# Supplementary material for: 5-Methyl-4-(5-methyl-3-oxo-2-phenyl-2,3-di­hydro-1H-pyrazol-4-yl)-2-phenyl-1H-pyrazol-3(2H)-one
Source: IUCrdata. 2020 Feb 11;5(Pt 2):x200121. doi: 10.1107/S2414314620001212 (PMC9462187; doi:10.1107/S2414314620001212)
Supplement: Supplementary file 1 [file x-05-x200121-sup1.cif]

##############################################################################
#                                                                            #
# This CIF contains the data for a data article accepted for                 #
# publication in IUCrData. It conforms to the requirements of                #
# Notes for Authors for IUCrData, and has been                               #
# peer reviewed under the auspices of IUCrData.                              #
#                                                                            #
# Full details of the Crystallographic Information File format               #
# are given in the paper "The Crystallographic Information File (CIF):       #
# a New Standard Archive File for Crystallography" by S. R. Hall, F. H.      #
# Allen and I. D. Brown [Acta Cryst. (1991), A47, 655-685].                  #
#                                                                            #
# The current version of the core CIF dictionary is obtainable from          #
# ftp://ftp.iucr.org/pub/cif_core.dic.                                       #
#                                                                            #
# Software is freely available for graphical display of the structure(s)     #
# in this CIF. For information consult the CIF software page                 #
# http://www.iucr.org/resources/cif/software.                                #
#                                                                            #
# This file may be used for bona fide research purposes within the           #
# scientific community so long as proper attribution is given to the data    # 
# article from which it was obtained.                                        #
#                                                                            #
##############################################################################
data_I
_database_code_depnum_ccdc_archive 'CCDC 1949067'
_audit_creation_method
;
Olex2 1.3
(compiled Nov 21 2019 18:26:39 for OlexSys, GUI svn.r6003)
;
_journal_date_recd_electronic     2020-01-22
_journal_date_accepted     2020-01-28
_journal_name_full     'IUCrData'
_journal_year     2020
_journal_volume     5
_journal_issue      2
_journal_page_first     0
_journal_page_last     0
_journal_paper_category     HO
_journal_paper_doi     10.1107/S2414314620001212
_journal_coeditor_code     WM4125
_publ_contact_author_name     'Gregory L. Powell'
_publ_contact_author_address
;
Department of Chemistry & Biochemistry
Abilene Christian University
Abilene, Texas 79699-8132
;
_publ_contact_author_email     powellg@acu.edu
_publ_contact_author_fax     ?
_publ_contact_author_phone     '1-325-674-2171'
_publ_section_title
;\
5-Methyl-4-(5-methyl-3-oxo-2-phenyl-2,3-dihydro-1<i>H</i>-pyrazol-4-yl)-2-\
phenyl-1<i>H</i>-pyrazol-3(2<i>H</i>)-one
;
loop_
    _publ_author_name
    _publ_author_address
    'Powell, Gregory L.'
;
Department of Chemistry & Biochemistry
Abilene Christian University
Abilene, Texas 79699-8132
USA
;
    'Rix, Brad A.'
;
Department of Chemistry & Biochemistry
Abilene Christian University
Abilene, Texas 79699-8132
USA
;
_publ_section_synopsis
;
The crystal structure of bispyrazolone, recrystallized from DMSO, indicates
that the enamine tautomer is favored.
;
_chemical_name_systematic
;\
5-Methyl-4-(5-methyl-3-oxo-2-phenyl-2,3-dihydro-1<i>H</i>-pyrazol-4-yl)-\
2-phenyl-1<i>H</i>-pyrazol-3(2<i>H</i>)-one
;
_chemical_name_common     ?
_chemical_formula_moiety     'C20 H18 N4 O2'
_chemical_formula_sum     'C20 H18 N4 O2'
_chemical_formula_weight     346.38
_chemical_melting_point     ?
_space_group_crystal_system     orthorhombic
_space_group_name_H-M_alt     'P b c a'
_space_group_name_Hall     '-P 2ac 2ab'
loop_
    _space_group_symop_operation_xyz
    'x, y, z'
    '-x+1/2, -y, z+1/2'
    '-x, y+1/2, -z+1/2'
    'x+1/2, -y+1/2, -z'
    '-x, -y, -z'
    'x-1/2, y, -z-1/2'
    'x, -y-1/2, z-1/2'
    '-x-1/2, y-1/2, z'
_cell_length_a     8.74380(10)
_cell_length_b     18.7561(2)
_cell_length_c     20.8005(2)
_cell_angle_alpha     90
_cell_angle_beta     90
_cell_angle_gamma     90
_cell_volume     3411.27(6)
_cell_formula_units_Z     8
_cell_measurement_reflns_used     9599
_cell_measurement_theta_min     4.6960
_cell_measurement_theta_max     72.3150
_cell_measurement_temperature     150.00(10)
_exptl_crystal_description     plate
_exptl_crystal_colour     'clear colourless'
_exptl_crystal_size_max     0.267
_exptl_crystal_size_mid     0.207
_exptl_crystal_size_min     0.029
_exptl_crystal_density_diffrn     1.349
_exptl_crystal_density_meas     ?
_exptl_crystal_density_method     ?
_exptl_crystal_F_000     1456
_exptl_absorpt_coefficient_mu     0.729
_exptl_absorpt_correction_type     multi-scan
_exptl_absorpt_process_details
;
(<i>CrysAlis PRO</i>; Rigaku OD, 2019)
;
_exptl_absorpt_correction_T_min     0.87411
_exptl_absorpt_correction_T_max     1.00000
_diffrn_ambient_temperature     150.00(10)
_diffrn_source     'micro-focus sealed X-ray tube'
_diffrn_radiation_type     'Cu K\a'
_diffrn_radiation_wavelength     1.54184
_diffrn_radiation_monochromator     mirror
_diffrn_measurement_device_type
                          'Rigaku Oxford Diffraction SuperNova, Cu, AtlasS2 CCD'
_diffrn_measurement_device     'four-circle diffractometer'
_diffrn_measurement_method     '\w scans'
_diffrn_detector     'CCD plate'
_diffrn_detector_area_resol_mean     5.2387
_diffrn_reflns_number     16964
_diffrn_reflns_av_R_equivalents     0.0275
_diffrn_reflns_av_unetI/netI     0.0214
_diffrn_reflns_theta_min     4.251
_diffrn_reflns_theta_max     72.567
_diffrn_reflns_theta_full     67.684
_diffrn_measured_fraction_theta_max     0.983
_diffrn_measured_fraction_theta_full     1.000
_diffrn_reflns_limit_h_min     -7
_diffrn_reflns_limit_h_max     10
_diffrn_reflns_limit_k_min     -22
_diffrn_reflns_limit_k_max     23
_diffrn_reflns_limit_l_min     -25
_diffrn_reflns_limit_l_max     24
_diffrn_radiation_probe     x-ray
_refine_special_details
;
The H atoms bound to N2 and N4 were located in a difference map and refined.
All hydrogen atoms were located in a difference map and were
refined isotropically without constraints.
;
_reflns_number_total     3336
_reflns_number_gt     3020
_reflns_threshold_expression     'I > 2\s(I)'
_refine_ls_structure_factor_coef     Fsqd
_refine_ls_matrix_type     full
_refine_ls_R_factor_all     0.0455
_refine_ls_R_factor_gt     0.0418
_refine_ls_wR_factor_gt     0.1086
_refine_ls_wR_factor_ref     0.1131
_refine_ls_goodness_of_fit_ref     1.042
_refine_ls_restrained_S_all     1.042
_refine_ls_number_reflns     3336
_refine_ls_number_parameters     307
_refine_ls_number_restraints     0
_refine_ls_hydrogen_treatment     refall
_refine_ls_weighting_scheme     calc
_refine_ls_weighting_details
              'w=1/[\s^2^(Fo^2^)+(0.0692P)^2^+1.0751P] where P=(Fo^2^+2Fc^2^)/3'
_atom_sites_solution_hydrogens     difmap
_atom_sites_solution_primary     dual
_atom_sites_solution_secondary     ?
_refine_ls_shift/su_max     0.001
_refine_ls_shift/su_mean     0.000
_refine_diff_density_max     0.258
_refine_diff_density_min     -0.247
_refine_ls_extinction_method     none
_refine_ls_extinction_coef     .
loop_
    _atom_type_symbol
    _atom_type_description
    _atom_type_scat_dispersion_real
    _atom_type_scat_dispersion_imag
    _atom_type_scat_source
    'C' 'C' 0.0181 0.0091
                         'International Tables Vol C Tables 4.2.6.8 and 6.1.1.4'
    'H' 'H' 0.0000 0.0000
                         'International Tables Vol C Tables 4.2.6.8 and 6.1.1.4'
    'N' 'N' 0.0311 0.0180
                         'International Tables Vol C Tables 4.2.6.8 and 6.1.1.4'
    'O' 'O' 0.0492 0.0322
                         'International Tables Vol C Tables 4.2.6.8 and 6.1.1.4'
_computing_data_collection
;
CrysAlis PRO (Rigaku OD, 2019)
;
_computing_cell_refinement
;
CrysAlis PRO (Rigaku OD, 2019)
;
_computing_data_reduction
;
CrysAlis PRO (Rigaku OD, 2019)
;
_computing_structure_solution
;
<i>SHELXT</i> (Sheldrick, 2015<i>a</i>)
;
_computing_structure_refinement
;
<i>SHELXL</i> (Sheldrick, 2015<i>b</i>)
;
_computing_molecular_graphics
;
<i>OLEX2</i> (Dolomanov <i>et al.</i>, 2009)
;
_computing_publication_material
;
<i>OLEX2</i> (Dolomanov <i>et al.</i>, 2009)
;
loop_
    _atom_site_type_symbol
    _atom_site_label
    _atom_site_fract_x
    _atom_site_fract_y
    _atom_site_fract_z
    _atom_site_U_iso_or_equiv
    _atom_site_adp_type
    _atom_site_calc_flag
    _atom_site_occupancy
    _atom_site_disorder_assembly
    _atom_site_disorder_group
    O O1 0.17850(10) 0.59409(5) 0.52406(4) 0.0228(2) Uani d 1 . .
    O O2 0.41464(11) 0.62429(5) 0.38211(4) 0.0254(2) Uani d 1 . .
    N N1 0.33303(11) 0.51616(5) 0.58208(5) 0.0197(2) Uani d 1 . .
    N N2 0.48738(12) 0.51224(6) 0.59817(5) 0.0203(2) Uani d 1 . .
    H H2 0.525(2) 0.4688(11) 0.6043(9) 0.040(5) Uiso d 1 . .
    N N3 0.49474(13) 0.74084(6) 0.40463(5) 0.0228(2) Uani d 1 . .
    N N4 0.53811(15) 0.77703(6) 0.45972(6) 0.0283(3) Uani d 1 . .
    H H4 0.587(2) 0.8209(12) 0.4598(9) 0.043(5) Uiso d 1 . .
    C C1 0.30864(14) 0.57394(6) 0.54173(6) 0.0189(3) Uani d 1 . .
    C C2 0.45779(14) 0.60260(6) 0.52877(6) 0.0200(3) Uani d 1 . .
    C C3 0.56144(15) 0.56250(6) 0.56271(6) 0.0205(3) Uani d 1 . .
    C C4 0.73088(16) 0.56807(8) 0.56622(7) 0.0280(3) Uani d 1 . .
    H H4A 0.760(2) 0.5841(11) 0.6082(10) 0.047(5) Uiso d 1 . .
    H H4B 0.769(2) 0.6027(12) 0.5330(10) 0.048(5) Uiso d 1 . .
    H H4C 0.781(2) 0.5205(13) 0.5591(11) 0.057(6) Uiso d 1 . .
    C C5 0.46008(14) 0.67053(6) 0.42150(6) 0.0206(3) Uani d 1 . .
    C C6 0.48650(14) 0.66557(6) 0.48898(6) 0.0210(3) Uani d 1 . .
    C C7 0.53634(16) 0.73124(7) 0.50942(7) 0.0252(3) Uani d 1 . .
    C C8 0.5806(2) 0.75544(8) 0.57491(7) 0.0378(4) Uani d 1 . .
    H H8A 0.615(3) 0.7180(16) 0.6015(14) 0.088(9) Uiso d 1 . .
    H H8B 0.657(3) 0.7932(13) 0.5731(11) 0.060(6) Uiso d 1 . .
    H H8C 0.490(3) 0.7748(16) 0.5982(14) 0.086(9) Uiso d 1 . .
    C C9 0.22459(14) 0.47963(6) 0.62063(6) 0.0203(3) Uani d 1 . .
    C C10 0.26090(16) 0.46291(7) 0.68395(7) 0.0249(3) Uani d 1 . .
    H H10 0.3582(19) 0.4766(9) 0.7016(8) 0.028(4) Uiso d 1 . .
    C C11 0.15554(16) 0.42644(7) 0.72142(7) 0.0282(3) Uani d 1 . .
    H H11 0.1800(19) 0.4165(9) 0.7650(9) 0.030(4) Uiso d 1 . .
    C C12 0.01470(16) 0.40714(7) 0.69603(7) 0.0280(3) Uani d 1 . .
    H H12 -0.060(2) 0.3814(9) 0.7228(9) 0.033(4) Uiso d 1 . .
    C C13 -0.02218(15) 0.42573(7) 0.63351(7) 0.0264(3) Uani d 1 . .
    H H13 -0.122(2) 0.4129(9) 0.6151(8) 0.031(4) Uiso d 1 . .
    C C14 0.08272(15) 0.46155(7) 0.59499(7) 0.0234(3) Uani d 1 . .
    H H14 0.0610(18) 0.4727(9) 0.5502(8) 0.025(4) Uiso d 1 . .
    C C15 0.47280(15) 0.77740(7) 0.34550(6) 0.0232(3) Uani d 1 . .
    C C16 0.52997(19) 0.84583(8) 0.33728(8) 0.0349(4) Uani d 1 . .
    H H16 0.585(2) 0.8683(12) 0.3736(11) 0.056(6) Uiso d 1 . .
    C C17 0.5073(2) 0.88090(8) 0.27926(8) 0.0388(4) Uani d 1 . .
    H H17 0.552(2) 0.9301(11) 0.2736(10) 0.046(5) Uiso d 1 . .
    C C18 0.4295(2) 0.84888(8) 0.22973(7) 0.0368(4) Uani d 1 . .
    H H18 0.417(2) 0.8738(10) 0.1885(9) 0.040(5) Uiso d 1 . .
    C C19 0.3694(2) 0.78142(9) 0.23859(8) 0.0440(4) Uani d 1 . .
    H H19 0.313(2) 0.7578(12) 0.2045(11) 0.054(6) Uiso d 1 . .
    C C20 0.3906(2) 0.74557(8) 0.29632(7) 0.0367(4) Uani d 1 . .
    H H20 0.352(2) 0.6986(12) 0.3029(10) 0.051(5) Uiso d 1 . .
loop_
    _atom_site_aniso_label
    _atom_site_aniso_U_11
    _atom_site_aniso_U_22
    _atom_site_aniso_U_33
    _atom_site_aniso_U_12
    _atom_site_aniso_U_13
    _atom_site_aniso_U_23
    O1 0.0240(5) 0.0187(4) 0.0256(5) 0.0027(3) -0.0025(4) 0.0029(3)
    O2 0.0357(5) 0.0157(4) 0.0249(5) -0.0017(3) -0.0066(4) 0.0006(3)
    N1 0.0195(5) 0.0171(5) 0.0225(5) 0.0002(4) -0.0011(4) 0.0039(4)
    N2 0.0209(5) 0.0164(5) 0.0236(6) 0.0011(4) -0.0016(4) 0.0029(4)
    N3 0.0324(6) 0.0162(5) 0.0197(5) -0.0033(4) -0.0008(4) 0.0012(4)
    N4 0.0449(7) 0.0185(5) 0.0213(6) -0.0102(5) -0.0016(5) 0.0012(4)
    C1 0.0256(6) 0.0143(5) 0.0167(6) 0.0014(4) -0.0002(5) 0.0000(4)
    C2 0.0255(6) 0.0156(6) 0.0190(6) -0.0012(4) -0.0001(5) 0.0005(5)
    C3 0.0248(6) 0.0167(5) 0.0200(6) -0.0008(5) 0.0007(5) -0.0007(5)
    C4 0.0241(7) 0.0275(7) 0.0324(8) -0.0017(5) -0.0014(6) 0.0024(6)
    C5 0.0231(6) 0.0147(5) 0.0241(6) 0.0002(4) 0.0000(5) 0.0022(5)
    C6 0.0246(6) 0.0166(6) 0.0219(6) -0.0014(5) 0.0006(5) 0.0018(5)
    C7 0.0339(7) 0.0193(6) 0.0224(7) -0.0040(5) 0.0005(5) 0.0014(5)
    C8 0.0647(11) 0.0249(7) 0.0238(7) -0.0129(7) -0.0052(7) -0.0002(6)
    C9 0.0236(6) 0.0141(5) 0.0233(6) 0.0005(4) 0.0021(5) 0.0019(4)
    C10 0.0266(6) 0.0227(6) 0.0255(7) -0.0013(5) -0.0012(5) 0.0033(5)
    C11 0.0332(7) 0.0262(6) 0.0253(7) 0.0020(5) 0.0031(6) 0.0079(5)
    C12 0.0275(7) 0.0216(6) 0.0350(8) 0.0008(5) 0.0096(6) 0.0051(5)
    C13 0.0229(6) 0.0206(6) 0.0357(8) -0.0004(5) 0.0013(6) 0.0010(5)
    C14 0.0245(6) 0.0198(6) 0.0258(7) 0.0009(5) -0.0009(5) 0.0012(5)
    C15 0.0285(6) 0.0192(6) 0.0218(6) 0.0020(5) 0.0035(5) 0.0035(5)
    C16 0.0443(8) 0.0274(7) 0.0330(8) -0.0110(6) -0.0079(7) 0.0083(6)
    C17 0.0509(9) 0.0276(7) 0.0381(9) -0.0095(6) -0.0046(7) 0.0127(6)
    C18 0.0549(9) 0.0295(7) 0.0261(7) 0.0019(7) -0.0006(7) 0.0088(6)
    C19 0.0753(12) 0.0302(7) 0.0265(8) -0.0055(8) -0.0128(8) 0.0028(6)
    C20 0.0616(10) 0.0210(7) 0.0274(8) -0.0076(7) -0.0076(7) 0.0029(6)
_geom_special_details
;
 All esds (except the esd in the dihedral angle between two l.s. planes)
 are estimated using the full covariance matrix.  The cell esds are taken
 into account individually in the estimation of esds in distances, angles
 and torsion angles; correlations between esds in cell parameters are only
 used when they are defined by crystal symmetry.  An approximate (isotropic)
 treatment of cell esds is used for estimating esds involving l.s. planes.
;
loop_
    _geom_bond_atom_site_label_1
    _geom_bond_atom_site_label_2
    _geom_bond_site_symmetry_2
    _geom_bond_distance
    _geom_bond_publ_flag
    O1 C1 . 1.2540(15) ?
    O2 C5 . 1.2577(16) ?
    N1 N2 . 1.3924(15) ?
    N1 C1 . 1.3873(15) ?
    N1 C9 . 1.4182(16) ?
    N2 H2 . 0.89(2) ?
    N2 C3 . 1.3608(16) ?
    N3 N4 . 1.3848(15) ?
    N3 C5 . 1.3979(15) ?
    N3 C15 . 1.4211(16) ?
    N4 H4 . 0.93(2) ?
    N4 C7 . 1.3442(17) ?
    C1 C2 . 1.4361(17) ?
    C2 C3 . 1.3732(18) ?
    C2 C6 . 1.4638(17) ?
    C3 C4 . 1.4870(18) ?
    C4 H4A . 0.96(2) ?
    C4 H4B . 1.01(2) ?
    C4 H4C . 1.00(2) ?
    C5 C6 . 1.4255(18) ?
    C6 C7 . 1.3739(18) ?
    C7 C8 . 1.487(2) ?
    C8 H8A . 0.94(3) ?
    C8 H8B . 0.98(2) ?
    C8 H8C . 1.00(3) ?
    C9 C10 . 1.3908(18) ?
    C9 C14 . 1.3922(18) ?
    C10 H10 . 0.962(17) ?
    C10 C11 . 1.3870(19) ?
    C11 H11 . 0.950(18) ?
    C11 C12 . 1.388(2) ?
    C12 H12 . 0.986(18) ?
    C12 C13 . 1.384(2) ?
    C13 H13 . 0.982(18) ?
    C13 C14 . 1.3908(19) ?
    C14 H14 . 0.973(17) ?
    C15 C16 . 1.3880(19) ?
    C15 C20 . 1.385(2) ?
    C16 H16 . 0.99(2) ?
    C16 C17 . 1.389(2) ?
    C17 H17 . 1.01(2) ?
    C17 C18 . 1.373(2) ?
    C18 H18 . 0.984(19) ?
    C18 C19 . 1.382(2) ?
    C19 H19 . 0.97(2) ?
    C19 C20 . 1.389(2) ?
    C20 H20 . 0.95(2) ?
loop_
    _geom_angle_atom_site_label_1
    _geom_angle_atom_site_label_2
    _geom_angle_atom_site_label_3
    _geom_angle_site_symmetry_1
    _geom_angle_site_symmetry_3
    _geom_angle
    _geom_angle_publ_flag
    N2 N1 C9 . . 119.13(10) ?
    C1 N1 N2 . . 109.61(10) ?
    C1 N1 C9 . . 128.07(10) ?
    N1 N2 H2 . . 116.1(12) ?
    C3 N2 N1 . . 107.13(10) ?
    C3 N2 H2 . . 122.7(12) ?
    N4 N3 C5 . . 108.30(10) ?
    N4 N3 C15 . . 121.11(10) ?
    C5 N3 C15 . . 130.03(11) ?
    N3 N4 H4 . . 124.2(12) ?
    C7 N4 N3 . . 108.67(11) ?
    C7 N4 H4 . . 124.8(12) ?
    O1 C1 N1 . . 123.52(11) ?
    O1 C1 C2 . . 131.01(11) ?
    N1 C1 C2 . . 105.45(10) ?
    C1 C2 C6 . . 124.33(11) ?
    C3 C2 C1 . . 107.32(11) ?
    C3 C2 C6 . . 128.27(12) ?
    N2 C3 C2 . . 110.12(11) ?
    N2 C3 C4 . . 119.75(11) ?
    C2 C3 C4 . . 130.11(12) ?
    C3 C4 H4A . . 109.2(12) ?
    C3 C4 H4B . . 110.2(12) ?
    C3 C4 H4C . . 111.4(13) ?
    H4A C4 H4B . . 109.6(17) ?
    H4A C4 H4C . . 107.4(18) ?
    H4B C4 H4C . . 109.1(17) ?
    O2 C5 N3 . . 123.75(12) ?
    O2 C5 C6 . . 130.37(11) ?
    N3 C5 C6 . . 105.88(10) ?
    C5 C6 C2 . . 125.56(11) ?
    C7 C6 C2 . . 127.07(12) ?
    C7 C6 C5 . . 107.31(11) ?
    N4 C7 C6 . . 109.78(12) ?
    N4 C7 C8 . . 120.43(12) ?
    C6 C7 C8 . . 129.77(12) ?
    C7 C8 H8A . . 113.1(18) ?
    C7 C8 H8B . . 111.4(14) ?
    C7 C8 H8C . . 110.3(16) ?
    H8A C8 H8B . . 110(2) ?
    H8A C8 H8C . . 104(2) ?
    H8B C8 H8C . . 108(2) ?
    C10 C9 N1 . . 119.46(11) ?
    C10 C9 C14 . . 120.74(12) ?
    C14 C9 N1 . . 119.80(12) ?
    C9 C10 H10 . . 120.3(10) ?
    C11 C10 C9 . . 119.46(13) ?
    C11 C10 H10 . . 120.3(10) ?
    C10 C11 H11 . . 118.9(10) ?
    C10 C11 C12 . . 120.27(13) ?
    C12 C11 H11 . . 120.8(10) ?
    C11 C12 H12 . . 120.1(10) ?
    C13 C12 C11 . . 119.90(13) ?
    C13 C12 H12 . . 120.0(10) ?
    C12 C13 H13 . . 120.7(10) ?
    C12 C13 C14 . . 120.61(13) ?
    C14 C13 H13 . . 118.7(10) ?
    C9 C14 H14 . . 119.2(10) ?
    C13 C14 C9 . . 118.99(12) ?
    C13 C14 H14 . . 121.7(10) ?
    C16 C15 N3 . . 120.27(13) ?
    C20 C15 N3 . . 120.08(12) ?
    C20 C15 C16 . . 119.63(13) ?
    C15 C16 H16 . . 118.3(13) ?
    C15 C16 C17 . . 119.58(14) ?
    C17 C16 H16 . . 122.1(13) ?
    C16 C17 H17 . . 118.7(11) ?
    C18 C17 C16 . . 121.05(14) ?
    C18 C17 H17 . . 120.2(11) ?
    C17 C18 H18 . . 120.2(11) ?
    C17 C18 C19 . . 119.25(14) ?
    C19 C18 H18 . . 120.6(11) ?
    C18 C19 H19 . . 120.9(13) ?
    C18 C19 C20 . . 120.51(15) ?
    C20 C19 H19 . . 118.6(13) ?
    C15 C20 C19 . . 119.94(14) ?
    C15 C20 H20 . . 118.5(13) ?
    C19 C20 H20 . . 121.5(13) ?
loop_
    _geom_torsion_atom_site_label_1
    _geom_torsion_atom_site_label_2
    _geom_torsion_atom_site_label_3
    _geom_torsion_atom_site_label_4
    _geom_torsion_site_symmetry_1
    _geom_torsion_site_symmetry_2
    _geom_torsion_site_symmetry_3
    _geom_torsion_site_symmetry_4
    _geom_torsion
    _geom_torsion_publ_flag
    O1 C1 C2 C3 . . . . 176.71(13) ?
    O1 C1 C2 C6 . . . . -0.3(2) ?
    O2 C5 C6 C2 . . . . -3.0(2) ?
    O2 C5 C6 C7 . . . . 179.71(14) ?
    N1 N2 C3 C2 . . . . 5.32(14) ?
    N1 N2 C3 C4 . . . . -175.97(11) ?
    N1 C1 C2 C3 . . . . -1.56(14) ?
    N1 C1 C2 C6 . . . . -178.61(11) ?
    N1 C9 C10 C11 . . . . -179.24(12) ?
    N1 C9 C14 C13 . . . . 180.00(11) ?
    N2 N1 C1 O1 . . . . -173.60(11) ?
    N2 N1 C1 C2 . . . . 4.83(13) ?
    N2 N1 C9 C10 . . . . 23.01(16) ?
    N2 N1 C9 C14 . . . . -157.62(11) ?
    N3 N4 C7 C6 . . . . -2.41(16) ?
    N3 N4 C7 C8 . . . . 179.07(14) ?
    N3 C5 C6 C2 . . . . 176.64(12) ?
    N3 C5 C6 C7 . . . . -0.62(14) ?
    N3 C15 C16 C17 . . . . -179.85(14) ?
    N3 C15 C20 C19 . . . . -179.98(15) ?
    N4 N3 C5 O2 . . . . 178.89(12) ?
    N4 N3 C5 C6 . . . . -0.81(14) ?
    N4 N3 C15 C16 . . . . 16.11(19) ?
    N4 N3 C15 C20 . . . . -162.19(14) ?
    C1 N1 N2 C3 . . . . -6.34(13) ?
    C1 N1 C9 C10 . . . . -134.57(13) ?
    C1 N1 C9 C14 . . . . 44.80(18) ?
    C1 C2 C3 N2 . . . . -2.35(14) ?
    C1 C2 C3 C4 . . . . 179.11(13) ?
    C1 C2 C6 C5 . . . . -66.70(18) ?
    C1 C2 C6 C7 . . . . 110.02(16) ?
    C2 C6 C7 N4 . . . . -175.33(13) ?
    C2 C6 C7 C8 . . . . 3.0(3) ?
    C3 C2 C6 C5 . . . . 116.89(15) ?
    C3 C2 C6 C7 . . . . -66.4(2) ?
    C5 N3 N4 C7 . . . . 1.98(15) ?
    C5 N3 C15 C16 . . . . -173.56(14) ?
    C5 N3 C15 C20 . . . . 8.1(2) ?
    C5 C6 C7 N4 . . . . 1.88(16) ?
    C5 C6 C7 C8 . . . . -179.78(16) ?
    C6 C2 C3 N2 . . . . 174.55(12) ?
    C6 C2 C3 C4 . . . . -4.0(2) ?
    C9 N1 N2 C3 . . . . -167.76(11) ?
    C9 N1 C1 O1 . . . . -14.3(2) ?
    C9 N1 C1 C2 . . . . 164.12(12) ?
    C9 C10 C11 C12 . . . . -0.3(2) ?
    C10 C9 C14 C13 . . . . -0.64(19) ?
    C10 C11 C12 C13 . . . . -1.4(2) ?
    C11 C12 C13 C14 . . . . 2.2(2) ?
    C12 C13 C14 C9 . . . . -1.17(19) ?
    C14 C9 C10 C11 . . . . 1.40(19) ?
    C15 N3 N4 C7 . . . . 174.20(12) ?
    C15 N3 C5 O2 . . . . 7.6(2) ?
    C15 N3 C5 C6 . . . . -172.10(12) ?
    C15 C16 C17 C18 . . . . -0.2(3) ?
    C16 C15 C20 C19 . . . . 1.7(3) ?
    C16 C17 C18 C19 . . . . 1.8(3) ?
    C17 C18 C19 C20 . . . . -1.6(3) ?
    C18 C19 C20 C15 . . . . -0.1(3) ?
    C20 C15 C16 C17 . . . . -1.5(2) ?
loop_
    _geom_hbond_atom_site_label_D
    _geom_hbond_atom_site_label_H
    _geom_hbond_atom_site_label_A
    _geom_hbond_site_symmetry_A
    _geom_hbond_distance_DH
    _geom_hbond_distance_HA
    _geom_hbond_distance_DA
    _geom_hbond_angle_DHA
    _geom_hbond_publ_flag
    N2 H2 O2 5_666 0.89(2) 1.85(2) 2.7313(14) 175.1(18) yes
    N4 H4 O1 4_566 0.93(2) 1.81(2) 2.7321(15) 169.3(18) yes
    C20 H20 O2 . 0.95(2) 2.23(2) 2.8988(17) 126.5(16) yes
_shelx_space_group_comment
;
The symmetry employed for this shelxl refinement is uniquely defined
by the following loop, which should always be used as a source of
symmetry information in preference to the above space-group names.
They are only intended as comments.
;
_shelx_estimated_absorpt_T_min     ?
_shelx_estimated_absorpt_T_max     ?
_shelx_hkl_file
;
   0   0   2 1585.55   29.84
   0   0   3    0.75    0.13
   0   0   4    3.74    0.30
   0   0   5    0.19    0.19
   0   0   6 1730.31   33.08
   0   0   7   -0.18    0.14
   0   0   8   11.57    0.72
   0   0  -9    0.46    0.43
   0   0   9    0.11    0.13
   0   0 -10  619.88   14.43
   0   0 -11    0.19    0.35
   0   0 -12    5.85    1.00
   0   0 -13    0.00    0.34
   0   0 -14    2.10    0.71
   0   0  15    0.07    0.29
   0   0 -15   -0.25    0.40
   0   0  16  151.31    4.29
   0   0 -16  156.45    6.97
   0   0  17    0.64    0.38
   0   0 -17   -0.87    0.90
   0   0  18   12.68    1.01
   0   0  19   -0.12    0.26
   0   0  20   51.22    2.17
   0   0  21    0.21    0.24
   0   0  22    0.16    0.23
   0   0 -23    0.11    0.19
   0   0 -24    0.25    0.19
   0  -1  -2    0.02    0.12
   0  -1  -3   -0.03    0.18
   0  -1   3    0.12    0.09
   0  -1  -4   -0.18    0.22
   0  -1   4    0.17    0.11
   0  -1  -5    0.09    0.25
   0  -1   5    0.10    0.15
   0  -1  -6   -0.29    0.24
   0  -1   6    0.14    0.14
   0   1   6    0.17    0.19
   0  -1  -7    0.29    0.25
   0  -1   7    0.03    0.12
   0   1   7    0.41    0.24
   0  -1  -8    0.43    0.34
   0   1   8    0.05    0.20
   0  -1   8    0.07    0.12
   0  -1  -9   -0.20    0.34
   0   1   9   -0.05    0.17
   0  -1 -10    0.20    0.31
   0  -1 -11   -0.30    0.47
   0   1 -11   -0.35    0.34
   0  -1 -12    0.21    0.40
   0   1 -12    0.23    0.36
   0  -1 -13   -0.12    0.35
   0   1 -13   -0.01    0.36
   0   1 -14    0.37    0.53
   0  -1 -14    0.16    0.37
   0  -1  15    0.20    0.22
   0  -1 -15    0.42    0.37
   0   1 -15   -0.58    0.55
   0  -1  16    0.58    0.35
   0  -1 -16    0.24    0.61
   0   1 -16    0.18    0.44
   0   1  17    0.16    0.29
   0  -1  17   -0.05    0.27
   0   1 -17    0.07    0.63
   0  -1 -17    0.44    0.58
   0   1  18    0.01    0.24
   0  -1  18   -0.29    0.26
   0   1  19    0.03    0.23
   0  -1  19    0.39    0.26
   0  -1  20   -0.30    0.26
   0   1  20    0.06    0.30
   0   1  21    0.16    0.21
   0  -1  21   -0.08    0.24
   0   1  22    0.13    0.22
   0   1 -22   -0.02    0.24
   0   1 -23    0.17    0.25
   0  -1 -24    0.19    0.18
   0   1 -24    0.14    0.18
   0  -2   0  108.56    2.72
   0  -2  -1    3.89    0.39
   0  -2   1    3.88    0.38
   0  -2  -2   95.35    2.59
   0  -2  -3    0.04    0.19
   0  -2  -4 1339.26   26.32
   0  -2  -5 2702.41   51.96
   0  -2  -6  389.99    7.88
   0  -2   6  389.94    7.95
   0  -2  -6  401.94    9.04
   0  -2  -7 1368.76   25.77
   0   2   7 1340.90   25.81
   0  -2   7 1393.76   25.89
   0   2  -7 1422.85   25.86
   0  -2   7 1294.74   25.73
   0   2   8   69.11    2.50
   0  -2  -8   64.47    2.80
   0  -2  -9  887.49   18.57
   0   2   9  821.97   17.52
   0  -2 -10   62.45    3.04
   0   2  10   60.59    2.41
   0  -2 -11  246.23    7.56
   0  -2 -12  233.07    7.62
   0   2 -13   52.61    3.22
   0  -2 -13   48.69    3.20
   0  -2 -14   71.15    4.15
   0   2 -14   67.70    3.97
   0   2 -15   59.52    3.89
   0  -2 -15   57.96    3.91
   0  -2  15   58.07    2.26
   0   2 -16   28.88    2.73
   0  -2 -16   26.92    2.80
   0  -2  16   23.37    1.39
   0  -2 -17  135.82    6.86
   0   2 -17  127.41    6.48
   0   2  17  142.91    4.08
   0  -2  17  138.80    4.16
   0   2  18    0.30    0.21
   0  -2  18    0.17    0.32
   0   2  19    0.25    0.25
   0  -2  19    0.35    0.32
   0  -2  20   65.38    2.56
   0   2  20   62.59    2.37
   0   2  21    1.57    0.38
   0  -2  21    1.79    0.41
   0   2 -22   10.05    0.85
   0   2 -23    3.15    0.45
   0   2 -24   32.12    1.23
   0  -2 -24   13.32    0.82
   0  -3   0   -0.02    0.21
   0  -3  -1   -0.07    0.25
   0  -3   1    0.52    0.29
   0  -3  -2   -0.15    0.23
   0  -3  -3    0.04    0.29
   0  -3  -4   -0.07    0.29
   0  -3  -5   -0.22    0.36
   0  -3  -6    0.31    0.28
   0  -3  -7    0.03    0.37
   0  -3  -7    0.19    0.17
   0  -3   7    0.03    0.15
   0   3  -8    0.08    0.12
   0  -3   8    0.03    0.11
   0  -3  -9    0.51    0.45
   0   3   9   -0.17    0.30
   0  -3 -10    0.07    0.46
   0   3  10   -0.01    0.29
   0  -3 -11   -0.44    0.37
   0  -3 -12   -0.61    0.57
   0  -3 -13   -0.26    0.57
   0  -3  14   -0.09    0.20
   0  -3 -14   -0.77    0.66
   0   3 -14   -0.42    0.57
   0  -3 -15    0.09    0.47
   0   3 -15   -0.43    0.36
   0  -3  15   -0.03    0.24
   0  -3 -16    0.36    0.53
   0   3 -16   -0.55    0.69
   0  -3  16    0.28    0.29
   0  -3 -17   -0.55    0.76
   0   3 -17    0.03    0.59
   0  -3  17   -0.11    0.28
   0  -3  18   -0.09    0.28
   0   3  18   -0.46    0.30
   0   3  19   -0.30    0.23
   0  -3  19   -0.15    0.35
   0  -3  20   -0.24    0.33
   0   3 -21   -0.01    0.25
   0   3 -22   -0.09    0.26
   0   3 -23   -0.08    0.21
   0   3 -24    0.10    0.17
   0  -4   0  677.02   14.19
   0  -4  -1 1814.44   36.04
   0  -4   1 1869.48   36.04
   0  -4  -2  373.44    8.58
   0  -4  -3 3136.72   60.38
   0  -4  -4 1337.53   26.97
   0  -4  -5 2295.84   45.08
   0  -4  -6 1161.92   24.10
   0  -4  -7  260.14    7.19
   0  -4   8  378.50    8.51
   0  -4  -8  382.31    8.44
   0  -4  -8  403.84   10.00
   0  -4  -9  128.44    4.80
   0  -4 -10  322.73    9.06
   0   4  10  305.02    8.21
   0   4  11   13.69    1.33
   0  -4 -11   15.02    1.68
   0  -4 -12  568.14   14.88
   0  -4 -13    5.74    1.22
   0  -4 -14    1.22    0.69
   0  -4  14    0.49    0.26
   0   4 -15   73.11    4.40
   0  -4 -15   72.46    4.61
   0  -4  15   70.72    2.64
   0  -4 -16    2.83    0.93
   0   4 -16    3.16    0.95
   0  -4  16    3.32    0.53
   0  -4 -17   83.18    5.44
   0  -4  17   85.29    3.09
   0  -4  18   43.26    2.09
   0  -4  19    9.73    0.95
   0   4 -19   11.23    1.02
   0  -4  20  249.06    6.50
   0   4 -20  255.50    6.49
   0   4 -21   15.99    1.14
   0   4 -22   38.42    1.72
   0   4 -23   23.20    1.19
   0   4 -24   20.08    0.98
   0  -5   0    0.07    0.32
   0  -5   1    0.33    0.33
   0  -5  -1    0.38    0.43
   0  -5  -2    0.47    0.36
   0  -5  -3    0.06    0.29
   0  -5  -4    0.37    0.32
   0  -5  -5   -0.20    0.31
   0  -5  -6   -0.14    0.35
   0  -5  -7   -0.24    0.45
   0  -5  -8    0.02    0.43
   0  -5  -8    0.01    0.20
   0  -5  -9    0.12    0.38
   0  -5 -10   -0.06    0.46
   0   5  11    0.34    0.32
   0  -5 -11    0.29    0.50
   0  -5 -12   -0.29    0.51
   0  -5 -13    0.77    0.66
   0  -5  13   -0.02    0.20
   0  -5 -14   -0.58    0.59
   0  -5  14   -0.05    0.27
   0  -5 -15   -0.28    0.51
   0  -5  15    0.45    0.32
   0  -5 -16    0.30    0.59
   0   5 -16    0.59    0.66
   0  -5  16   -0.37    0.36
   0  -5 -17   -0.57    0.62
   0   5 -17    0.00    0.28
   0  -5  17    0.06    0.31
   0   5 -18    0.34    0.29
   0  -5  18    0.01    0.34
   0   5 -19    0.37    0.30
   0   5 -20   -0.20    0.32
   0   5 -21    0.09    0.28
   0   5 -22    0.57    0.30
   0   5 -23   -0.33    0.19
   0   5 -24   -0.27    0.21
   0  -6   0 3999.27   77.21
   0  -6   1   72.88    3.03
   0  -6  -1   69.01    2.96
   0  -6  -2  175.13    5.37
   0  -6  -3  474.35   11.41
   0  -6  -4  982.78   21.15
   0  -6  -5   81.38    3.47
   0  -6  -6   34.26    2.20
   0  -6  -7    3.36    0.73
   0  -6  -8  135.03    5.17
   0  -6  -9  105.74    4.62
   0  -6 -10   55.62    3.37
   0  -6 -11  142.64    6.00
   0  -6 -12  604.98   16.22
   0  -6 -13   31.44    2.84
   0  -6  13   30.68    1.58
   0  -6 -14    2.82    0.94
   0  -6  14    1.76    0.48
   0   6 -14    1.63    0.40
   0  -6 -15   61.73    4.43
   0   6 -15   65.12    2.53
   0  -6  15   60.30    2.49
   0   6 -16    9.23    0.91
   0   6 -16    7.61    1.50
   0  -6 -16    7.27    1.65
   0  -6  16    9.98    0.97
   0   6 -17    1.68    0.46
   0  -6  17    0.67    0.31
   0   6 -18   49.65    2.24
   0   6 -19    0.76    0.39
   0   6 -20    3.35    0.60
   0   6 -21   88.57    2.98
   0   6 -22   23.66    1.25
   0  -6 -22   19.44    1.03
   0   6 -23   13.76    0.86
   0   6 -24    8.64    0.59
   0  -7   0   -0.10    0.41
   0  -7  -1   -0.18    0.41
   0  -7   1   -0.31    0.47
   0  -7  -2    0.34    0.41
   0  -7  -3   -0.13    0.45
   0  -7  -4    0.00    0.46
   0  -7  -5   -0.06    0.42
   0  -7  -6   -0.21    0.40
   0  -7  -7    0.51    0.49
   0  -7  -8    0.50    0.48
   0  -7  -9    0.38    0.43
   0  -7 -10   -0.04    0.48
   0  -7 -11    0.07    0.59
   0  -7 -12    0.16    0.42
   0  -7  12   -0.06    0.20
   0   7 -12   -0.02    0.31
   0  -7 -13   -0.14    0.43
   0  -7  13   -0.15    0.24
   0   7 -13   -0.16    0.25
   0  -7 -14   -0.05    0.58
   0  -7  14    0.41    0.37
   0   7 -14    0.24    0.34
   0  -7 -15   -0.78    0.79
   0  -7  15    0.47    0.43
   0   7 -15   -0.15    0.31
   0  -7 -16   -0.87    0.83
   0   7 -16    0.32    0.27
   0   7 -17    0.15    0.38
   0   7 -18    0.35    0.34
   0   7 -19    0.08    0.33
   0   7 -20    0.01    0.29
   0   7 -21   -0.11    0.24
   0   7 -22    0.10    0.24
   0   7 -23   -0.13    0.17
   0  -8   0  861.99   19.48
   0  -8  -1    3.87    0.81
   0  -8   1    3.58    0.84
   0  -8  -2   45.55    2.70
   0  -8  -3  545.78   13.59
   0  -8  -4  309.06    9.03
   0  -8  -5  607.49   15.08
   0  -8  -6   99.36    4.56
   0  -8  -7  806.77   19.33
   0  -8  -8  215.91    7.61
   0  -8  -9  970.00   22.99
   0  -8 -10  610.64   16.33
   0  -8 -11  175.90    7.26
   0   8 -11  157.16    4.44
   0  -8 -12   -0.14    0.44
   0   8 -12    0.22    0.24
   0  -8 -13  162.02    7.43
   0   8 -13  151.95    4.44
   0  -8 -14   43.97    3.82
   0   8 -14   48.81    2.17
   0  -8 -15    2.87    1.05
   0   8 -15    2.45    0.52
   0   8 -16   73.78    2.83
   0   8 -17   24.61    1.52
   0   8 -18    4.78    0.69
   0   8 -19    0.52    0.33
   0   8 -20    1.22    0.34
   0   8 -21    0.65    0.27
   0   8 -22   12.50    0.85
   0   8 -23    1.26    0.28
   0  -9   0    0.32    0.48
   0  -9   1    0.96    0.53
   0  -9  -1   -0.78    0.45
   0  -9  -2   -0.18    0.51
   0  -9  -3    0.69    0.47
   0  -9  -4    0.32    0.67
   0  -9  -5    0.70    0.68
   0  -9  -6    0.55    0.47
   0  -9  -7    0.08    0.48
   0  -9  -8    0.28    0.43
   0  -9  -9   -0.98    0.66
   0  -9 -10   -0.53    0.42
   0   9 -10    0.27    0.24
   0  -9 -11   -0.32    0.44
   0   9 -11   -0.33    0.28
   0  -9 -12   -0.17    0.60
   0   9 -12   -0.01    0.26
   0  -9 -13   -0.09    0.54
   0   9 -13   -0.52    0.35
   0  -9 -14    0.93    0.73
   0   9 -14   -0.03    0.29
   0  -9 -15    0.63    0.60
   0   9 -15    0.11    0.31
   0   9 -16   -0.16    0.40
   0   9 -17    0.06    0.31
   0   9 -18    0.30    0.32
   0   9 -19    0.10    0.27
   0   9 -20   -0.50    0.33
   0   9 -21    0.10    0.24
   0   9 -22   -0.06    0.20
   0   9 -23    0.35    0.18
   0 -10   0  135.35    5.65
   0 -10  -1  109.76    5.01
   0 -10   1  111.39    5.02
   0 -10  -2   77.53    4.16
   0 -10  -3  343.04   10.41
   0 -10  -4   77.51    4.24
   0 -10  -5   80.20    4.43
   0 -10  -6   67.24    4.11
   0 -10  -7    1.13    0.72
   0 -10  -8  102.09    4.73
   0 -10   8   95.84    4.57
   0 -10  -8   99.00    5.35
   0 -10  -9   53.85    3.97
   0  10  -9   51.24    2.11
   0 -10 -10    4.01    1.21
   0  10 -10    4.66    0.62
   0  10 -11   32.82    1.72
   0 -10 -11   32.41    3.28
   0  10 -12  163.47    4.69
   0 -10 -12  158.60    7.81
   0 -10 -13   13.90    2.26
   0  10 -13   11.24    1.03
   0 -10 -14   99.97    6.34
   0  10 -14  110.89    3.64
   0  10 -15  445.18   10.29
   0  10 -16   32.72    1.77
   0  10 -17    0.76    0.38
   0  10 -18   85.04    3.01
   0  10 -19   17.64    1.18
   0  10 -20    7.22    0.71
   0  10 -21    9.41    0.74
   0  10 -22   14.02    0.82
   0 -11   0    0.43    0.53
   0 -11  -1    0.05    0.68
   0 -11  -2   -0.04    0.44
   0 -11  -3    0.06    0.49
   0 -11  -4    0.20    0.64
   0 -11  -5   -0.41    0.61
   0 -11  -6   -0.18    0.61
   0  11  -7    0.19    0.29
   0 -11  -7   -0.19    0.61
   0 -11   8   -0.04    0.41
   0 -11  -8    0.34    0.61
   0 -11  -8   -0.31    0.60
   0  11  -8    0.06    0.25
   0 -11  -9    0.30    0.52
   0  11  -9   -0.19    0.26
   0 -11 -10   -0.01    0.60
   0  11 -10   -0.37    0.37
   0 -11 -11    0.86    0.98
   0  11 -11   -0.08    0.27
   0 -11 -12    0.58    0.63
   0  11 -12   -0.01    0.33
   0 -11 -13   -0.93    0.80
   0  11 -13    0.21    0.31
   0  11 -14    0.67    0.41
   0  11 -15   -0.17    0.33
   0  11 -16    0.10    0.34
   0  11 -17   -0.35    0.29
   0  11 -18    0.06    0.28
   0  11 -19   -0.14    0.31
   0  11 -20   -0.31    0.27
   0  11 -21    0.13    0.21
   0  11 -22   -0.17    0.18
   0 -12   0  710.53   18.69
   0 -12  -1  156.05    6.89
   0 -12  -2  289.16   10.12
   0 -12  -3   19.93    2.33
   0 -12  -4   85.24    5.03
   0  12  -5    0.72    0.35
   0 -12  -5    0.54    0.44
   0  12  -6    3.70    0.55
   0  12   6    3.59    0.52
   0 -12  -6    3.71    1.08
   0 -12  -7  105.68    5.41
   0 -12   7  100.15    5.22
   0  12   7  102.17    3.29
   0  12  -7   99.66    3.31
   0 -12  -7  109.86    6.01
   0 -12  -8   82.84    4.68
   0 -12   8   76.25    4.46
   0 -12  -8   68.57    4.82
   0  12  -8   72.42    2.72
   0 -12  -9   48.02    4.08
   0  12  -9   51.98    2.24
   0 -12 -10   39.17    3.77
   0  12 -10   46.20    2.12
   0 -12 -11  154.32    8.04
   0  12 -11  158.49    4.65
   0 -12 -12   20.32    2.82
   0  12 -12   19.33    1.33
   0  12 -13   78.53    2.96
   0  12 -14  139.73    4.31
   0  12 -15  193.50    5.36
   0  12 -16   31.52    1.71
   0  12 -17    0.27    0.30
   0  12 -18   60.36    2.31
   0  12 -19   40.08    1.72
   0  12 -20    5.00    0.56
   0  12 -21   54.03    1.78
   0  13   0   -0.09    0.26
   0 -13  -1    0.84    0.60
   0  13   1    0.51    0.40
   0  13  -1   -0.49    0.30
   0 -13  -2   -0.59    0.80
   0  13   2   -0.08    0.23
   0  13  -2    0.29    0.27
   0 -13  -3   -0.04    0.52
   0  13  -3    0.00    0.22
   0  13   3   -0.29    0.29
   0  13  -4    0.22    0.28
   0 -13  -4    0.19    0.70
   0  13   4    0.23    0.23
   0  13  -5    0.37    0.32
   0  13   5    0.13    0.26
   0 -13  -5    1.14    0.80
   0 -13  -6    0.66    0.49
   0 -13   6   -0.42    0.53
   0  13  -6    0.16    0.28
   0  13   6   -0.18    0.30
   0 -13  -7   -0.30    0.53
   0 -13   7   -0.35    0.58
   0  13  -7   -0.38    0.26
   0  13   7    0.07    0.27
   0 -13  -7    0.51    0.72
   0 -13   8    0.16    0.51
   0 -13  -8   -0.43    0.63
   0  13  -8    0.21    0.30
   0 -13  -9    1.00    1.07
   0  13  -9    0.07    0.37
   0 -13 -10    0.28    0.66
   0  13 -10   -0.10    0.29
   0 -13 -11   -0.24    0.90
   0  13 -11   -0.10    0.29
   0  13 -12   -0.15    0.41
   0  13 -13   -0.02    0.35
   0  13 -14   -0.34    0.38
   0  13 -15   -0.10    0.32
   0  13 -16    0.41    0.30
   0  13 -17    0.99    0.45
   0  13 -18   -0.45    0.31
   0  13 -19    0.30    0.27
   0  13  20    0.11    0.19
   0  13 -20    0.13    0.20
   0  13 -21   -0.12    0.16
   0  14   0    3.69    0.58
   0  14  -1    7.22    0.79
   0  14   1    7.43    0.79
   0  14   2   28.51    1.57
   0  14  -2   28.06    1.57
   0 -14  -2   30.24    3.22
   0  14   3   77.37    2.84
   0  14  -3   79.08    2.90
   0 -14  -3   85.29    5.45
   0  14   4    4.70    0.64
   0  14  -4    5.13    0.68
   0 -14  -4    4.44    1.29
   0 -14   5    1.98    0.94
   0 -14  -5    1.57    0.73
   0  14  -5    0.92    0.38
   0  14   5    1.30    0.39
   0 -14  -5    0.15    0.59
   0  14   6   11.95    1.01
   0  14  -6   12.32    1.05
   0 -14  -6    9.22    1.96
   0 -14   6   11.24    1.82
   0 -14  -6   12.84    1.97
   0  14  -7   15.59    1.18
   0  14   7   15.02    1.15
   0 -14  -7   14.14    2.42
   0 -14   7   11.11    1.86
   0 -14  -7   12.66    2.02
   0  14  -8   38.21    1.92
   0 -14  -8   34.83    3.67
   0  14  -9  197.97    5.48
   0 -14  -9  188.62    9.27
   0  14 -10  581.64   12.91
   0  14 -11    4.25    0.66
   0  14 -12   13.53    1.14
   0  14 -13  215.93    5.81
   0  14 -14   12.09    1.03
   0  14 -15    3.20    0.53
   0  14 -16    0.04    0.32
   0  14 -17   59.46    2.22
   0  14 -18   95.89    2.90
   0  14 -19    3.67    0.45
   0  14 -20    6.97    0.52
   0 -15   0    1.14    0.89
   0  15   0   -0.24    0.27
   0 -15  -1    0.25    0.59
   0 -15   1   -0.37    0.56
   0  15   1    0.05    0.27
   0  15  -1    0.18    0.32
   0 -15   2   -0.72    0.63
   0 -15  -2    0.38    0.50
   0  15   2    0.23    0.36
   0  15  -2    0.13    0.29
   0 -15  -3    0.43    0.95
   0 -15   3    1.13    0.87
   0 -15  -3   -0.13    0.82
   0  15  -3   -0.39    0.43
   0  15   3    0.08    0.35
   0 -15   4    0.45    0.67
   0 -15  -4    0.04    0.57
   0 -15  -4   -0.40    0.54
   0  15  -4   -0.16    0.31
   0  15   4   -0.15    0.26
   0 -15  -5   -0.98    0.90
   0 -15   5    0.15    0.50
   0 -15  -5    0.83    0.92
   0  15  -5   -0.02    0.29
   0  15   5    0.46    0.37
   0 -15   6   -0.15    0.50
   0 -15  -6    0.31    0.53
   0 -15  -6   -0.14    0.84
   0  15   6   -0.04    0.34
   0  15  -6   -0.07    0.31
   0  15  -7    0.32    0.31
   0  15   7   -0.58    0.75
   0 -15  -7    0.25    0.60
   0 -15   7    0.51    0.76
   0  15  -7    1.20    0.91
   0 -15  -7    1.13    0.88
   0  15   7    0.70    0.40
   0  15  -8    0.27    0.32
   0  15  -9    0.88    0.40
   0  15 -10    0.18    0.35
   0  15 -11   -0.10    0.30
   0  15 -12   -0.27    0.36
   0  15 -13    0.04    0.32
   0  15 -14   -0.54    0.37
   0  15 -15   -0.64    0.32
   0 -15  16    0.19    0.21
   0  15 -16   -0.45    0.32
   0  15 -17    0.18    0.23
   0  15 -18   -0.09    0.20
   0  15 -19    0.04    0.16
   0 -16   0   71.45    5.04
   0  16   0   80.08    2.99
   0 -16  -1   20.00    2.64
   0 -16   1   21.64    2.71
   0  16  -1   21.10    1.42
   0  16   1   21.94    1.45
   0 -16  -2    0.85    0.81
   0 -16   2   -0.90    0.65
   0  16   2   -0.08    0.31
   0  16  -2    0.73    0.45
   0 -16   3  228.34    9.77
   0 -16  -3  234.12    9.98
   0  16   3  236.46    6.34
   0  16  -3  250.55    6.43
   0  16  -4  154.04    4.63
   0  16   4  154.38    4.61
   0  16   5   83.55    3.09
   0  16  -5   86.59    3.18
   0  16  -6  356.06    8.62
   0  16   6  350.65    8.55
   0  16  -7   47.89    2.23
   0  16  -8   26.52    1.64
   0  16  -9  373.13    8.91
   0  16 -10   10.39    1.02
   0  16 -11   76.87    2.85
   0  16 -12   32.55    1.71
   0  16 -13  129.00    3.87
   0  16 -14  122.54    3.63
   0 -16  15   12.76    0.90
   0  16 -15   12.44    0.91
   0 -16  16   56.78    1.98
   0  16 -16   65.27    2.17
   0  16 -17    1.27    0.30
   0  16 -18   33.59    1.27
   0  17   0    0.33    0.40
   0  17   1   -0.25    0.36
   0  17  -1   -0.10    0.34
   0  17   2   -0.14    0.31
   0  17  -2    0.00    0.33
   0  17   3   -0.04    0.32
   0  17  -3   -0.01    0.32
   0  17  -4   -0.20    0.34
   0  17   4   -0.30    0.40
   0  17  -5    0.27    0.33
   0  17   5   -0.51    0.33
   0  17   6    0.17    0.33
   0  17  -6   -0.33    0.38
   0  17  -7    0.99    0.47
   0  17  -8    0.19    0.37
   0  17  -9   -0.32    0.30
   0  17 -10    0.03    0.34
   0  17 -11    0.34    0.36
   0  17 -12    0.03    0.28
   0  17 -13   -0.04    0.32
   0  17 -14    0.11    0.26
   0 -17  14    0.52    0.30
   0  17 -15   -0.13    0.25
   0 -17  15    0.14    0.19
   0  17 -16   -0.16    0.19
   0 -17  16   -0.21    0.16
   0  17 -17   -0.22    0.17
   0  18   0    7.36    0.87
   0  18  -1   16.64    1.25
   0  18   1   18.00    1.30
   0  18  -2   63.93    2.61
   0  18   2   61.63    2.56
   0  18   3    9.73    0.94
   0  18  -3   11.13    1.02
   0  18  -4   70.70    2.73
   0  18   4   66.45    2.68
   0  18   5   43.97    2.07
   0  18  -5   45.19    2.10
   0  18  -6   14.18    1.14
   0  18  -7   41.41    1.98
   0  18  -8    3.82    0.55
   0  18   8    3.38    0.56
   0  18  -8    2.97    0.54
   0  18  -9  251.63    6.33
   0  18 -10   80.96    2.79
   0  18 -11   41.89    1.82
   0  18 -12   42.15    1.78
   0  18 -13    2.42    0.41
   0 -18  13    2.06    0.40
   0  18 -14    5.28    0.54
   0 -18  14    5.41    0.55
   0  18 -15    3.07    0.39
   0 -18  15    2.18    0.31
   0  18 -16    3.02    0.33
   0  19   0   -0.12    0.31
   0 -19   0    0.04    0.31
   0  19  -1    0.10    0.36
   0  19   1    0.42    0.41
   0 -19   1   -0.01    0.25
   0  19   2   -0.06    0.30
   0  19  -2    0.16    0.31
   0  19  -3   -0.06    0.29
   0  19   3   -0.10    0.27
   0  19  -4    0.12    0.35
   0  19   4    0.01    0.34
   0  19  -5    0.45    0.31
   0  19  -6    0.04    0.30
   0  19  -7    0.21    0.25
   0  19   7    0.38    0.30
   0  19  -7    0.34    0.29
   0  19   8   -0.20    0.27
   0  19  -8    0.42    0.26
   0  19  -8    0.18    0.36
   0  19  -9    0.47    0.29
   0 -19  10   -0.03    0.26
   0  19 -10   -0.05    0.25
   0 -19  11   -0.32    0.29
   0  19 -11   -0.15    0.24
   0 -19  12   -0.08    0.22
   0  19 -12    0.30    0.22
   0 -19  13   -0.07    0.22
   0  19 -13   -0.16    0.20
   0 -19  14   -0.01    0.17
   0  19 -14   -0.25    0.18
   0  20   0  196.40    5.20
   0  20   1  224.36    5.60
   0  20  -1  225.04    5.61
   0  20   2   14.97    1.07
   0  20  -2   14.05    1.04
   0 -20   2   12.56    0.98
   0  20   3   55.24    2.21
   0 -20   3   52.30    2.13
   0  20  -4   32.86    1.60
   0 -20   4   30.34    1.55
   0  20  -5   28.56    1.48
   0  20   5   27.00    1.41
   0  20  -5   25.59    1.36
   0 -20   5   27.18    1.46
   0  20  -6   18.91    1.15
   0  20   6   16.60    1.05
   0  20  -6   17.13    1.04
   0 -20   6   18.07    1.14
   0  20   7    9.68    0.77
   0  20  -7    9.11    0.71
   0 -20   7   10.86    0.89
   0  20  -7    9.89    0.82
   0  20  -7    9.34    0.73
   0  20   7    9.20    0.73
   0  20  -8   44.10    1.68
   0  20   8   52.89    1.84
   0  20  -8   61.07    2.11
   0  20  -8   50.38    1.76
   0  20   8   54.24    1.84
   0 -20   8   60.03    2.12
   0  20  -9  272.22    6.35
   0 -20   9  277.64    6.44
   0  20 -10   20.99    1.09
   0 -20  10   21.35    1.13
   0  20 -11   25.08    1.15
   0 -20  11   25.55    1.20
   0  20 -12   22.33    1.01
   0 -20  12   22.47    1.04
   0  20 -13    0.37    0.18
   0  21   0    0.17    0.24
   0  21   0    0.27    0.30
   0  21   1   -0.37    0.26
   0  21  -1    0.31    0.26
   0  21   1   -0.60    0.34
   0  21  -1    0.45    0.29
   0 -21   2   -0.22    0.26
   0  21   2   -0.28    0.27
   0  21  -2    0.22    0.26
   0  21   2   -0.46    0.32
   0  21  -2    0.04    0.26
   0 -21   3    0.29    0.22
   0  21  -3   -0.20    0.24
   0  21   3    0.08    0.28
   0  21  -3    0.33    0.26
   0 -21   4   -0.34    0.29
   0  21  -4    0.55    0.25
   0  21   4   -0.12    0.28
   0  21  -4   -0.36    0.29
   0 -21   5    0.17    0.22
   0  21   5    0.43    0.24
   0  21  -5   -0.16    0.26
   0  21  -5   -0.21    0.22
   0  21   5   -0.60    0.27
   0  21  -5   -0.16    0.24
   0 -21   6   -0.20    0.24
   0  21  -6   -0.28    0.22
   0  21   6    0.29    0.22
   0  21  -6   -0.05    0.19
   0  21   6    0.15    0.19
   0  21  -6    0.20    0.24
   0 -21   7    0.08    0.21
   0  21  -7    0.01    0.16
   0  21   7   -0.41    0.20
   0  21  -7    0.13    0.22
   0  21  -7    0.13    0.16
   0  21   7   -0.09    0.22
   0  21  -8   -0.27    0.26
   0 -21   8    0.09    0.22
   0  21  -9    0.06    0.18
   0 -21   9    0.28    0.21
   0  21 -10    0.00    0.14
   0 -21  10    0.10    0.16
   0 -21  11   -0.19    0.17
   0  22   0   60.25    2.04
   0  22   0   65.12    2.08
   0  22   0   63.61    2.08
   0  22  -1   33.62    1.42
   0  22  -1   34.76    1.43
   0  22   1   36.21    1.45
   0  22   1   36.67    1.47
   0  22  -1   35.78    1.44
   0  22  -2    1.59    0.36
   0  22   2    1.66    0.34
   0  22  -2    1.63    0.35
   0  22   2    1.10    0.30
   0  22  -2    0.77    0.29
   0  22  -3   90.92    2.59
   0  22  -3   88.88    2.52
   0  22   3   92.03    2.57
   0  22  -3   89.55    2.54
   0  22   3   93.51    2.59
   0 -22   4   21.48    1.00
   0  22   4   23.42    1.08
   0  22  -4   22.84    1.05
   0  22  -4   22.39    1.08
   0  22  -4   23.28    1.05
   0  22   4   23.62    1.07
   0  22  -5    0.83    0.22
   0  22   5    0.70    0.23
   0 -22   5    0.91    0.24
   0  22   5    0.92    0.26
   0  22  -5    1.35    0.34
   0  22  -5    0.69    0.25
   0 -22   6   74.28    2.14
   0  22   6   71.70    2.04
   0  22   6   71.20    2.02
   0  22  -6   77.12    2.19
   0  22  -7    2.55    0.34
   0 -22   7    2.08    0.28
   0  22  -8    3.72    0.37
   0  23   0   -0.04    0.15
   0  23   0    0.22    0.16
   0  23  -1   -0.24    0.19
   0  23   1   -0.05    0.15
   0  23   1    0.08    0.17
   0  23  -1   -0.31    0.18
   0  23  -2   -0.14    0.18
   0  23   2   -0.22    0.21
   0  23   2    0.02    0.16
   0  23  -2   -0.01    0.13
   1   0   0    0.09    0.13
   1   0   0    0.05    0.14
   1   0  -1    0.06    0.12
   1   0   1   -0.06    0.12
   1   0  -1    0.06    0.13
   1   0   1    0.12    0.12
   1   0  -1    0.17    0.12
   1   0   1    0.00    0.12
   1   0  -1    0.13    0.14
   1   0  -2  312.15    6.03
   1   0   2  320.37    6.72
   1   0  -2  311.70    6.34
   1   0  -2  313.40    6.52
   1   0   2  302.04    6.50
   1   0  -2  305.52    6.52
   1   0   2  306.16    6.53
   1   0  -2  314.30    6.54
   1   0   2  313.92    6.53
   1   0  -3    0.15    0.10
   1   0   3    0.07    0.20
   1   0   3    0.31    0.18
   1   0  -3   -0.03    0.18
   1   0   3    0.17    0.14
   1   0  -3    0.26    0.18
   1   0   3    0.05    0.16
   1   0  -3    0.19    0.17
   1   0  -4   92.96    2.41
   1   0   4   95.58    2.77
   1   0   4   97.18    2.44
   1   0   4   95.23    2.44
   1   0  -4   95.06    2.45
   1   0  -4   90.98    2.39
   1   0   4   95.44    2.42
   1   0  -4   95.99    2.44
   1   0  -5    0.18    0.22
   1   0   5    0.46    0.28
   1   0   5    0.05    0.17
   1   0  -5    0.37    0.16
   1   0   5    0.31    0.18
   1   0  -5    0.37    0.16
   1   0   5   -0.14    0.15
   1   0  -5    0.06    0.15
   1   0  -6  556.82   11.83
   1   0   6  586.02   12.08
   1   0  -6  567.40   11.25
   1   0   6  584.99   11.27
   1   0  -6  572.51   11.26
   1   0   6  538.55   11.21
   1   0  -7   -0.04    0.19
   1   0   7    0.02    0.25
   1   0   8   47.88    2.08
   1   0  -8   49.77    2.18
   1   0  -9    0.12    0.26
   1   0   9   -0.05    0.26
   1   0 -10  445.01   10.70
   1   0  10  412.30   10.10
   1   0 -11   -0.24    0.26
  -1   0 -11   -0.33    0.39
  -1   0 -12  181.47    6.53
   1   0 -12  168.92    5.84
   1   0 -13   -0.34    0.31
  -1   0 -13   -0.52    0.56
   1   0 -14  165.32    6.39
  -1   0 -14  173.79    6.94
  -1   0 -15   -0.51    0.76
   1   0  16   57.23    2.23
  -1   0 -16   61.57    4.26
  -1   0 -17   -1.55    1.08
  -1   0  17    0.16    0.31
  -1   0 -18    1.47    0.69
  -1   0  18    3.27    0.61
  -1   0  19    0.40    0.34
  -1   0  20  172.97    4.84
  -1   0  21   -0.17    0.32
  -1   0  22   18.87    1.18
  -1   0  23    0.05    0.23
  -1   0 -24    3.67    0.45
  -1   0 -25   -0.02    0.14
   1   1   0    0.01    0.11
  -1  -1   0    0.10    0.09
   1   1   0   -0.07    0.15
   1  -1   0    0.00    0.14
   1  -1   0    0.14    0.15
  -1  -1  -1  573.06   11.55
   1  -1  -1  588.94   11.69
   1   1  -1  564.11   11.50
  -1  -1   1  598.80   11.22
   1  -1  -1  588.40   11.38
   1   1  -1  570.65   11.71
   1  -1  -1  577.37   11.69
   1   1   1  562.17   11.69
   1  -1   1  623.44   11.76
   1   1  -1  564.48   11.68
   1   1   1  596.18   11.73
   1  -1   1  572.30   11.69
   1  -1  -1  606.04   11.79
   1  -1   1  588.73   11.70
   1  -1   1  571.11   11.70
   1   1  -1  577.45   11.72
   1  -1  -1  578.65   11.70
   1  -1  -1  587.70   11.71
   1   1   1  585.64   11.73
   1   1  -2  878.69   17.25
   1  -1  -2  910.99   17.29
  -1  -1  -2  919.76   17.68
   1   1   2  878.30   17.78
   1  -1   2  911.04   17.73
   1   1  -2  889.72   17.59
   1   1  -2  877.85   17.60
   1  -1   2  906.69   17.62
   1  -1  -2  911.56   17.60
   1   1   2  890.86   17.59
   1  -1   2  916.71   17.59
   1   1   2  902.51   17.61
   1  -1  -2  882.80   17.59
   1  -1  -2  889.90   17.59
   1  -1   2  893.64   17.60
   1  -1  -2  912.91   17.58
   1   1  -2  904.30   17.61
   1   1   2  894.03   17.59
   1  -1   2  902.62   17.57
  -1  -1  -3 1047.31   20.76
   1  -1  -3 1053.58   20.29
   1   1   3 1065.83   20.78
   1   1  -3 1046.69   19.92
   1  -1   3 1037.12   20.64
   1  -1  -3 1050.98   20.39
   1  -1   3 1077.58   20.46
   1  -1  -3 1069.40   20.45
   1   1  -3 1054.47   20.46
   1   1   3 1036.63   20.42
   1   1   3 1060.52   20.46
   1  -1   3 1062.61   20.41
   1   1  -3 1059.54   20.44
   1  -1   3 1027.51   20.43
   1  -1  -3 1027.29   20.42
   1   1  -3 1059.19   20.46
   1   1   3 1021.60   20.42
   1  -1   4    8.00    0.67
   1   1   4    9.55    0.77
  -1  -1  -4    9.46    0.79
   1  -1  -4    9.56    0.63
   1  -1  -4    9.34    0.61
   1  -1   4    8.48    0.59
   1   1   4    8.26    0.59
   1   1  -4    9.13    0.60
   1  -1   4    9.00    0.58
   1   1  -4    9.41    0.60
   1  -1  -4    8.51    0.55
   1   1   4    8.84    0.58
   1  -1   4    8.15    0.57
   1   1  -4    8.42    0.58
   1   1   4    8.51    0.56
   1   1   5  662.17   13.31
   1  -1  -5  625.95   12.88
   1  -1   5  628.55   13.04
  -1  -1  -5  649.42   13.39
   1  -1  -5  608.44   12.50
   1   1   5  623.52   12.54
   1   1  -5  626.55   12.58
   1  -1   5  633.10   12.54
   1   1  -5  634.50   12.59
   1   1   5  629.82   12.55
   1   1   6   81.74    2.73
   1  -1   6   79.13    2.57
   1  -1  -6   77.37    2.52
  -1  -1  -6   82.05    2.91
   1  -1   6   76.33    2.08
   1   1   6   76.95    2.08
   1   1  -6   76.27    2.09
   1  -1  -6   76.15    2.07
   1   1   6   74.99    2.08
   1   1  -6   72.62    2.09
   1   1   7   78.06    2.78
  -1  -1  -7   85.01    3.12
   1  -1  -7   77.50    2.67
   1  -1   7   78.73    2.65
   1  -1  -7   81.08    2.01
   1  -1   7   70.71    1.92
   1   1  -7   76.27    1.98
   1   1   7   77.33    1.98
   1   1  -7   73.63    1.97
   1   1   7   74.62    1.96
   1  -1  -8  128.88    3.95
   1   1   8  139.54    4.06
  -1  -1  -8  150.22    4.56
  -1   1   8  113.71    2.98
   1  -1   8  127.61    3.79
   1  -1   9    1.20    0.39
   1   1   9    0.22    0.22
   1  -1  -9    0.43    0.29
  -1  -1  -9    1.68    0.63
   1  -1  10    0.24    0.31
   1   1  10    0.20    0.24
   1   1 -10    0.06    0.26
   1  -1 -10    0.22    0.35
  -1  -1 -10    0.05    0.40
   1  -1 -11  130.89    4.77
   1   1 -11  134.16    4.76
   1   1  11  122.03    4.25
   1   1 -12   76.71    3.61
  -1   1 -12   79.63    3.96
   1  -1 -12   73.96    3.61
  -1  -1 -12   78.50    3.97
  -1  -1 -13    1.97    0.81
   1   1 -13    0.79    0.45
  -1   1 -13    2.12    0.83
   1  -1 -13    1.63    0.63
  -1   1 -14   10.42    1.58
   1  -1 -14    9.41    1.35
  -1  -1 -14    7.81    1.33
   1   1 -14    9.55    1.30
   1  -1  15    1.81    0.37
  -1   1 -15    2.24    0.70
  -1  -1 -15    2.06    0.82
   1  -1  16    2.36    0.45
  -1  -1  16    3.74    0.56
  -1  -1 -16    2.47    0.86
  -1   1 -16    3.54    0.93
   1  -1  17   24.20    1.42
  -1  -1  17   26.95    1.53
  -1  -1 -17   30.21    3.12
  -1   1 -17   24.10    2.70
   1  -1  18  192.06    5.27
  -1  -1  18  203.67    5.42
  -1   1  18  206.12    5.39
  -1  -1 -18  172.79    8.47
  -1   1 -18  180.91    8.53
   1  -1  19    3.52    0.54
  -1  -1  19    4.33    0.60
  -1   1  19    4.31    0.62
  -1  -1  20   21.91    1.37
  -1   1  20   20.27    1.29
   1  -1  20   17.83    1.20
  -1   1  21    0.28    0.34
  -1  -1  21   -0.01    0.28
   1   1 -21   -0.01    0.22
  -1  -1  22   12.04    0.95
  -1   1  22   11.07    0.89
   1   1 -22   11.16    0.83
  -1   1  23    9.40    0.75
  -1  -1  23   10.29    0.81
  -1   1 -23   11.27    0.86
  -1   1 -24    0.01    0.21
  -1  -1 -24   -0.07    0.18
  -1  -1 -25    1.37    0.25
  -1   1 -25    1.48    0.27
  -1  -2   0    0.16    0.18
   1  -2   0   -0.19    0.20
   1   2   0   -0.16    0.22
  -1  -2  -1  430.84    8.99
  -1  -2   1  423.48    8.77
   1  -2  -1  427.99    8.93
   1   2   1  436.46    9.10
   1   2  -1  443.04    9.12
   1  -2  -1  431.83    9.07
   1  -2   1  436.81    9.08
  -1  -2  -2 1603.22   31.32
   1  -2  -2 1644.42   31.12
   1  -2  -2 1617.29   31.23
   1   2   2 1632.80   31.24
   1   2  -2 1612.66   31.25
   1  -2   2 1589.51   31.22
   1  -2   3  215.67    5.17
   1   2  -3  207.62    4.55
  -1  -2  -3  218.76    5.23
   1  -2  -3  217.90    5.00
   1  -2   3  220.77    5.03
   1  -2  -3  219.24    5.00
   1   2  -3  222.53    5.06
   1   2   3  216.08    5.02
   1  -2  -4   -0.19    0.25
  -1  -2  -4    0.16    0.27
   1   2   4   -0.26    0.35
   1  -2   4   -0.10    0.26
   1   2  -4   -0.03    0.07
   1   2   4    0.23    0.25
   1   2  -4   -0.08    0.21
   1  -2   4    0.40    0.26
   1   2  -4    0.29    0.22
   1  -2  -4   -0.26    0.20
   1   2   4   -0.03    0.19
   1   2   5   55.25    2.19
   1  -2   5   52.06    1.98
   1  -2  -5   52.49    1.98
  -1  -2  -5   54.77    2.20
   1   2  -5   51.57    1.83
   1  -2  -5   54.83    1.82
   1   2   5   49.81    1.77
   1  -2   5   56.82    1.85
   1   2  -5   51.64    1.80
   1   2   5   51.84    1.78
   1  -2   5   52.02    1.79
   1  -2  -5   52.84    1.77
   1  -2   6   24.93    1.34
   1  -2  -6   27.02    1.42
   1   2   6   28.25    1.53
  -1  -2  -6   26.57    1.56
   1   2  -6   24.36    1.12
   1  -2  -6   25.91    1.12
   1   2   6   24.12    1.10
   1  -2   6   24.28    1.08
   1   2  -6   25.71    1.14
   1   2   6   24.48    1.10
   1  -2   6   23.00    1.12
   1  -2  -6   24.69    1.12
  -1  -2  -7  174.65    5.02
   1  -2   7  155.60    4.38
   1  -2  -7  170.05    4.68
   1   2   7  171.79    4.77
   1   2  -7  160.85    3.86
   1  -2   7  157.31    3.79
   1   2   7  158.35    3.82
   1  -2  -7  161.46    3.82
   1   2  -7  153.36    3.84
   1   2   7  152.58    3.80
   1  -2   8   91.33    3.05
   1  -2  -8  103.14    3.48
   1   2   8  102.05    3.46
  -1  -2  -8  105.96    3.75
   1  -2  -8   87.19    2.31
   1   2  -8   83.46    2.31
   1  -2  -9   47.75    2.41
   1   2   9   48.77    2.39
  -1  -2  -9   52.39    2.70
   1  -2   9   48.26    2.13
   1   2  10    2.14    0.57
   1  -2 -10    1.86    0.55
  -1  -2 -10    1.27    0.54
   1  -2 -11   66.01    3.26
  -1  -2 -11   66.62    3.44
   1   2  11   64.72    2.94
   1   2 -12  246.38    7.54
   1  -2 -12  243.13    7.70
  -1  -2 -12  248.76    8.09
   1   2 -13   43.55    2.80
  -1  -2 -13   41.22    3.01
  -1   2 -13   44.58    3.07
   1  -2 -13   40.43    2.81
   1   2 -14    2.59    0.69
  -1   2 -14    4.36    0.97
   1  -2 -14    3.77    0.97
  -1  -2 -14    4.47    1.07
  -1  -2 -15  102.65    5.49
  -1   2 -15  110.32    5.57
   1  -2  15   90.55    3.06
  -1  -2  15   96.36    3.13
  -1   2 -16   49.10    3.81
  -1  -2 -16   51.92    3.99
   1  -2  16   48.40    2.09
  -1  -2  16   52.25    2.17
  -1   2 -17   19.17    2.43
  -1  -2 -17   20.32    2.55
  -1  -2  17   20.99    1.36
   1  -2  17   20.21    1.30
  -1  -2  18    1.78    0.49
   1  -2  18    1.60    0.43
  -1   2  19   29.10    1.58
   1  -2  19   28.32    1.59
  -1  -2  19   30.69    1.68
   1   2 -20    5.97    0.70
  -1  -2  20    7.32    0.81
  -1   2  20    6.53    0.73
   1  -2 -20    7.71    0.75
  -1  -2  21    0.35    0.31
   1   2 -21    1.05    0.33
  -1   2  21    0.92    0.31
  -1  -2  22   36.16    1.69
  -1   2  22   32.05    1.51
   1   2 -22   31.28    1.49
  -1   2 -22   36.84    1.71
  -1   2  23    0.35    0.24
  -1   2 -23    0.34    0.26
  -1   2 -24    0.48    0.22
  -1   2 -25   22.37    0.95
  -1  -3   0    0.04    0.22
   1  -3   0   -0.02    0.25
   1  -3   0   -0.05    0.24
  -1  -3  -1   32.37    1.44
   1  -3  -1   32.99    1.47
  -1  -3   1   33.28    1.38
   1  -3  -1   32.83    1.48
   1  -3   1   32.30    1.45
  -1  -3   2 2145.15   40.17
   1  -3  -2 2069.05   40.27
  -1  -3  -2 2112.43   40.41
   1  -3   2 2073.76   40.26
   1   3  -2 2069.54   40.28
   1  -3  -2 2098.56   40.25
   1   3   2 2034.93   40.26
  -1  -3  -3  363.32    8.12
   1  -3  -3  342.77    7.86
   1  -3   3  354.24    7.83
   1   3   3  343.19    7.81
   1   3  -3  353.60    7.88
   1  -3  -3  346.78    7.79
  -1  -3  -4   42.87    1.93
   1  -3  -4   45.67    1.86
   1  -3  -4   41.32    1.68
   1   3   4   40.88    1.69
   1  -3   4   43.38    1.76
   1   3  -4   43.35    1.74
  -1  -3  -5   15.98    1.18
   1  -3  -5   15.60    1.09
   1  -3   5   14.88    1.06
   1   3   5   15.78    0.98
   1  -3   5   16.36    1.01
   1   3  -5   15.35    0.99
   1  -3  -5   16.06    0.98
  -1  -3  -6  282.74    7.04
   1  -3   6  258.33    6.47
   1  -3  -6  272.15    6.75
   1   3  -6  262.78    6.19
   1  -3  -6  260.41    6.11
   1   3   6  254.22    6.09
   1  -3   6  257.10    6.12
   1  -3  -7   41.98    2.08
  -1  -3  -7   40.19    2.17
   1  -3   7   38.00    1.84
   1   3   7   44.02    2.18
   1  -3   7   38.03    1.55
   1   3  -7   39.57    1.65
   1   3   7   37.25    1.57
   1  -3  -7   41.41    1.66
   1   3  -7   40.27    1.65
   1  -3   7   38.06    1.60
   1  -3  -7   38.73    1.58
   1   3   7   37.27    1.56
   1  -3  -8    8.02    0.94
  -1  -3  -8    6.41    0.89
   1   3   8    5.76    0.81
   1  -3  -8    5.14    0.51
   1   3   8    5.41    0.53
   1   3  -8    5.54    0.55
   1  -3   8    4.76    0.47
   1   3   8    5.61    0.53
   1  -3   8    4.88    0.52
   1   3  -8    5.57    0.54
   1   3   9  667.67   15.07
   1  -3  -9  657.40   15.17
  -1  -3  -9  679.65   15.58
   1   3  10   17.97    1.54
   1  -3 -10   18.69    1.62
  -1  -3 -10   19.03    1.76
   1   3  11    0.59    0.44
   1  -3 -11    1.45    0.51
  -1  -3 -11    0.49    0.43
  -1  -3 -12    4.59    0.99
   1  -3 -12    4.89    0.97
  -1  -3 -13    3.27    0.89
   1  -3 -13    3.94    0.89
   1   3 -13    3.32    0.75
   1   3 -14   37.08    2.74
   1  -3 -14   36.23    2.87
  -1  -3 -14   39.89    3.19
  -1  -3  14   34.62    1.63
   1  -3  14   33.54    1.64
  -1  -3 -15   37.98    3.28
  -1   3 -15   37.73    3.19
   1  -3  15   35.67    1.74
  -1  -3  15   37.27    1.77
  -1  -3  16    0.00    0.24
   1  -3  16    0.39    0.29
  -1   3 -16    0.11    0.67
  -1  -3 -16   -0.79    0.93
  -1  -3  17   63.27    2.51
   1  -3  17   58.01    2.44
  -1   3 -17   62.92    4.52
  -1  -3 -17   57.86    4.51
  -1  -3  18  331.04    7.87
   1  -3  18  305.28    7.72
  -1  -3  19   56.10    2.40
  -1   3  19   56.72    2.28
   1   3 -19   53.89    2.29
  -1  -3  20   78.71    2.87
  -1   3  20   74.87    2.65
   1   3 -20   73.13    2.69
   1  -3 -20   69.71    2.56
  -1   3 -21    0.63    0.35
  -1  -3  21   -0.26    0.31
   1   3 -21   -0.02    0.26
  -1   3  21    0.10    0.24
   1  -3 -21   -0.02    0.23
  -1  -3  22    3.74    0.57
   1   3 -22    3.75    0.50
  -1   3 -22    5.11    0.66
  -1   3  22    4.64    0.53
  -1   3 -23   -0.23    0.22
  -1   3  23   -0.22    0.22
  -1   3 -24    0.73    0.25
  -1   3 -25    1.93    0.27
  -1  -4   0    0.57    0.39
   1  -4   0   -0.03    0.29
   1  -4   0   -0.03    0.32
  -1  -4   1   79.42    2.69
  -1  -4  -1   76.29    2.70
   1  -4  -1   81.58    2.79
   1  -4   1   76.56    2.66
   1  -4  -1   79.34    2.67
   1  -4  -2  395.44    9.09
  -1  -4   2  408.44    8.98
  -1  -4  -2  401.82    9.12
   1  -4   2  390.81    8.93
   1  -4  -2  385.93    8.93
  -1  -4  -3  756.38   15.66
   1  -4  -3  731.75   15.45
   1  -4  -3  708.18   15.19
   1  -4   3  729.33   15.26
  -1  -4  -4   27.97    1.66
   1  -4  -4   27.22    1.55
   1  -4   4   29.16    1.50
   1   4   4   25.72    1.43
   1  -4  -4   27.35    1.44
   1   4  -4   26.76    1.45
   1  -4  -5    3.51    0.62
  -1  -4  -5    3.76    0.69
   1  -4  -5    2.86    0.47
   1   4   5    2.60    0.47
   1   4  -5    2.63    0.51
   1  -4   5    3.17    0.50
  -1  -4  -6  641.31   14.24
   1  -4  -6  646.57   14.02
   1   4  -6  618.80   13.45
   1  -4   6  618.14   13.38
   1   4   6  614.18   13.39
   1  -4  -6  635.53   13.39
   1  -4  -7  581.35   12.88
  -1  -4  -7  563.49   13.11
   1   4   7  546.71   11.91
   1  -4   7  532.43   11.88
   1  -4  -7  556.35   11.91
   1   4  -7  551.26   12.02
   1   4   8  258.47    7.00
   1  -4  -8  244.81    6.89
  -1  -4  -8  239.94    7.05
   1   4  -8  236.70    5.95
   1   4   8  218.79    5.77
   1  -4   8  253.60    5.94
   1  -4  -8  234.23    5.81
   1   4  -8  231.29    5.88
   1  -4   8  222.28    5.78
   1   4   8  223.79    5.77
   1   4   9    2.64    0.69
   1  -4  -9    1.60    0.55
  -1  -4  -9    2.29    0.65
   1   4  10   21.76    1.78
   1  -4 -10   22.01    1.85
  -1  -4 -10   22.13    1.94
   1   4  11    1.28    0.52
   1  -4 -11    1.05    0.45
  -1  -4 -11    0.88    0.45
   1   4  12    3.00    0.73
   1  -4 -12    3.89    0.97
  -1  -4 -12    2.98    0.83
   1  -4 -13   41.75    3.06
  -1  -4 -13   42.41    3.22
   1  -4 -14   35.50    2.90
  -1  -4 -14   31.62    2.87
   1  -4  14   31.39    1.60
  -1  -4  14   31.80    1.58
  -1  -4 -15   33.11    3.14
   1  -4  15   32.78    1.71
  -1  -4  15   33.41    1.68
  -1   4 -16   43.66    3.63
  -1  -4 -16   35.75    3.39
   1  -4  16   36.36    1.85
  -1  -4  16   39.41    1.88
  -1   4 -17  108.31    6.16
  -1  -4 -17  116.08    6.61
   1   4 -17  111.22    3.61
  -1  -4  17  115.89    3.69
   1  -4  17  105.92    3.63
   1   4 -18   24.19    1.46
  -1  -4  18   24.57    1.52
  -1  -4  19    0.49    0.32
   1   4 -19    0.31    0.34
   1   4 -20    9.07    0.86
  -1   4 -20   10.10    0.96
  -1   4  20    8.64    0.81
  -1  -4  20    9.23    0.91
   1  -4 -21   -0.02    0.22
  -1   4 -21    0.63    0.29
   1   4 -21    0.80    0.36
  -1  -4  21    0.49    0.34
  -1   4  21    0.33    0.29
   1  -4 -22    1.32    0.32
   1   4 -22    1.28    0.27
  -1   4 -22    2.44    0.49
  -1   4  22    2.43    0.39
  -1   4 -23    5.47    0.61
  -1   4 -24   -0.37    0.24
   1  -5   0    0.26    0.40
  -1  -5   0   -0.13    0.30
  -1  -5   1   64.55    2.58
   1  -5  -1   59.73    2.56
  -1  -5  -1   62.68    2.59
  -1  -5   2 1569.37   31.31
   1  -5  -2 1576.48   31.43
  -1  -5  -2 1552.74   31.42
   1  -5  -3  218.52    5.82
   1  -5   3  213.67    5.82
  -1  -5  -3  223.68    6.16
   1  -5  -3  221.43    6.09
   1  -5  -4  649.74   14.13
   1  -5   4  660.82   14.21
  -1  -5  -4  655.16   14.64
   1  -5  -4  647.16   14.57
   1  -5   5  116.37    3.85
   1  -5  -5  118.33    3.83
   1  -5  -5  118.66    4.15
  -1  -5  -5  119.81    4.26
   1  -5  -6   59.27    2.47
   1  -5   6   57.52    2.48
   1   5   6   58.09    2.47
   1   5  -6   57.81    2.51
  -1  -5  -6   57.01    2.84
   1  -5  -6   56.38    2.75
   1  -5   7  317.88    7.89
   1   5   7  308.56    7.84
   1  -5  -7  312.88    7.82
   1   5  -7  323.90    7.99
  -1  -5  -7  338.97    8.89
   1  -5  -7  323.21    8.63
   1  -5  -8   20.02    1.32
   1   5   8   19.92    1.34
   1   5  -8   20.53    1.41
   1  -5   8   19.01    1.35
   1  -5  -8   20.80    1.72
  -1  -5  -8   18.42    1.72
   1  -5  -9  944.14   21.28
   1   5   9  994.19   21.41
  -1  -5  -9  928.57   21.49
   1   5  10   12.92    1.42
   1  -5 -10   11.92    1.42
  -1  -5 -10   11.85    1.48
   1   5  11  244.92    7.71
  -1  -5 -11  255.56    8.39
   1  -5 -11  236.00    7.91
   1   5  12    8.94    1.27
   1  -5 -12    9.06    1.36
  -1  -5 -12   10.66    1.59
  -1  -5 -13  180.57    7.29
   1  -5 -13  171.78    6.85
  -1  -5  13  167.46    4.51
   1  -5  13  160.75    4.55
   1   5 -14    8.88    0.83
   1  -5 -14   10.36    1.62
  -1  -5 -14    9.37    1.60
  -1  -5  14    7.62    0.78
   1  -5  14    7.73    0.80
  -1  -5 -15   30.84    3.14
   1   5 -15   26.81    1.54
   1  -5  15   27.57    1.59
  -1  -5  15   27.07    1.51
  -1   5 -16   49.33    3.89
  -1  -5 -16   49.50    4.16
   1   5 -16   46.96    2.11
  -1  -5  16   47.82    2.14
  -1  -5 -17    7.35    1.59
  -1   5 -17    7.25    1.56
   1   5 -17    7.48    0.81
  -1  -5  17    6.75    0.81
   1   5 -18  188.80    5.31
  -1  -5  18  202.83    5.53
   1   5 -19    7.64    0.83
  -1   5 -19    7.84    0.87
  -1  -5  19    7.54    0.85
  -1   5 -20   67.89    2.59
   1   5 -20   62.31    2.42
  -1  -5  20   67.99    2.63
  -1   5  20   59.08    2.26
   1   5 -21   29.49    1.48
  -1   5 -21   27.97    1.52
  -1   5  21   25.76    1.31
   1  -5 -22    2.35    0.40
   1   5 -22    1.87    0.34
  -1   5 -22    2.52    0.45
  -1   5 -23    7.10    0.66
  -1   5 -24    4.22    0.44
   1  -6   0    0.60    0.39
  -1  -6   0    0.14    0.35
  -1  -6   1  483.05   11.34
   1  -6  -1  474.65   11.48
  -1  -6  -1  486.45   11.46
   1  -6  -2  479.83   11.59
  -1  -6   2  507.59   11.56
  -1  -6  -2  484.22   11.66
   1  -6  -3  180.20    5.58
  -1  -6  -3  182.47    5.65
  -1  -6  -4    3.84    0.75
   1  -6  -4    4.63    0.80
   1  -6   4    5.28    0.81
   1  -6  -4    3.75    0.65
  -1  -6  -5    0.83    0.53
   1  -6  -5    0.49    0.41
   1  -6   5    0.95    0.45
   1  -6  -5    0.24    0.32
   1  -6  -6  297.42    7.77
   1   6  -6  295.70    7.82
   1   6   6  293.02    7.78
   1  -6   6  297.70    7.82
  -1  -6  -6  287.40    8.31
   1  -6  -6  310.35    8.43
   1  -6  -7   31.02    1.89
   1   6   7   32.77    1.95
   1  -6   7   32.48    1.93
   1   6  -7   32.48    1.96
  -1  -6  -7   31.36    2.24
   1  -6  -7   33.90    2.28
   1  -6   8  346.89    8.90
   1  -6  -8  360.34    8.93
   1   6  -8  358.80    9.04
   1   6   8  346.09    8.88
   1  -6  -8  363.06    9.88
  -1  -6  -8  362.73   10.13
   1  -6  -9   37.08    2.56
  -1  -6  -9   38.41    2.72
  -1  -6 -10  328.46    9.99
   1  -6 -10  321.29    9.64
   1   6  10  316.55    9.48
   1   6  11    4.13    0.97
  -1  -6 -11    4.01    0.98
   1  -6 -11    3.55    0.90
   1   6  12   40.12    2.85
   1  -6 -12   40.47    3.07
  -1  -6 -12   45.61    3.42
   1  -6 -13   46.77    3.43
  -1  -6 -13   51.68    3.80
   1   6 -13   43.97    1.93
  -1  -6  13   44.92    1.95
  -1  -6 -14   28.15    2.90
   1  -6 -14   29.44    2.80
   1   6 -14   26.51    1.50
  -1  -6  14   28.50    1.54
  -1  -6 -15    2.16    0.89
   1   6 -15    3.25    0.55
  -1  -6  15    2.86    0.57
   1   6 -16   16.19    1.18
  -1  -6 -16   16.61    2.43
  -1  -6  16   16.39    1.21
   1   6 -17   41.00    1.99
  -1   6 -17   46.50    2.14
  -1  -6  17   43.98    2.11
   1   6 -18   35.52    1.84
  -1   6 -18   40.08    1.97
  -1  -6  18   38.28    1.95
  -1   6 -19    0.05    0.32
   1   6 -19    0.49    0.37
  -1  -6  19    0.20    0.32
   1   6 -20   13.68    1.04
  -1   6 -20   15.51    1.16
  -1   6  20   13.86    0.96
  -1   6 -21   24.73    1.40
   1   6 -21   22.81    1.28
   1  -6 -22    0.58    0.25
   1   6 -22    0.63    0.25
  -1   6 -22    1.08    0.36
  -1   6 -23    8.88    0.70
   1  -6 -23    7.20    0.55
  -1   6 -24    4.56    0.44
  -1  -7   0    0.81    0.42
   1  -7   0    0.16    0.41
  -1  -7  -1  572.89   13.49
  -1  -7   1  569.62   13.41
   1  -7  -1  556.05   13.48
  -1  -7  -2  360.90    9.43
  -1  -7   2  352.69    9.17
   1  -7  -2  333.75    9.18
  -1  -7  -3  208.39    6.48
   1  -7  -3  198.95    6.36
   1  -7   4   25.07    1.77
   1  -7  -4   23.49    1.69
   1  -7  -4   23.83    1.86
  -1  -7  -4   25.46    1.95
   1  -7  -5  108.75    4.11
   1  -7   5  108.56    4.11
  -1  -7  -5  105.95    4.43
   1  -7  -5  114.55    4.55
   1  -7  -6  260.96    7.29
   1  -7   6  255.85    7.28
   1  -7  -6  247.46    7.79
  -1  -7  -6  248.83    7.80
   1  -7  -7    3.32    0.86
  -1  -7  -7    3.44    0.83
   1  -7  -7    2.58    0.59
   1   7  -7    2.36    0.60
   1   7   7    3.34    0.63
   1  -7   7    2.72    0.61
   1   7  -8  524.92   12.89
   1  -7   8  526.22   12.79
   1   7   8  524.83   12.80
   1  -7  -8  546.21   12.87
  -1  -7  -8  559.37   14.10
   1  -7  -8  547.71   13.96
   1  -7  -9  115.55    5.11
  -1  -7  -9  118.17    5.23
   1   7  10   71.88    3.92
   1  -7 -10   65.65    3.85
  -1  -7 -10   67.75    4.01
   1  -7 -11   12.98    1.73
   1   7  11   11.25    1.50
  -1  -7 -11   13.36    1.81
   1   7  12    1.33    0.56
   1  -7 -12    0.88    0.48
  -1  -7 -12    1.43    0.49
   1   7 -12    1.50    0.39
  -1  -7  12    0.90    0.34
  -1   7 -12    1.12    0.35
  -1  -7 -13   19.23    2.39
   1  -7 -13   17.93    2.18
  -1   7 -13   20.13    1.27
   1   7 -13   18.65    1.22
  -1  -7  13   18.06    1.20
  -1  -7 -14    1.30    0.78
   1  -7 -14    0.14    0.69
  -1   7 -14   -0.31    0.29
  -1  -7  14    0.14    0.27
   1   7 -14    0.43    0.30
  -1  -7 -15    5.51    1.34
  -1   7 -15    5.62    0.72
  -1  -7  15    4.08    0.60
   1   7 -15    4.68    0.62
  -1  -7 -16  127.03    7.16
   1   7 -16  128.69    4.02
  -1   7 -16  130.27    4.06
  -1  -7  16  126.63    4.06
  -1   7 -17   49.65    2.28
   1   7 -17   50.69    2.24
  -1  -7  17   51.63    2.32
   1   7 -18  147.81    4.47
  -1   7 -18  162.39    4.66
   1   7 -19   14.36    1.08
  -1   7 -19   14.82    1.16
  -1   7 -20    0.34    0.34
   1   7 -20    0.04    0.29
   1   7 -21    1.92    0.40
  -1   7 -21    1.81    0.41
   1  -7 -22    2.65    0.41
  -1   7 -22    2.34    0.43
   1   7 -22    2.14    0.36
   1  -7 -23    6.45    0.52
  -1   7 -23    7.55    0.62
  -1   7 -24   19.96    0.91
   1  -8   0   -0.40    0.42
  -1  -8   0   -0.25    0.56
   1  -8  -1  296.85    8.57
  -1  -8   1  297.67    8.52
  -1  -8  -1  294.64    8.52
  -1  -8   2    3.74    0.82
   1  -8  -2    3.06    0.73
  -1  -8  -2    3.67    0.88
  -1  -8  -3   14.28    1.54
   1  -8  -3   14.25    1.54
   1  -8  -4  141.47    5.11
   1  -8   4  144.63    5.17
   1  -8  -4  148.37    5.54
  -1  -8  -4  150.76    5.66
   1  -8  -5   95.28    4.00
   1  -8   5   97.02    4.09
  -1  -8  -5   96.52    4.39
   1  -8  -5   97.01    4.38
   1  -8  -6   26.41    1.98
   1  -8   6   26.30    1.98
  -1  -8  -6   25.47    2.16
   1  -8  -6   26.72    2.25
   1  -8   7   41.52    2.55
   1   8  -7   42.13    2.60
   1  -8  -7   44.06    2.61
   1   8   7   40.61    2.54
   1  -8  -7   42.06    2.93
  -1  -8  -7   43.70    2.97
   1  -8  -8    0.67    0.48
  -1  -8  -8    0.35    0.56
   1  -8  -8    0.46    0.34
   1   8   8    0.30    0.39
   1   8  -8    0.13    0.33
   1  -8   8    0.08    0.43
   1  -8  -9    0.90    0.56
  -1  -8  -9    0.43    0.37
   1  -8 -10   86.15    4.70
  -1  -8 -10   82.91    4.68
   1   8  11   16.39    1.97
   1  -8 -11   17.65    2.17
  -1  -8 -11   15.20    2.03
   1   8 -11   15.52    1.09
  -1   8 -11   15.95    1.10
  -1  -8  11   14.20    1.04
   1   8  12   25.44    2.48
   1  -8 -12   23.92    2.57
  -1  -8 -12   24.29    2.64
  -1   8 -12   23.39    1.38
   1   8 -12   24.51    1.43
  -1  -8  12   23.97    1.41
   1  -8 -13  234.59    9.17
  -1  -8 -13  236.68    9.38
  -1   8 -13  221.44    5.88
   1   8 -13  227.18    5.92
  -1  -8  13  224.33    5.91
   1  -8 -14    1.15    0.93
  -1  -8 -14    0.09    0.64
   1   8 -14    1.45    0.47
  -1  -8  14    0.95    0.39
  -1   8 -14    0.54    0.30
  -1  -8 -15   24.12    2.98
   1   8 -15   23.92    1.47
  -1   8 -15   23.81    1.48
  -1  -8  15   21.67    1.43
   1   8 -16   18.54    1.28
  -1   8 -16   19.96    1.36
  -1   8 -17    0.95    0.40
   1   8 -17    1.03    0.39
  -1   8 -18   30.33    1.68
   1   8 -18   30.14    1.65
   1   8 -19   32.20    1.65
  -1   8 -19   33.71    1.75
  -1   8 -20    0.66    0.28
   1   8 -20    1.04    0.30
  -1   8 -21    0.33    0.29
   1   8 -21    0.68    0.27
   1  -8 -22    0.89    0.25
  -1   8 -22    1.03    0.31
   1   8 -22    0.59    0.24
   1  -8 -23    5.53    0.46
  -1   8 -23    6.68    0.57
  -1  -9   0    0.61    0.56
   1  -9   0   -0.18    0.50
  -1  -9   1    5.32    1.05
   1  -9  -1    6.02    1.05
  -1  -9  -1    5.50    1.04
  -1  -9   2  223.21    7.27
   1  -9  -2  210.37    7.24
  -1  -9  -2  209.39    7.19
   1  -9  -3  131.44    5.41
  -1  -9  -3  129.94    5.40
   1  -9  -4  364.04   10.55
  -1  -9  -4  366.74   10.64
   1  -9   4  356.18    9.99
   1  -9  -4  354.58    9.94
   1  -9  -5  306.15    9.49
  -1  -9  -5  317.91    9.71
   1  -9   5  303.54    9.01
   1  -9  -5  311.39    9.05
   1  -9  -6    0.30    0.48
  -1  -9  -6    0.28    0.44
   1  -9   6    0.43    0.36
   1  -9  -6    0.54    0.49
  -1  -9  -7  117.70    5.53
   1  -9  -7  124.14    5.60
   1   9   7  117.30    4.98
   1  -9   7  121.40    5.01
   1  -9  -7  126.53    5.06
   1   9  -7  117.32    4.98
   1  -9  -8   13.61    1.81
  -1  -9  -8   12.38    1.74
   1  -9  -8   11.54    1.41
   1   9  -8   10.69    1.41
   1  -9   8   10.90    1.39
   1   9   8   11.84    1.45
   1  -9  -9  307.13   10.29
  -1  -9  -9  301.84   10.25
  -1  -9 -10   73.32    4.56
   1  -9 -10   78.62    4.70
  -1   9 -10   69.95    2.60
   1   9 -10   75.42    2.65
  -1  -9 -11  118.56    6.12
   1   9  11  126.38    6.00
   1  -9 -11  117.80    6.07
   1   9 -11  119.23    3.66
  -1   9 -11  111.05    3.56
   1   9  12   -0.36    0.73
  -1  -9 -12    1.05    0.74
   1  -9 -12    0.05    0.59
  -1   9 -12   -0.20    0.29
   1   9 -12   -0.15    0.27
  -1  -9 -13   39.27    3.64
   1  -9 -13   39.23    3.59
   1   9 -13   38.09    1.88
  -1   9 -13   38.99    1.90
   1  -9 -14  128.85    7.07
  -1  -9 -14  138.28    7.40
   1   9 -14  144.31    4.32
  -1   9 -14  145.44    4.33
   1   9 -15   64.13    2.60
  -1   9 -15   65.23    2.63
  -1   9 -16    3.45    0.62
   1   9 -16    2.95    0.56
  -1   9 -17    0.04    0.33
   1   9 -17    0.27    0.33
  -1   9 -18   14.64    1.14
   1   9 -18   13.94    1.07
  -1   9 -19   -0.65    0.37
   1   9 -19   -0.50    0.30
   1   9  20    3.84    0.48
   1   9 -20    3.98    0.53
  -1   9 -20    5.43    0.67
   1   9 -21    6.76    0.62
  -1   9 -21    7.19    0.69
   1  -9 -22    0.79    0.25
  -1   9 -22    0.45    0.27
   1   9 -22    0.51    0.21
   1  -9 -23    0.83    0.20
  -1   9 -23    0.91    0.25
  -1 -10   0    0.40    0.52
   1 -10  -1    4.55    1.07
  -1 -10  -1    3.68    1.03
  -1 -10   1    5.16    1.14
  -1 -10  -2   45.22    3.14
   1 -10  -2   42.40    3.02
   1 -10  -3    4.10    1.08
  -1 -10  -3    5.58    1.17
   1 -10   3    5.20    1.04
   1 -10  -3    5.91    1.14
  -1 -10  -4  237.48    8.27
   1 -10  -4  236.73    8.29
   1 -10  -4  229.41    7.67
   1 -10   4  226.44    7.66
   1 -10  -5   52.26    3.50
  -1 -10  -5   53.07    3.60
   1 -10   5   50.79    3.21
   1 -10  -5   50.17    3.15
  -1 -10  -6   67.66    4.19
   1 -10  -6   65.29    4.04
   1 -10   6   69.53    3.79
   1 -10  -6   66.06    3.75
   1 -10  -7  234.06    8.60
  -1 -10  -7  239.07    8.77
   1 -10  -7  234.56    7.97
   1  10   7  232.98    7.99
   1  10  -7  234.00    8.00
   1 -10   7  230.04    7.87
   1  10   8    5.80    1.11
   1 -10  -8    6.59    1.12
   1 -10   8    4.89    1.04
   1  10  -8    5.15    1.13
   1 -10  -8    8.07    1.46
  -1 -10  -8    6.60    1.45
   1  10  -9   10.04    0.89
  -1  10  -9    9.96    0.86
   1 -10  -9    8.56    1.59
  -1 -10  -9    9.45    1.68
  -1  10 -10    9.03    0.88
   1  10 -10   10.84    0.93
   1 -10 -10    8.81    1.65
  -1 -10 -10   10.32    1.78
   1  10  11    3.77    0.97
   1 -10 -11    3.57    1.20
  -1 -10 -11    2.00    0.92
  -1  10 -11    4.62    0.63
   1  10 -11    3.53    0.56
   1  10  12    1.60    0.77
   1 -10 -12    1.43    0.64
  -1 -10 -12    1.82    0.87
   1  10 -12    0.89    0.41
  -1  10 -12    0.92    0.40
  -1 -10 -13   98.00    6.20
   1 -10 -13  103.28    6.22
  -1  10 -13  105.97    3.54
   1  10 -13  108.69    3.57
   1  10 -14    1.23    0.42
  -1  10 -14    0.51    0.34
  -1 -10 -14    0.91    0.70
   1  10 -15    8.13    0.88
  -1  10 -15    7.23    0.84
  -1  10 -16   74.70    2.88
   1  10 -16   75.33    2.84
  -1  10 -17    1.47    0.41
   1  10 -17    1.40    0.41
  -1  10 -18    4.09    0.60
   1  10 -18    4.24    0.62
   1  10 -19   -0.62    0.30
  -1  10 -19   -0.20    0.30
   1  10  20    7.26    0.64
  -1  10 -20    9.08    0.81
   1  10 -20    7.94    0.71
  -1  10 -21    7.38    0.67
   1  10 -21    6.29    0.58
   1 -10 -22    4.64    0.45
  -1  10 -22    4.42    0.47
  -1 -11   0   -0.30    0.52
   1 -11   0    0.19    0.41
   1 -11  -1   49.83    3.29
   1 -11   1   53.64    3.36
  -1 -11  -1   56.21    3.72
  -1 -11   1   61.10    3.81
   1 -11  -1   56.05    3.72
  -1 -11  -2   10.33    1.64
   1 -11  -2    9.17    1.53
   1 -11  -2    8.71    1.36
   1 -11   2    9.68    1.49
   1 -11  -3   38.61    2.86
   1 -11   3   39.09    2.90
  -1 -11  -3   41.94    3.25
   1 -11  -3   38.98    3.13
   1 -11   4   25.90    2.40
   1 -11  -4   24.85    2.32
   1 -11  -4   21.79    2.37
  -1 -11  -4   22.91    2.41
   1 -11  -5   92.43    4.71
   1 -11   5   92.50    4.71
  -1 -11  -5   91.75    5.09
   1 -11  -5   95.38    5.19
   1 -11  -6    8.50    1.51
  -1 -11  -6    6.78    1.41
   1 -11   6    8.03    1.35
   1 -11  -6    8.84    1.44
   1  11   6    7.08    1.29
   1  11  -6    7.23    1.33
   1 -11   7    5.81    1.15
   1  11  -7    5.53    1.17
   1  11   7    5.35    1.20
   1 -11  -7    5.31    1.14
  -1  11  -7    5.98    0.67
   1  11  -7    6.39    0.71
   1  11   7    6.30    0.68
  -1 -11  -7    5.48    1.27
   1 -11  -7    5.64    1.33
   1  11   8   18.49    2.05
   1  11  -8   17.05    2.01
   1 -11  -8   14.07    1.80
   1 -11   8   14.97    1.84
   1 -11  -8   18.01    2.30
  -1 -11  -8   17.43    2.28
  -1  11  -8   14.87    1.09
   1  11  -8   15.56    1.11
   1 -11  -9  186.82    8.11
  -1 -11  -9  194.28    8.44
   1  11  -9  182.80    5.03
  -1  11  -9  180.88    5.03
  -1 -11 -10  127.05    6.80
   1 -11 -10  124.04    6.59
  -1  11 -10  124.82    3.88
   1  11 -10  122.38    3.85
   1  11  11    0.70    0.57
   1 -11 -11   -0.02    0.72
  -1 -11 -11    0.30    0.70
  -1  11 -11    0.61    0.40
   1  11 -11    0.23    0.29
   1  11 -12  326.67    7.88
  -1  11 -12  323.75    7.85
   1 -11 -12  297.87   11.69
   1  11  12  300.84   11.24
  -1 -11 -12  316.07   12.16
   1  11 -13   30.63    1.69
  -1  11 -13   29.76    1.67
  -1 -11 -13   29.22    3.33
   1 -11 -13   22.72    2.94
  -1  11 -14  163.59    4.81
   1  11 -14  164.85    4.79
   1  11 -15   89.01    3.18
  -1  11 -15   87.01    3.16
  -1  11 -16   18.45    1.29
   1  11 -16   16.97    1.25
  -1  11 -17  102.29    3.35
   1  11 -17   95.98    3.26
   1  11 -18   54.18    2.21
  -1  11 -18   58.19    2.30
  -1  11 -19    2.41    0.45
   1  11 -19    2.24    0.43
   1  11  20    8.13    0.65
  -1  11 -20    8.25    0.73
   1  11 -20    7.38    0.67
   1  11 -21    0.14    0.17
  -1  11 -21    0.26    0.22
   1  11  21   -0.14    0.16
  -1  11 -22   17.02    0.86
   1 -11 -22   18.47    0.87
  -1 -12   0   -0.32    0.63
   1 -12   0   -0.01    0.50
  -1 -12  -1   44.65    3.52
   1 -12  -1   44.17    3.24
   1 -12   1   47.42    3.36
   1 -12  -2    0.81    0.65
  -1 -12  -2   -0.48    0.60
   1 -12  -2    0.44    0.60
   1 -12   2    1.05    0.65
   1 -12  -3  106.52    5.31
   1 -12   3   98.69    5.11
   1 -12  -3  111.56    5.75
  -1 -12  -3  114.04    5.90
   1 -12   4   25.21    2.51
   1 -12  -4   27.32    2.56
   1 -12  -4   26.92    2.76
  -1 -12  -4   26.51    2.78
   1  12  -4   23.12    1.35
   1  12   4   23.44    1.33
   1 -12  -5    0.70    0.71
   1 -12   5    1.17    0.77
  -1  12  -5    1.46    0.32
   1  12  -5    1.21    0.35
   1  12   5    1.50    0.38
  -1 -12  -5    2.18    0.92
   1 -12  -5    1.56    0.89
   1  12  -6    0.31    0.52
   1  12   6    0.41    0.51
   1 -12   6    0.04    0.46
   1 -12  -6   -0.63    0.61
   1  12  -6   -0.05    0.27
  -1  12  -6    0.70    0.33
  -1  12   6    0.14    0.22
   1  12   6    0.01    0.24
  -1 -12  -6   -0.19    0.68
   1 -12  -6   -0.39    0.51
  -1 -12  -7   19.17    2.45
   1 -12  -7   22.58    2.72
  -1  12  -7   18.65    1.26
   1  12   7   19.15    1.26
   1  12  -7   18.50    1.26
  -1  12   7   17.67    1.16
   1  12   7   19.41    2.25
   1 -12   7   18.85    2.17
   1 -12  -7   19.81    2.28
   1  12  -7   20.99    2.35
   1 -12  -8   36.09    3.42
  -1 -12  -8   33.89    3.36
   1  12  -8   34.77    1.76
  -1  12  -8   33.47    1.74
   1  12  -8   36.03    3.07
   1  12   8   32.20    2.92
   1 -12  -8   37.08    3.12
   1 -12   8   33.80    2.95
  -1 -12  -9   10.60    1.95
   1 -12  -9    8.39    1.75
  -1  12  -9   10.29    0.96
   1  12  -9   10.10    0.95
   1 -12 -10  123.53    6.86
  -1 -12 -10  119.85    6.92
   1  12 -10  126.79    3.99
  -1  12 -10  126.14    3.97
   1  12  11   27.55    3.07
   1 -12 -11   24.32    3.01
  -1 -12 -11   26.19    3.14
  -1  12 -11   28.85    1.64
   1  12 -11   28.30    1.63
   1  12 -12    0.58    0.38
  -1  12 -12    0.46    0.38
  -1 -12 -12    0.74    0.68
  -1  12 -13   72.07    2.84
   1  12 -13   78.14    2.93
   1  12 -14    1.82    0.44
  -1  12 -14    2.26    0.54
   1  12 -15    4.25    0.65
  -1  12 -15    3.52    0.59
   1  12 -16    4.60    0.65
  -1  12 -16    5.75    0.74
   1  12 -17   21.22    1.31
  -1  12 -17   23.39    1.39
  -1  12 -18    8.02    0.77
   1  12 -18    8.07    0.76
  -1  12 -19    1.72    0.40
   1  12 -19    1.96    0.38
  -1  12 -20    8.72    0.70
   1  12 -20    8.04    0.64
   1  12  20    8.33    0.65
  -1  12 -21   21.18    1.00
   1  12 -21   17.49    0.84
  -1  13   0   -0.24    0.27
   1  13   0   -0.17    0.24
  -1 -13   0   -0.89    0.72
   1 -13   0    0.45    0.56
  -1  13  -1    6.62    0.71
   1  13  -1    6.14    0.67
  -1  13   1    6.57    0.73
   1  13   1    7.19    0.75
  -1 -13  -1    7.60    1.57
   1 -13  -1    8.22    1.52
   1 -13   1    7.64    1.47
   1 -13  -2   41.67    3.34
   1 -13   2   44.44    3.44
   1  13   2   39.20    1.84
   1  13  -2   41.92    1.90
  -1  13  -2   42.63    1.92
  -1  13   2   38.81    1.81
  -1 -13  -2   41.76    3.63
   1 -13   3  135.18    6.27
   1 -13  -3  131.01    6.27
  -1 -13  -3  131.71    6.68
   1 -13  -3  135.09    6.67
   1  13   3  115.76    3.68
  -1  13   3  117.37    3.65
  -1  13  -3  125.11    3.78
   1  13  -3  120.65    3.76
   1 -13  -4    2.25    0.79
   1 -13   4    1.31    0.48
  -1  13  -4    3.04    0.55
   1  13  -4    2.67    0.49
  -1  13   4    2.04    0.39
   1  13   4    2.03    0.39
   1 -13  -4    0.98    0.50
  -1 -13  -4    2.16    1.01
   1  13   5    0.12    0.63
   1 -13   5   -0.32    0.69
   1  13  -5   -0.08    0.58
   1 -13  -5   -0.22    0.71
  -1  13  -5    0.14    0.29
   1  13  -5    0.41    0.34
   1  13   5   -0.07    0.26
  -1  13   5   -0.04    0.21
  -1 -13  -5    0.56    0.88
   1 -13  -5    0.31    0.63
   1 -13  -6   33.86    3.13
   1  13  -6   31.21    3.00
   1  13   6   34.84    3.20
   1 -13   6   30.54    2.93
  -1  13  -6   30.90    1.67
   1  13   6   31.80    1.67
  -1  13   6   29.15    1.57
   1  13  -6   30.67    1.65
  -1 -13  -6   35.20    3.48
   1 -13  -6   31.48    3.30
   1  13   7  216.18    8.63
   1  13  -7  204.26    8.39
   1 -13   7  200.09    8.18
   1 -13  -7  223.49    8.69
   1 -13  -7  201.82    8.98
  -1 -13  -7  199.21    8.92
   1  13   7  198.12    5.42
  -1  13   7  187.74    5.26
  -1  13  -7  200.97    5.48
   1  13  -7  203.93    5.49
   1  13  -8    5.43    1.33
   1 -13   8    5.16    1.27
   1  13   8    6.25    1.31
  -1 -13  -8    6.24    1.53
   1 -13  -8    6.91    1.66
  -1  13  -8    6.04    0.76
   1  13  -8    6.40    0.77
  -1 -13  -9  191.60    9.10
   1 -13  -9  199.38    9.26
  -1  13  -9  203.28    5.58
   1  13  -9  205.65    5.58
  -1  13 -10    4.63    0.71
   1  13 -10    6.49    0.81
   1 -13 -10    6.28    1.73
  -1 -13 -10    4.00    1.20
  -1  13 -11  117.19    3.82
   1  13 -11  113.87    3.77
   1  13 -12   18.17    1.32
  -1  13 -12   18.02    1.30
   1  13 -13   76.11    2.89
  -1  13 -13   73.86    2.87
   1  13 -14   11.83    1.03
  -1  13 -14   11.13    1.00
  -1  13 -15    6.28    0.80
   1  13 -15    7.72    0.83
   1 -13  15    7.52    0.76
   1  13 -16   12.56    1.01
  -1  13 -16   14.00    1.08
  -1  13 -17    1.75    0.45
   1  13 -17    1.15    0.38
  -1  13 -18   39.97    1.72
   1  13 -18   36.52    1.63
   1  13  19    5.60    0.57
   1  13 -19    4.83    0.52
  -1  13 -19    4.72    0.56
   1  13  20    7.69    0.59
   1  13 -20    7.10    0.55
  -1  13 -20    7.48    0.61
   1 -13 -21   60.72    1.78
  -1  13 -21   58.41    1.77
  -1  14   0    0.09    0.29
   1  14   0    0.05    0.27
   1 -14   0   -0.07    0.53
  -1 -14  -1   63.47    4.69
   1  14   1   65.99    2.55
   1  14  -1   65.43    2.56
  -1  14   1   65.84    2.54
  -1  14  -1   65.76    2.56
   1 -14  -1   59.04    4.23
   1 -14   1   63.83    4.40
   1  14  -2    6.95    0.77
  -1  14  -2    7.63    0.81
  -1  14   2    7.52    0.78
   1  14   2    7.50    0.81
  -1 -14  -2    5.01    1.52
   1 -14   2    8.88    1.66
   1 -14  -2    7.14    1.44
   1  14   3   84.49    5.24
   1 -14  -3   85.18    5.22
   1  14  -3   85.34    5.17
   1 -14   3   79.94    5.03
  -1 -14  -3   85.90    5.58
  -1  14  -3   84.01    3.01
   1  14   3   84.73    3.00
  -1  14   3   83.62    2.94
   1  14  -3   83.18    3.00
   1  14  -4    1.98    0.97
   1 -14  -4    3.75    1.20
   1 -14   4    3.28    1.04
   1  14   4    2.07    0.98
  -1  14  -4    2.18    0.50
   1  14   4    2.54    0.48
   1  14  -4    2.21    0.50
  -1  14   4    2.17    0.49
   1 -14  -4    2.52    1.00
  -1 -14  -4    0.71    0.64
   1  14   5   14.56    1.12
  -1  14   5   14.93    1.09
   1  14  -5   15.45    1.17
  -1  14  -5   16.11    1.21
  -1 -14  -5   14.63    2.28
   1 -14  -5   15.60    2.45
   1 -14  -5   16.40    2.30
   1  14   5   15.47    2.22
   1 -14   5   14.93    2.10
   1  14  -5   14.29    2.13
   1 -14  -6   22.48    2.96
  -1 -14  -6   22.20    2.92
  -1  14  -6   23.92    1.49
   1  14   6   23.71    1.48
  -1  14   6   22.96    1.39
   1  14  -6   24.70    1.51
   1  14  -6   23.97    2.75
   1  14   6   23.74    2.74
   1 -14   6   21.61    2.50
   1 -14  -6   23.97    2.78
  -1 -14  -7   65.14    5.08
   1 -14  -7   67.83    5.12
   1  14   7   71.22    2.74
  -1  14  -7   66.82    2.69
  -1  14   7   68.20    2.62
   1  14  -7   71.09    2.74
   1 -14   7   68.48    4.64
   1  14  -7   64.38    4.57
   1 -14  -7   69.92    4.78
   1  14   7   61.32    4.58
  -1  14  -8   20.35    1.40
   1  14  -8   20.40    1.38
   1 -14  -8   20.87    2.83
  -1 -14  -8   23.62    3.01
  -1  14  -9   40.71    2.03
   1  14  -9   41.23    2.03
   1 -14  -9   41.34    3.99
  -1 -14  -9   37.50    3.91
  -1  14 -10   41.78    2.06
   1  14 -10   39.96    2.00
  -1  14 -11    5.66    0.74
   1  14 -11    6.93    0.82
   1  14 -12   42.24    2.05
  -1  14 -12   45.99    2.16
  -1  14 -13   43.64    2.07
   1  14 -13   44.51    2.07
   1  14 -14    5.76    0.70
  -1  14 -14    5.30    0.71
   1  14 -15   14.82    1.09
  -1  14 -15   14.87    1.11
   1 -14  15   14.35    1.07
   1 -14  16    5.12    0.58
   1  14 -16    6.17    0.68
  -1  14 -16    6.25    0.69
  -1  14 -17   39.98    1.73
   1  14 -17   37.08    1.64
   1  14 -18   14.25    0.91
  -1  14 -18   15.44    0.98
   1  14  19   21.88    1.04
  -1  14 -19   21.78    1.08
   1  14 -19   19.30    0.97
  -1  14 -20    5.00    0.45
  -1  15   0    0.21    0.34
   1  15   0    0.02    0.28
   1  15   0    1.14    0.91
   1  15   1    0.21    0.33
   1  15  -1    0.20    0.30
  -1  15  -1    0.17    0.31
  -1  15   1    0.18    0.28
   1 -15   1    0.51    0.46
   1 -15  -1    0.03    0.57
   1  15  -1   -0.37    0.58
   1  15   1    0.16    0.62
  -1 -15  -2   89.97    5.95
   1  15   2   97.79    3.34
  -1  15   2   94.28    3.28
   1  15  -2  101.17    3.39
  -1  15  -2   97.94    3.35
   1  15  -2   86.01    5.54
   1 -15   2   95.85    5.74
   1  15   2   93.91    5.79
   1 -15  -2   98.03    5.83
  -1 -15  -3   45.85    4.23
  -1  15   3   43.97    2.06
   1  15   3   48.27    2.17
   1  15  -3   46.23    2.13
  -1  15  -3   46.41    2.16
   1 -15  -3   46.94    3.96
   1 -15   3   44.09    3.84
   1  15  -3   48.09    4.05
   1  15   3   45.60    3.98
   1  15   4   15.09    1.16
  -1  15   4   13.72    1.09
  -1  15  -4   15.94    1.20
   1  15  -4   15.72    1.18
  -1 -15  -4   13.18    2.24
   1 -15  -4   16.36    2.42
   1 -15   4   14.99    2.24
   1  15  -4   14.56    2.27
   1  15   4   13.88    2.23
   1  15   5   58.64    4.56
   1  15  -5   57.96    4.45
   1 -15  -5   55.53    4.40
   1 -15   5   52.96    4.23
  -1 -15  -5   53.44    4.60
   1 -15  -5   51.15    4.47
  -1  15  -5   54.59    2.39
   1  15   5   56.17    2.40
  -1  15   5   53.86    2.32
   1  15  -5   53.72    2.37
  -1  15  -6    3.93    0.66
   1  15  -6    2.11    0.97
   1  15   6    3.61    1.12
   1 -15  -6    4.26    1.24
   1 -15   6    3.18    1.18
  -1 -15  -6    5.56    1.61
   1 -15  -6    4.54    1.31
  -1  15   6    3.57    0.58
   1  15   6    3.26    0.61
   1  15  -6    4.53    0.69
   1  15  -7   28.01    1.63
   1  15   7   28.10    1.64
  -1  15  -7   27.17    1.62
   1  15  -7   24.26    2.88
  -1 -15   7   18.53    2.61
   1  15   7   19.84    2.65
   1 -15   7   22.38    2.79
   1  15  -8  523.13   11.87
  -1  15  -8  530.75   11.94
  -1  15  -9  138.07    4.29
   1  15  -9  138.16    4.28
   1  15 -10   92.56    3.30
  -1  15 -10   98.19    3.40
  -1  15 -11    4.33    0.69
   1  15 -11    4.29    0.66
  -1  15 -12    8.42    0.89
   1  15 -12    7.77    0.83
   1  15 -13   62.92    2.46
  -1  15 -13   59.61    2.42
   1 -15  14    2.02    0.46
   1  15 -14    2.36    0.48
  -1  15 -14    1.87    0.47
   1 -15  15    1.87    0.39
   1  15 -15    2.11    0.42
   1 -15  16    0.77    0.30
  -1  15 -16    0.36    0.29
   1  15 -16    0.53    0.28
  -1  15 -17    3.59    0.49
   1  15 -17    4.12    0.49
   1  15 -18    6.37    0.55
  -1  15 -18    6.75    0.60
   1  15  18    6.76    0.59
  -1  15 -19   15.71    0.82
   1  15  19   17.32    0.85
   1 -16   0   -0.82    0.49
  -1  16   0   -0.40    0.34
   1  16   0    0.27    0.38
   1 -16   1    3.86    1.22
   1 -16  -1    3.17    1.07
   1  16  -1    2.39    1.13
   1  16   1    2.61    1.23
  -1  16   1    1.60    0.42
   1  16  -1    3.49    0.61
  -1  16  -1    2.92    0.61
   1  16   1    2.82    0.60
   1 -16  -1    3.71    0.60
   1  16  -2  168.99    4.84
   1  16   2  169.26    4.86
  -1  16   2  159.87    4.72
  -1  16  -2  165.03    4.82
   1 -16  -2  155.14    7.87
   1  16  -2  156.80    7.92
   1  16   2  149.86    7.84
   1 -16   2  150.42    7.73
   1  16   3    3.72    0.60
  -1  16   3    3.12    0.52
  -1  16  -3    3.34    0.62
   1  16  -3    3.18    0.56
  -1  16   4   10.54    0.96
   1  16   4    9.49    0.96
   1  16  -4   10.11    0.97
  -1  16  -4   10.14    0.98
   1  16  -5   -0.09    0.34
  -1  16   5   -0.38    0.36
   1  16   5   -0.12    0.39
  -1  16  -5    0.03    0.35
   1  16   6   29.20    1.69
   1  16  -6   27.89    1.64
  -1  16  -6   27.98    1.65
  -1  16   6   26.41    1.55
   1  16  -7    0.39    0.40
  -1  16  -7    0.19    0.30
   1  16  -8    0.84    0.31
   1  16   8    1.29    0.40
   1  16  -8    1.96    0.49
  -1  16  -8    1.97    0.52
  -1  16  -9   18.78    1.33
   1  16  -9   19.32    1.37
   1  16 -10    3.59    0.60
  -1  16 -10    4.77    0.71
   1  16 -11   22.50    1.41
  -1  16 -11   22.04    1.41
   1  16 -12   15.11    1.12
  -1  16 -12   14.47    1.09
   1  16 -13    0.01    0.30
  -1  16 -13    0.43    0.32
   1 -16  13    0.32    0.36
   1  16 -14    1.03    0.38
  -1  16 -14    1.93    0.44
   1 -16  14    1.47    0.42
   1  16 -15   12.42    0.91
  -1  16 -15   13.96    0.96
   1 -16  15   14.49    0.95
   1  16 -16    1.18    0.31
  -1  16 -16    0.33    0.24
   1 -16  16    0.75    0.27
   1  16 -17    4.50    0.45
  -1  16 -17    4.46    0.49
  -1  16 -18   34.23    1.27
   1  16 -18   31.18    1.17
   1  16  18   34.54    1.28
   1  17   0    0.75    0.55
  -1  17   0    0.16    0.46
   1 -17  -1  231.53    6.29
   1 -17   1  234.49    6.40
  -1  17   1  245.00    6.44
   1  17   1  262.89    6.60
  -1  17  -1  251.07    6.51
   1  17  -1  258.04    6.59
  -1  17   2   93.99    3.33
   1  17  -2   95.15    3.39
   1  17   2   98.98    3.44
  -1  17  -2   97.31    3.39
  -1  17   3   -0.33    0.29
   1  17   3    0.00    0.32
  -1  17  -3   -0.14    0.32
   1  17  -3    0.17    0.32
  -1  17   4   54.23    2.36
   1  17   4   59.03    2.51
   1  17  -4   60.43    2.52
  -1  17  -4   58.78    2.49
   1  17  -5   24.73    1.52
  -1  17   5   22.98    1.45
   1  17   5   25.25    1.56
  -1  17  -5   24.87    1.54
   1  17   6    0.32    0.35
   1  17  -6    0.24    0.31
  -1  17  -6    0.15    0.36
   1  17  -7    4.70    0.69
  -1  17  -7    4.69    0.68
   1  17  -7    4.43    0.65
   1  17   7    3.23    0.56
   1  17  -8   68.37    2.63
  -1  17  -8   67.67    2.64
   1  17  -8   60.62    2.39
   1  17   8   61.69    2.40
   1  17  -9    7.09    0.80
  -1  17  -9    7.52    0.86
   1  17 -10   32.12    1.68
  -1  17 -10   32.52    1.70
   1 -17  11  118.66    3.71
  -1  17 -11  118.39    3.66
   1  17 -11  114.74    3.60
   1 -17  12   46.01    2.00
  -1  17 -12   44.86    1.94
   1  17 -12   43.84    1.91
   1  17 -13    4.99    0.61
  -1  17 -13    5.68    0.66
   1 -17  13    5.66    0.64
   1 -17  14    8.02    0.71
  -1  17 -14    8.33    0.73
   1  17 -14    7.76    0.71
   1 -17  15   18.18    0.99
  -1  17 -15   19.73    1.06
   1  17 -15   20.17    1.06
  -1 -17  16    8.50    0.58
   1  17 -16    8.28    0.59
  -1  17 -16    9.11    0.64
   1  17  17    3.24    0.36
  -1  17 -17    2.87    0.34
   1  17 -17    2.49    0.29
   1 -18   0   -0.07    0.33
   1  18   0    0.38    0.37
  -1  18   0    0.36    0.38
   1 -18   1    0.31    0.31
   1 -18  -1    0.03    0.26
  -1  18   1    0.89    0.34
  -1  18  -1    0.56    0.36
   1  18   1   -0.06    0.31
   1  18  -1   -0.14    0.35
   1 -18   2   21.39    1.41
   1  18   2   21.99    1.44
  -1  18   2   21.75    1.39
   1  18  -2   23.64    1.50
  -1  18  -2   21.40    1.41
   1 -18   3   21.36    1.41
   1  18   3   21.44    1.42
   1  18  -3   20.78    1.38
  -1  18  -3   21.72    1.42
  -1  18   3   20.62    1.35
   1  18  -4    5.94    0.73
  -1  18  -4    5.96    0.76
   1  18   4    5.55    0.74
  -1  18   4    5.61    0.72
   1 -18   4    5.11    0.69
   1  18   5   24.81    1.47
   1  18  -5   24.01    1.46
  -1  18   5   22.62    1.40
   1  18   5   24.50    1.52
   1  18  -5   25.58    1.53
  -1  18  -5   26.06    1.56
   1  18   6   -0.04    0.34
   1  18  -6    0.28    0.34
   1  18  -6    0.31    0.32
  -1  18  -6    0.26    0.30
  -1  18  -7    9.52    0.91
   1  18  -7    8.82    0.88
   1  18  -7    8.87    0.83
   1  18   7    8.38    0.82
   1  18  -8    1.72    0.41
   1  18   8    1.04    0.32
   1 -18   8    0.90    0.41
   1  18  -8    1.96    0.39
   1  18   8    1.41    0.36
  -1  18  -8    1.72    0.42
   1  18  -8    1.34    0.43
   1 -18   9    8.22    0.85
  -1  18  -9    6.71    0.76
   1  18  -9    6.75    0.74
   1 -18  10    0.75    0.40
  -1  18 -10    0.32    0.29
   1  18 -10    0.93    0.33
   1 -18  11   43.29    1.88
   1  18 -11   42.02    1.81
  -1  18 -11   41.22    1.81
   1 -18  12    4.09    0.54
   1  18 -12    3.58    0.52
  -1  18 -12    4.09    0.55
   1 -18  13   13.36    0.90
  -1  18 -13   13.50    0.90
   1  18 -13   13.60    0.88
   1  18 -14    0.14    0.19
  -1  18 -14    0.62    0.26
   1 -18  14    1.02    0.28
  -1  18 -15   -0.15    0.20
   1  18 -15    0.00    0.16
  -1 -18  15    0.23    0.18
   1 -18  15    0.14    0.19
   1  18  16   -0.08    0.15
  -1  18 -16   -0.21    0.15
  -1  19   0    0.39    0.32
   1  19   0    0.56    0.40
   1 -19   0   -0.21    0.25
   1  19   1    0.36    0.30
  -1  19   1   -0.28    0.32
  -1  19  -1    0.40    0.37
   1  19  -1    0.33    0.32
   1 -19   1   -0.34    0.27
   1 -19   2    7.22    0.80
   1  19  -2    8.18    0.83
   1  19   2    7.31    0.79
   1  19  -2    8.26    0.83
   1  19   2    7.13    0.78
  -1  19  -2    8.73    0.86
  -1  19   2    7.59    0.80
   1  19  -3   10.59    0.95
   1  19   3   11.33    0.97
   1 -19   3    9.86    0.92
  -1  19   3   10.61    0.92
   1  19  -3   11.15    0.97
   1  19   3   11.00    0.99
  -1  19  -3   11.38    0.97
   1 -19   4    2.43    0.51
  -1  19  -4    2.76    0.51
   1  19   4    2.11    0.46
   1  19  -4    2.66    0.53
  -1  19   4    2.11    0.46
   1  19   4    2.41    0.49
   1  19  -4    2.65    0.51
   1 -19   5    3.16    0.56
   1  19  -5    3.74    0.55
   1  19   5    3.77    0.59
   1  19  -5    3.55    0.54
  -1  19  -5    3.86    0.57
   1 -19   6   10.88    0.91
   1  19  -6    9.53    0.82
   1  19   6    9.27    0.84
   1  19  -6    9.38    0.87
  -1  19  -6   10.16    0.90
   1  19  -6    9.54    0.82
   1  19   6    9.44    0.82
   1  19  -7    3.31    0.52
   1  19   7    4.22    0.54
   1  19  -7    3.76    0.52
  -1  19  -7    3.68    0.56
   1  19  -7    2.98    0.48
   1  19   7    3.40    0.50
   1 -19   7    4.16    0.66
   1  19   8    1.63    0.52
   1  19  -8    1.61    0.34
   1 -19   8    1.96    0.44
   1  19   8    1.35    0.54
   1  19  -8    1.76    0.36
   1  19  -8    1.76    0.39
  -1  19  -8    2.43    0.47
   1 -19   9    0.03    0.32
  -1  19  -9    0.63    0.32
   1  19  -9    1.18    0.38
   1 -19  10    3.26    0.50
   1  19 -10    3.33    0.49
  -1  19 -10    2.92    0.48
   1 -19  11   44.49    1.78
   1  19 -11   42.69    1.70
  -1  19 -11   42.43    1.70
   1 -19  12    1.18    0.32
   1  19 -12    0.63    0.26
  -1  19 -12    0.65    0.26
   1 -19  13    8.39    0.64
  -1 -19  13    9.27    0.68
   1  19 -13    8.60    0.64
  -1  19 -13    8.79    0.64
   1  19  14    0.13    0.14
  -1  19 -14   -0.11    0.16
   1  19 -14    0.03    0.15
   1 -19  14    0.11    0.15
  -1 -19  14    0.09    0.15
   1  20   0    0.16    0.27
  -1  20   0    0.58    0.31
   1  20   0    0.12    0.28
  -1 -20   1   -0.24    0.25
   1 -20   1   -0.14    0.30
   1  20   1    0.05    0.27
  -1  20   1    0.12    0.23
   1  20  -1    0.29    0.29
  -1  20  -1    0.04    0.23
   1  20   1   -0.40    0.39
   1  20  -1    0.47    0.32
   1 -20   2    1.66    0.42
   1  20   2    2.07    0.49
   1  20  -2    2.94    0.51
  -1  20  -2    1.41    0.37
  -1  20   2    1.60    0.39
   1  20  -2    1.59    0.43
   1  20   2    1.29    0.37
   1 -20   3    9.28    0.84
   1  20  -3   10.14    0.86
   1  20   3    8.97    0.80
   1  20   3    9.28    0.84
  -1  20  -3   10.25    0.86
   1  20  -3   11.46    0.93
  -1  20   3    8.12    0.75
   1 -20   4    1.39    0.37
   1  20   4    1.10    0.41
   1  20  -4    1.09    0.36
   1  20  -4    1.79    0.39
   1  20   4    1.42    0.42
   1  20  -4    0.57    0.30
  -1  20  -4    1.02    0.35
   1 -20   5    0.36    0.27
   1  20  -5    0.10    0.25
   1  20   5    0.03    0.27
   1  20   5    0.07    0.28
   1  20  -5    0.42    0.30
   1  20  -5   -0.09    0.29
  -1  20  -5   -0.34    0.29
   1 -20   6    7.60    0.73
   1  20   6    7.90    0.73
   1  20  -6    8.18    0.71
  -1  20  -6    8.26    0.74
   1  20  -6    8.50    0.77
   1  20  -6    7.18    0.68
   1  20   6    8.08    0.71
   1  20   7    2.01    0.34
   1  20  -7    1.54    0.32
   1 -20   7    1.86    0.37
   1  20   7    1.53    0.30
   1  20  -7    2.04    0.36
  -1  20   7    1.55    0.33
  -1  20  -7    1.76    0.35
  -1  20  -7    2.08    0.39
   1  20  -7    2.05    0.39
  -1  20  -8   12.97    0.88
   1  20  -8   13.35    0.89
   1 -20   8   14.63    0.94
   1  20   8   12.41    0.77
  -1  20   8   12.36    0.78
   1  20   8   12.68    0.76
   1  20  -8   10.95    0.69
   1  20  -9    0.14    0.22
  -1  20  -9   -0.29    0.25
   1 -20   9   -0.40    0.33
  -1  20 -10    0.79    0.25
   1  20 -10    0.76    0.25
   1 -20  10    0.49    0.26
   1  20  11   25.93    1.09
  -1  20 -11   28.72    1.21
   1  20 -11   28.20    1.21
  -1 -20  11   30.31    1.28
   1 -20  11   29.12    1.26
  -1  20 -12    2.61    0.33
   1  20 -12    2.83    0.35
  -1 -20  12    3.15    0.40
   1 -20  12    2.97    0.37
   1  21   0   -0.12    0.28
   1  21   0   -0.03    0.29
  -1  21   0   -0.07    0.21
   1  21   0   -0.01    0.25
   1 -21   1    8.91    0.71
   1  21   1   10.65    0.83
  -1  21   1   10.03    0.76
   1  21  -1   11.89    0.89
  -1  21  -1    9.90    0.78
   1  21  -1   11.30    0.84
   1  21   1   11.00    0.83
   1  21   1   11.32    0.83
   1  21  -1   11.70    0.87
  -1 -21   2   36.59    1.52
   1 -21   2   36.63    1.56
  -1  21  -2   38.83    1.65
   1  21  -2   42.11    1.74
   1  21   2   43.40    1.77
   1  21   2   41.08    1.69
   1  21  -2   41.98    1.69
   1  21   2   41.92    1.69
   1  21  -2   42.95    1.71
   1 -21   3   11.46    0.83
  -1 -21   3   12.36    0.84
  -1  21  -3   11.34    0.84
   1  21  -3   13.83    0.94
   1  21  -3   13.69    0.91
   1  21   3   14.13    0.92
   1  21  -3   13.29    0.91
   1  21   3   13.66    0.91
   1 -21   4   89.54    2.80
  -1 -21   4   87.10    2.76
   1  21  -4  100.92    2.94
  -1  21  -4   95.01    2.84
   1  21   4   99.08    2.87
   1  21  -4   94.79    2.81
   1  21  -4   94.40    2.81
   1  21   4   99.68    2.88
   1 -21   5    8.58    0.72
  -1 -21   5    9.48    0.74
   1  21   5    9.34    0.73
   1  21  -5    8.25    0.67
  -1  21  -5    8.69    0.69
  -1  21   5   10.04    0.77
   1  21  -5    9.85    0.75
  -1  21  -5    9.80    0.74
   1  21  -5    8.51    0.67
   1  21   5    9.03    0.71
   1  21   6    2.30    0.35
   1  21  -6    2.41    0.34
   1  21  -6    2.62    0.38
  -1  21  -6    1.90    0.31
   1  21   6    2.73    0.40
  -1  21   6    2.58    0.38
   1  21  -6    2.16    0.38
  -1  21  -6    2.72    0.41
   1 -21   6    2.94    0.42
  -1 -21   6    2.45    0.41
  -1  21  -7    2.91    0.37
   1  21  -7    2.59    0.35
   1  21   7    3.13    0.38
  -1  21   7    3.08    0.39
   1  21  -7    2.61    0.35
  -1  21  -7    2.37    0.34
   1  21   7    3.29    0.38
  -1  21   7    3.47    0.40
   1  21  -7    2.86    0.40
  -1  21  -7    3.15    0.41
   1 -21   7    2.96    0.42
  -1 -21   7    3.75    0.45
   1  21  -8    0.87    0.27
  -1  21  -8    0.98    0.26
  -1 -21   8    1.22    0.32
   1 -21   8    0.81    0.24
  -1  21  -9    9.78    0.66
   1  21  -9   10.21    0.68
  -1 -21   9   10.27    0.69
   1 -21   9   10.10    0.69
   1  21 -10    0.09    0.15
  -1  21 -10    0.09    0.15
  -1 -21  10    0.15    0.18
   1 -21  10    0.32    0.20
   1  22   0    0.24    0.21
   1  22   0   -0.06    0.20
   1  22   0   -0.33    0.23
  -1  22   0    0.09    0.24
   1  22  -1    0.32    0.24
   1  22   1    0.19    0.23
   1  22  -1    0.17    0.22
  -1  22  -1    0.44    0.21
  -1  22   1   -0.06    0.23
   1  22  -1    0.47    0.24
  -1  22  -1    0.33    0.23
   1  22   1    0.09    0.24
   1  22  -2   -0.16    0.23
   1  22   2   -0.22    0.20
  -1  22   2    0.22    0.21
   1  22  -2    0.45    0.23
   1  22   2    0.19    0.21
  -1  22  -2    0.20    0.22
   1  22  -2    0.28    0.21
  -1  22  -2   -0.01    0.18
   1  22  -3    3.42    0.40
   1  22   3    4.03    0.43
  -1  22  -3    3.31    0.41
   1  22   3    3.38    0.42
   1  22  -3    3.83    0.45
  -1  22   3    3.63    0.43
   1  22  -3    3.49    0.43
  -1  22  -3    3.21    0.38
   1 -22   3    2.93    0.36
   1  22   4    2.15    0.33
   1  22  -4    2.48    0.35
   1 -22   4    2.17    0.32
  -1 -22   4    1.79    0.30
  -1  22  -4    1.78    0.30
   1  22   4    2.06    0.34
   1  22  -4    2.18    0.34
  -1  22   4    2.44    0.35
   1  22  -4    2.10    0.34
  -1  22  -4    1.60    0.30
  -1  22  -5    7.52    0.53
   1  22  -5    6.73    0.50
  -1  22   5    7.63    0.57
   1  22   5    7.50    0.55
   1 -22   5    6.99    0.54
  -1 -22   5    7.02    0.52
   1  22  -5    7.71    0.54
   1  22   5    7.47    0.53
  -1  22  -5    7.18    0.52
  -1  22   5    7.65    0.56
   1  22  -5    6.95    0.56
  -1  22  -5    7.16    0.54
  -1 -22   6   16.58    0.82
   1 -22   6   17.08    0.85
   1  22  -6   17.97    0.89
  -1  22  -6   17.45    0.84
   1 -22   7   10.42    0.62
   1  22  -7    9.35    0.61
   1  23   0    0.11    0.14
  -1  23   0    0.46    0.21
   1  23   0    0.41    0.19
  -1  23   0    0.28    0.15
   1  23   1   32.48    1.18
  -1  23  -1   32.55    1.18
   1  23  -1   31.74    1.16
  -1  23   1   34.36    1.21
  -1  23   1   34.82    1.21
   1  23  -1   32.77    1.17
  -1  23  -1   32.83    1.18
   1  23   1   34.01    1.19
   1  23   2   12.71    0.68
  -1  23   2   13.92    0.71
   2   0   0 9999.00  185.88
   2   0   0 9779.90  185.97
  -2   0   1    0.27    0.11
   2   0   1    1.08    0.42
   2   0  -1    0.78    0.40
   2   0  -2  127.80    3.48
   2   0   2  129.80    3.67
   2   0  -2  129.70    3.68
   2   0  -2  126.65    3.60
   2   0   2  123.93    3.63
   2   0   2  132.90    3.67
   2   0  -2  127.26    3.66
   2   0  -3    0.18    0.19
   2   0  -3   -0.17    0.26
   2   0   3   -0.23    0.31
   2   0   3   -0.29    0.29
   2   0   3   -0.21    0.29
   2   0  -3   -0.34    0.29
   2   0  -3    0.12    0.25
   2   0   4  130.86    3.95
   2   0   4  133.62    3.71
   2   0  -4  130.52    3.71
   2   0  -4  128.89    3.67
   2   0   4  132.48    3.75
   2   0  -4  118.65    3.61
   2   0   4  130.03    3.72
   2   0   5   -0.02    0.19
   2   0  -5    0.08    0.22
   2   0  -5    0.42    0.13
   2   0   5    0.06    0.33
   2   0  -5    0.04    0.27
   2   0   5    0.08    0.23
   2   0  -5    0.17    0.27
   2   0   5    0.03    0.27
   2   0  -6   16.24    0.84
   2   0   6   16.25    1.28
   2   0   6   17.18    1.08
   2   0  -6   16.73    1.08
   2   0   6   16.03    1.06
   2   0   6   16.66    1.09
   2   0  -6   17.25    1.07
   2   0  -6   15.53    1.05
   2   0   7    0.09    0.24
   2   0  -7    0.59    0.22
   2   0   7   -0.31    0.40
   2   0  -7    0.85    0.26
   2   0  -7    0.24    0.24
   2   0   7   -0.19    0.22
   2   0   7    0.05    0.19
   2   0  -7    0.10    0.14
   2   0   8  217.97    6.19
   2   0  -8  201.52    5.30
   2   0   8  216.70    5.33
   2   0   8  210.37    5.29
   2   0  -8  208.70    5.27
   2   0  -8  212.15    5.27
   2   0   9    0.07    0.27
   2   0  -9    0.01    0.19
  -2   0 -10  222.77    7.04
   2   0 -10  208.99    5.87
   2   0  10  207.13    6.43
   2   0  11   -0.18    0.31
  -2   0 -11   -0.09    0.42
  -2   0 -12  122.18    5.36
  -2   0 -13   -0.37    0.43
  -2   0 -14   50.43    3.62
  -2   0 -15    0.20    0.45
  -2   0 -16  217.31    8.82
   2   0 -16  206.73    5.41
  -2   0 -17    1.40    0.94
   2   0 -17   -0.28    0.31
   2   0 -18    5.24    0.65
  -2   0  18    6.65    0.79
   2   0 -19    0.63    0.34
  -2   0  19   -0.14    0.29
  -2   0  20   83.99    2.97
  -2   0  21    0.04    0.29
  -2   0  22    6.30    0.69
  -2   0  23   -0.13    0.26
  -2   0 -24    0.17    0.23
  -2   0  24    0.06    0.18
  -2   0 -25   -0.22    0.16
  -2  -1   0  525.67   10.83
   2   1   0  563.03   11.64
   2   1   0  548.32   11.68
   2  -1   0  558.87   11.63
  -2  -1   1  165.49    3.51
   2   1  -1  165.66    4.30
  -2  -1  -1  162.25    4.01
   2  -1  -1  165.80    4.37
   2  -1  -1  168.16    4.42
   2   1  -1  171.20    4.48
   2   1   1  169.86    4.46
   2  -1   1  170.04    4.43
  -2  -1  -2 1659.31   32.27
   2   1  -2 1642.34   32.24
   2   1   2 1636.78   32.59
   2   1  -2 1654.55   32.60
   2  -1   2 1679.93   32.59
   2  -1  -2 1670.08   32.59
   2   1  -2 1629.27   32.52
   2  -1  -2 1681.50   32.55
   2   1  -2 1669.98   32.61
   2  -1  -2 1645.55   32.49
   2   1   2 1634.53   32.55
   2  -1   2 1699.04   32.54
   2  -1   2 1665.90   32.55
   2   1   2 1713.19   32.63
  -2  -1  -3  104.48    3.15
   2   1  -3  102.96    2.88
   2  -1  -3  101.31    2.36
   2  -1   3  108.66    3.23
   2   1  -3  105.82    3.28
   2   1   3  105.78    3.23
   2  -1  -3  109.19    3.25
   2  -1  -3  103.80    3.18
   2  -1  -3  104.73    3.20
   2  -1   3  106.37    3.22
   2   1  -3  105.53    3.23
   2   1   3  104.39    3.26
   2   1  -3  105.32    3.19
   2  -1   3  106.80    3.20
   2   1   3  101.86    3.17
   2   1   4   29.34    1.63
  -2  -1  -4   24.01    1.38
   2  -1   4   22.50    1.39
   2   1  -4   21.51    1.01
   2  -1  -4   22.20    0.87
   2  -1   4   23.36    1.28
   2   1   4   22.89    1.29
   2   1  -4   23.26    1.30
   2  -1  -4   23.08    1.27
   2   1   4   22.53    1.27
   2  -1  -4   23.12    1.28
   2  -1  -4   21.77    1.28
   2   1  -4   24.28    1.31
   2  -1   4   23.72    1.31
   2   1  -4   24.38    1.34
   2  -1   4   22.44    1.28
   2   1   4   23.44    1.31
   2  -1   5    0.27    0.24
   2  -1  -5    0.00    0.21
   2  -1  -5    0.23    0.24
   2   1  -5    0.98    0.34
   2   1   5    1.33    0.36
   2  -1  -5    0.19    0.17
   2   1  -5    0.02    0.09
   2   1   5    0.48    0.28
  -2  -1  -5    0.20    0.29
   2  -1   5    0.15    0.27
   2   1   5    0.96    0.30
   2  -1  -5    0.18    0.26
   2   1  -5    1.07    0.32
   2   1   5   -0.02    0.22
   2  -1   5    0.02    0.29
   2   1  -5    0.26    0.24
   2  -1   6  148.17    4.49
   2   1   6  151.87    4.61
  -2  -1  -6  151.85    4.58
   2  -1  -6  138.71    3.66
   2   1  -6  132.45    3.41
   2   1   6  143.82    4.04
   2   1  -6  138.82    4.01
   2  -1  -6  142.12    4.03
   2   1   6  145.37    4.10
   2  -1  -6  139.24    3.95
   2   1  -6  141.89    4.03
   2  -1   6  150.49    4.08
   2   1   6  148.27    4.07
   2  -1   6  140.73    4.05
   2   1  -6  144.52    4.04
   2  -1   7   22.42    1.56
   2   1  -7   21.71    1.10
   2  -1  -7   22.68    1.22
   2   1   7   24.26    1.67
  -2  -1  -7   23.83    1.65
   2   1  -7   20.72    1.23
   2   1   7   21.28    1.23
   2   1  -7   22.53    1.28
   2  -1  -7   20.37    1.20
   2   1   7   22.95    1.28
   2  -1   7   22.58    1.27
   2   1  -8   90.90    2.90
  -2  -1  -8   98.07    3.82
   2  -1   8   94.27    3.63
   2  -1  -8   91.26    3.05
   2   1   8  100.20    3.75
   2   1   8   95.41    2.95
   2   1  -8   88.28    2.88
   2   1  -8   90.76    2.93
   2  -1  -8   92.89    2.91
   2  -1   8   94.25    2.96
   2   1   8   92.99    2.97
   2  -1  -9    8.92    0.90
   2  -1   9    9.62    1.11
   2   1   9    9.05    1.09
   2   1  -9    7.91    0.79
  -2  -1  -9    8.69    1.13
  -2  -1 -10   57.35    3.16
   2   1  10   54.94    2.85
   2  -1  10   52.42    2.75
   2  -1 -10   52.45    2.47
   2  -1  11   93.61    3.97
   2   1  11   95.97    4.05
  -2   1 -12   33.71    2.66
   2   1  12   35.50    2.40
  -2  -1 -12   35.55    2.70
  -2   1 -13    4.99    1.13
  -2  -1 -13    4.20    1.00
  -2   1 -14    5.41    1.16
  -2  -1 -14    3.64    0.89
   2   1 -14    4.07    0.53
  -2  -1 -15   -0.21    0.62
   2   1 -15    0.43    0.25
  -2   1 -16    2.48    0.92
  -2  -1 -16    1.35    0.85
   2   1 -16    2.21    0.41
   2  -1 -17    0.89    0.32
   2   1 -17    1.91    0.40
  -2  -1 -17    0.99    0.81
  -2  -1  17    0.90    0.39
   2   1 -18    0.99    0.37
   2  -1 -18    0.64    0.38
  -2  -1  18    0.25    0.28
  -2   1  19   83.91    2.95
  -2  -1  19   84.33    2.98
   2  -1 -20    5.72    0.67
  -2   1  20    5.75    0.68
  -2  -1  20    5.95    0.74
   2  -1 -21   28.70    1.44
  -2   1  21   31.88    1.61
  -2  -1  21   33.63    1.68
  -2  -1  22    0.11    0.28
  -2   1  22   -0.13    0.29
  -2  -1  23   -0.06    0.22
  -2   1 -23    0.45    0.31
  -2   1  23    0.76    0.28
  -2   1 -24    1.13    0.30
  -2  -1 -24    0.80    0.25
  -2   1  24    0.28    0.21
  -2  -1 -25    0.21    0.16
  -2   1 -25    0.65    0.20
   2   2   0 4527.07   85.34
  -2  -2   0 4415.01   84.73
   2   2   0 4519.66   85.49
   2  -2   0 4549.24   85.44
  -2  -2  -1   52.37    1.87
  -2  -2   1   51.31    1.61
   2  -2  -1   52.93    2.17
   2   2  -1   51.33    2.03
   2   2   1   56.26    2.20
   2  -2  -1   55.07    2.19
   2   2  -1   54.59    2.17
   2  -2   1   54.82    2.18
   2   2  -2  648.21   13.51
  -2  -2  -2  648.38   13.59
   2   2  -2  661.61   13.94
   2   2   2  648.30   13.88
   2  -2  -2  641.33   13.88
   2  -2   2  657.56   13.92
   2   2  -2  665.25   13.89
   2   2  -2  654.85   13.93
   2   2   2  657.54   13.90
   2  -2   2  652.47   13.90
   2  -2  -2  683.41   13.84
   2  -2  -2  649.52   13.85
   2   2   2  638.30   13.88
   2  -2   2  658.61   13.82
  -2  -2  -3 1314.95   26.11
   2  -2  -3 1304.12   25.46
   2   2  -3 1265.48   25.65
   2  -2   3 1290.19   26.36
   2  -2  -3 1304.46   26.22
   2   2   3 1298.91   26.20
   2  -2   3 1315.07   26.25
   2   2  -3 1319.83   26.27
   2  -2  -3 1306.64   26.24
   2   2   3 1374.91   26.32
   2  -2   3 1324.76   26.15
   2  -2   3 1318.27   26.23
   2   2  -3 1305.88   26.27
   2  -2  -3 1335.66   26.14
   2   2   3 1319.11   26.24
   2   2  -3 1331.66   26.23
   2   2  -4   46.90    1.60
  -2  -2  -4   49.65    2.12
   2   2   4   46.63    2.18
   2  -2   4   43.52    2.12
   2  -2  -4   44.63    1.64
   2  -2  -4   45.82    1.99
   2   2  -4   46.49    2.02
   2  -2   4   46.50    2.02
   2   2   4   47.84    2.01
   2   2  -4   49.65    2.07
   2   2   4   45.35    1.98
   2  -2  -4   45.41    1.98
   2   2  -4   48.61    2.03
   2  -2  -4   46.01    1.95
   2  -2   4   49.75    2.06
   2  -2   4   47.19    1.97
   2   2   4   49.41    2.06
   2   2  -5    8.04    0.80
   2   2   5    8.12    0.77
  -2  -2  -5    7.52    0.85
   2  -2  -5    8.74    0.68
   2   2   5    8.50    0.96
   2  -2   5    8.28    0.90
   2   2  -5    8.02    0.51
   2   2  -5    8.73    0.84
   2  -2   5    8.05    0.78
   2   2   5    8.16    0.79
   2  -2  -5    7.72    0.78
  -2  -2  -6   82.06    3.20
   2   2   6   83.27    3.24
   2  -2   6   78.43    3.09
   2  -2  -6   70.34    2.48
   2   2  -6   75.13    2.72
   2   2   6   73.57    2.67
   2   2  -6   79.33    2.78
   2   2   6   76.40    2.72
   2  -2   6   78.10    2.72
   2  -2  -6   77.79    2.70
   2   2   7   24.54    1.72
   2  -2   7   23.17    1.57
   2  -2  -7   22.46    1.32
  -2  -2  -7   23.58    1.72
   2   2   7   22.20    1.32
   2   2  -7   21.57    1.32
   2  -2  -7   21.26    1.27
   2  -2   7   22.44    1.31
   2   2  -7   21.87    1.32
   2   2   7   23.40    1.34
  -2  -2  -8   32.36    2.07
   2   2   8   30.37    2.01
   2  -2  -8   29.47    1.64
   2  -2   8   29.84    1.90
   2   2   8   29.10    1.50
   2   2  -8   28.95    1.51
   2  -2   8   29.41    1.51
   2   2   8   28.04    1.49
   2   2  -8   28.59    1.49
   2  -2  -8   28.89    1.46
   2   2  -9   22.61    1.38
   2   2   9   21.72    1.76
  -2  -2  -9   24.57    1.90
   2  -2  -9   23.84    1.56
   2  -2   9   22.30    1.69
   2   2  10    2.19    0.55
   2  -2  10    2.69    0.58
  -2  -2 -10    3.48    0.79
   2  -2 -10    4.08    0.71
   2  -2  11   87.99    3.79
  -2  -2 -11   92.42    4.32
   2   2  11   84.85    3.91
   2   2  12   63.20    3.36
  -2  -2 -12   65.62    3.79
  -2   2 -13    0.11    0.39
  -2  -2 -13   -0.52    0.57
  -2   2 -14    3.63    0.91
  -2  -2 -14    3.78    0.94
   2   2 -14    3.09    0.51
  -2   2 -15    0.66    0.42
  -2  -2 -15    1.06    0.86
   2   2 -15    1.28    0.35
  -2  -2  16    1.46    0.46
  -2   2 -16    0.57    0.54
  -2  -2 -16    1.04    0.52
   2   2 -16    1.44    0.35
  -2  -2  17  209.80    5.62
  -2  -2 -17  204.59    9.13
  -2   2 -17  213.23    9.06
   2  -2 -18    0.92    0.40
  -2  -2  18    0.31    0.30
   2  -2 -19   13.22    1.03
  -2  -2  19   14.46    1.13
   2  -2 -20   15.66    1.11
  -2  -2  20   16.78    1.23
  -2   2  20   16.81    1.18
   2  -2 -21    5.77    0.62
  -2   2  21    6.27    0.72
  -2  -2  21    7.03    0.77
  -2  -2  22    1.23    0.38
  -2   2  22    1.17    0.37
  -2   2  23    1.77    0.36
  -2   2 -23    1.82    0.40
  -2  -2  23    1.03    0.29
  -2   2 -24   27.76    1.22
  -2   2  24   25.63    1.13
  -2  -2 -25   16.27    0.78
  -2   2 -25   16.58    0.80
   2   3   0  201.83    5.24
  -2  -3   0  191.70    4.86
   2   3   0  196.55    5.32
   2  -3   0  199.46    5.30
   2   3   1    0.95    0.34
  -2  -3   1    0.88    0.29
  -2  -3  -1    1.30    0.38
   2  -3   1    1.57    0.48
   2  -3  -1    0.94    0.44
   2   3   1    1.13    0.46
   2   3  -1    0.60    0.37
   2   3  -2  370.79    8.45
  -2  -3   2  373.58    8.08
   2  -3  -2  364.14    8.31
  -2  -3  -2  378.04    8.68
   2  -3  -2  411.04    8.93
   2  -3   2  402.50    8.95
   2   3   2  365.12    8.83
   2   3  -2  371.86    8.87
   2  -3  -2  369.24    8.76
   2   3  -2  378.22    8.86
   2  -3   2  371.16    8.80
   2   3   2  374.82    8.82
   2   3  -3  590.06   12.68
  -2  -3  -3  616.94   13.27
   2  -3   3  580.95   13.41
   2  -3  -3  579.21   12.75
   2   3   3  605.96   13.32
   2   3  -3  622.57   13.40
   2  -3  -3  633.22   13.39
   2  -3   3  673.85   13.51
   2   3  -3  612.16   13.32
   2   3   3  616.82   13.32
   2  -3   3  606.78   13.27
   2  -3  -3  624.10   13.31
   2   3  -4   95.95    2.82
   2  -3   4  100.90    3.53
  -2  -3  -4  103.95    3.56
   2   3   4  107.12    3.71
   2  -3  -4   93.12    3.02
   2   3   4  100.76    3.39
   2  -3  -4  103.42    3.40
   2   3  -4   99.81    3.39
   2  -3   4  104.30    3.41
   2  -3   4  103.42    3.43
   2   3   4  104.05    3.41
   2   3  -4  102.14    3.42
   2  -3  -4   99.17    3.38
   2  -3   5   48.75    2.33
   2   3  -5   48.24    1.61
  -2  -3  -5   52.34    2.44
   2  -3  -5   50.98    2.07
   2   3   5   50.38    2.48
   2   3   5   53.43    2.26
   2   3  -5   49.32    2.24
   2  -3   5   51.30    2.21
   2  -3  -5   51.69    2.21
   2  -3   5   52.75    2.29
   2   3  -5   50.02    2.25
   2   3   5   51.80    2.25
   2  -3  -5   50.79    2.23
   2  -3  -6  191.68    5.31
   2   3   6  216.92    6.18
   2  -3   6  205.25    5.86
  -2  -3  -6  205.85    5.96
   2  -3   6  201.35    5.41
   2   3  -6  212.30    5.60
   2  -3  -6  201.85    5.39
   2   3   6  192.40    5.42
   2   3  -6  198.40    5.51
   2  -3   6  201.92    5.53
   2  -3  -6  196.44    5.44
   2   3   6  198.99    5.45
   2  -3  -7   39.33    1.97
   2   3   7   47.11    2.52
  -2  -3  -7   42.64    2.38
   2  -3   7   41.31    2.24
   2  -3   7   40.52    1.91
   2  -3  -7   40.89    1.92
   2   3   7   39.55    1.92
   2   3  -7   43.30    2.03
   2   3  -7   42.49    2.01
   2   3   7   40.34    1.94
   2  -3  -8    3.83    0.63
  -2  -3  -8    4.44    0.76
   2  -3   8    3.41    0.67
   2   3   8    4.85    0.87
   2  -3   8    5.68    0.71
   2   3   8    4.79    0.64
   2   3  -8    4.08    0.63
   2  -3  -8    4.09    0.57
   2   3   8    4.21    0.60
   2   3  -8    3.91    0.55
   2   3   9   36.85    2.38
   2  -3   9   38.19    2.33
   2  -3  -9   39.33    2.17
  -2  -3  -9   41.76    2.61
   2   3  10   35.49    2.40
   2  -3  10   30.45    2.11
   2  -3 -10   30.03    1.98
  -2  -3 -10   29.12    2.29
   2   3  11   27.38    2.21
   2  -3 -11   24.29    1.88
  -2  -3 -11   25.97    2.25
   2   3  12    9.34    1.31
  -2  -3 -12    9.80    1.50
  -2  -3 -13    3.75    1.01
  -2   3 -14   18.56    2.24
  -2  -3 -14   14.74    2.03
  -2  -3  15    2.73    0.51
  -2   3 -15    3.66    1.18
  -2  -3 -15    2.90    1.06
  -2   3 -16   27.01    2.91
  -2  -3 -16   23.15    2.81
  -2  -3  16   24.27    1.43
  -2   3 -17   10.89    1.88
  -2  -3 -17   12.41    1.99
  -2  -3  17   12.62    1.05
  -2  -3  18   16.46    1.23
   2  -3 -19    0.87    0.38
  -2  -3  19   -0.11    0.38
   2  -3 -20   10.66    0.90
  -2   3  20   10.28    0.91
  -2  -3  20   11.02    1.00
   2  -3 -21    1.89    0.37
  -2  -3  21    1.68    0.41
  -2   3  21    2.93    0.52
   2  -3 -22   46.01    1.80
  -2   3 -22   50.23    2.02
  -2   3  22   46.91    1.88
  -2  -3  22   51.55    2.07
  -2   3 -23   30.29    1.40
  -2   3  23   26.46    1.25
  -2   3 -24   23.89    1.10
  -2   3  24   20.63    0.96
   2   4   0   33.45    1.77
  -2  -4   0   34.17    1.67
   2  -4   0   30.96    1.76
   2   4   0   33.20    1.80
   2   4  -1  109.61    3.55
   2   4   1  114.98    3.76
  -2  -4  -1  115.73    3.63
  -2  -4   1  111.17    3.40
   2  -4  -1  109.08    3.66
   2  -4   1  107.93    3.65
   2   4   1  112.04    3.77
   2   4  -1  112.01    3.77
  -2  -4  -2 1552.54   30.25
   2   4   2 1523.45   30.34
   2   4  -2 1500.90   29.84
   2  -4  -2 1516.28   29.94
  -2  -4   2 1495.48   29.62
   2  -4  -2 1499.90   30.19
   2   4   2 1504.40   30.29
   2  -4   2 1453.05   30.14
   2   4  -2 1490.58   30.27
   2   4  -3  104.93    3.26
   2   4   3  107.97    3.81
  -2  -4  -3  107.04    3.71
   2  -4  -3  110.05    3.53
   2  -4  -3  107.27    3.64
   2  -4   3  109.27    3.66
   2   4   3  109.28    3.66
   2   4  -3  106.56    3.64
   2   4  -4   16.82    1.04
   2   4   4   19.57    1.50
  -2  -4  -4   17.34    1.41
   2  -4  -4   16.90    1.19
   2   4   4   18.37    1.36
   2   4  -4   17.42    1.35
   2   4  -4   16.83    1.32
   2   4   4   17.00    1.30
   2  -4  -4   17.86    1.33
   2  -4   4   17.68    1.36
   2   4  -5    8.76    0.67
  -2  -4  -5    9.72    1.09
   2   4   5    7.97    1.03
   2  -4  -5    7.45    0.84
   2   4   5    7.56    0.90
   2  -4  -5    8.96    0.99
   2  -4   5    9.89    1.01
   2   4  -5    8.69    0.97
   2   4  -5    7.59    0.88
   2  -4   5    7.52    0.90
   2   4   5    8.26    0.90
   2  -4  -5    8.50    0.92
   2   4   6  124.07    4.48
  -2  -4  -6  124.86    4.45
   2  -4  -6  117.85    4.00
   2   4  -6  117.95    4.04
   2  -4  -6  131.27    4.11
   2   4   6  118.10    4.01
   2  -4   6  124.29    4.02
   2  -4  -6  120.96    4.03
   2   4   6  121.25    4.04
   2   4  -6  122.85    4.10
   2  -4   6  119.24    4.03
  -2  -4  -7  211.10    6.58
   2   4   7  233.64    6.72
   2  -4  -7  204.26    5.99
   2   4  -7  207.81    5.92
   2  -4   7  205.79    5.72
   2   4   7  207.85    5.83
   2  -4  -7  215.48    5.86
   2  -4   7  203.72    5.85
   2  -4  -7  208.83    5.86
   2   4   7  204.49    5.82
   2   4  -7  210.85    5.95
  -2  -4  -8    1.95    0.67
   2  -4  -8    0.97    0.38
   2   4   8    1.68    0.60
   2   4   8    1.72    0.48
   2   4  -8    1.03    0.34
   2   4  -8    0.87    0.32
   2  -4   8    0.95    0.32
   2   4   8    1.18    0.36
   2  -4   8    1.54    0.43
   2  -4  -8    1.11    0.36
  -2  -4  -9  259.90    7.86
   2   4   9  259.71    7.76
   2   4  10    6.87    1.14
   2  -4 -10    5.28    0.86
  -2  -4 -10    5.85    1.12
   2   4  11    6.92    1.19
   2  -4 -11    4.66    0.82
  -2  -4 -11    6.18    1.12
  -2  -4 -12  116.49    5.48
   2   4  12  113.65    5.05
  -2  -4 -13   22.81    2.40
  -2  -4  13   21.38    1.24
  -2  -4 -14   24.74    2.64
  -2  -4  14   24.99    1.40
  -2   4 -15    0.73    0.83
  -2  -4  15    0.50    0.34
  -2  -4 -15    0.61    0.59
  -2  -4  16  163.84    4.66
  -2   4 -16  161.37    7.58
  -2  -4 -16  160.82    7.86
  -2  -4  17   28.08    1.63
  -2  -4  18    1.64    0.47
  -2  -4  19   49.65    2.22
  -2  -4  20  203.19    5.46
   2  -4 -20  195.41    5.25
  -2   4 -21    0.39    0.37
  -2  -4  21    0.45    0.33
  -2   4  21   -0.01    0.28
   2  -4 -21    0.23    0.25
  -2  -4  22   12.65    0.96
  -2   4  22    9.98    0.78
   2  -4 -22   11.26    0.81
  -2   4 -22   12.89    0.94
  -2   4 -23    6.00    0.62
  -2   4  23    4.74    0.48
   2  -4 -23    4.43    0.45
  -2   4  24    0.04    0.11
  -2   4 -24    2.42    0.35
  -2  -5   0    0.18    0.26
   2   5   0    1.14    0.51
  -2  -5   1  356.18    8.72
  -2  -5  -1  374.99    9.00
   2  -5  -1  365.48    9.02
   2  -5   1  369.13    9.05
   2   5   1  367.38    9.08
   2   5  -1  365.62    9.07
  -2  -5  -2  533.10   12.13
  -2  -5   2  514.31   11.65
   2  -5  -2  506.36   11.88
   2  -5  -2  515.96   11.99
   2   5   2  517.72   12.06
   2   5  -2  530.90   12.10
   2  -5   2  532.30   12.06
   2  -5  -3   13.33    1.17
  -2  -5  -3   12.69    1.23
   2  -5   3   12.15    1.13
   2   5   3   14.14    1.26
   2  -5  -3   13.52    1.21
   2   5  -3   12.63    1.20
   2   5  -4    3.49    0.56
  -2  -5  -4    3.22    0.62
   2  -5  -4    3.08    0.60
   2   5   4    3.80    0.71
   2   5  -4    2.96    0.64
   2  -5   4    2.59    0.56
   2  -5  -4    3.32    0.62
   2   5   5   59.92    2.96
   2   5  -5   56.87    2.16
  -2  -5  -5   62.68    3.00
   2  -5  -5   56.61    2.65
   2  -5  -5   59.49    2.70
   2   5  -5   58.96    2.72
   2  -5   5   58.56    2.68
   2   5   5   55.49    2.62
  -2  -5  -6    0.26    0.40
   2  -5  -6   -0.03    0.31
   2   5   6    0.13    0.40
   2   5  -6    0.26    0.39
   2   5   6    0.81    0.45
   2   5  -6    0.57    0.32
   2  -5  -6    0.11    0.26
   2   5   6   -0.18    0.36
   2  -5   6   -0.27    0.29
   2  -5   6    0.20    0.31
   2   5   7  174.61    5.88
   2  -5  -7  157.09    5.29
  -2  -5  -7  163.71    5.76
   2   5   7  153.92    5.09
   2  -5   7  169.51    5.17
   2   5  -7  160.72    5.22
   2  -5  -7  177.07    5.39
   2   5  -7  170.35    5.30
   2  -5  -7  159.27    5.12
   2   5   7  159.89    5.13
   2  -5   7  158.98    5.11
   2  -5  -8    4.57    0.81
  -2  -5  -8    5.59    0.99
   2   5   8    6.93    1.11
   2   5  -8    3.72    0.65
   2   5   8    4.23    0.68
   2  -5   8    4.37    0.67
   2   5   8    5.25    0.78
   2  -5   8    4.35    0.73
   2  -5  -8    4.13    0.71
   2  -5  -8    4.44    0.76
   2   5  -8    4.46    0.79
   2   5   9    3.43    0.91
  -2  -5  -9    2.83    0.73
   2  -5  -9    2.40    0.67
   2   5  10   32.19    2.49
   2  -5 -10   26.07    2.07
  -2  -5 -10   33.70    2.61
   2   5  11    8.05    1.27
   2  -5 -11    7.52    1.16
  -2  -5 -11    7.40    1.37
   2   5  12    0.87    0.53
  -2  -5 -12    1.70    0.84
  -2  -5 -13    3.63    1.03
  -2  -5  13    3.25    0.52
  -2  -5 -14   10.60    1.77
  -2  -5  14    9.88    0.87
  -2  -5  15   21.74    1.35
   2   5 -15   19.59    1.26
  -2  -5 -15   20.49    2.55
  -2  -5  16  131.23    4.01
  -2   5 -16  134.16    6.76
  -2  -5 -16  132.59    7.16
   2   5 -16  124.10    3.85
   2   5  17   14.67    1.09
  -2  -5  17   14.60    1.15
  -2  -5  18    3.07    0.58
  -2   5 -19   35.76    1.88
  -2  -5  19   37.76    1.91
  -2   5 -20   68.33    2.57
   2  -5 -20   62.10    2.43
  -2  -5  20   63.71    2.53
   2  -5 -21    0.64    0.34
  -2   5  21    1.35    0.38
  -2   5 -21    1.01    0.41
  -2  -5  21    0.80    0.34
  -2   5 -22    8.43    0.75
   2  -5 -22    6.81    0.63
  -2   5  22    7.53    0.65
   2  -5 -23    0.92    0.22
  -2   5 -23    1.04    0.31
  -2   5  23    0.26    0.16
  -2   5 -24   12.07    0.73
  -2  -6   0   45.28    2.36
   2  -6   0   43.25    2.36
   2   6   0   42.54    2.36
  -2  -6   1   25.61    1.71
  -2  -6  -1   26.21    1.80
   2   6   1   22.51    1.69
   2   6  -1   23.97    1.73
   2  -6  -1   25.93    1.77
   2  -6   1   24.92    1.73
  -2  -6  -2   69.83    3.14
  -2  -6   2   67.36    2.90
   2  -6  -2   70.21    3.10
   2   6   2   67.89    3.12
   2  -6   2   69.25    3.08
   2  -6  -2   67.23    3.01
   2   6  -2   64.64    3.03
  -2  -6  -3   30.78    2.05
   2  -6  -3   29.55    1.95
   2   6  -3   33.03    2.07
   2  -6  -3   29.65    1.96
   2   6   3   30.15    1.96
   2  -6   3   29.15    1.94
  -2  -6  -4  289.75    8.15
   2  -6  -4  284.77    7.93
   2  -6  -4  285.15    7.83
   2   6  -4  287.92    7.92
   2   6   4  292.38    7.95
   2  -6   4  290.44    7.89
   2  -6  -5  187.30    5.90
  -2  -6  -5  195.10    6.30
   2   6  -5  177.32    5.07
   2   6   5  184.19    5.88
   2  -6  -5  190.78    5.84
   2  -6   5  194.52    5.91
   2   6  -5  194.21    5.99
   2   6   6    5.38    0.96
  -2  -6  -6    5.13    0.98
   2  -6  -6    4.72    0.85
   2   6   6    4.83    0.81
   2  -6   6    5.23    0.89
   2   6  -6    4.38    0.82
   2  -6  -6    4.96    0.83
   2   6   7  163.10    5.98
   2  -6  -7  160.70    5.62
  -2  -6  -7  170.30    6.05
   2   6  -7  155.13    5.38
   2  -6   7  177.17    5.54
   2   6   7  155.56    5.32
   2   6   7  157.66    5.32
   2   6  -7  160.15    5.39
   2  -6   7  156.41    5.28
   2  -6  -7  158.83    5.33
  -2  -6  -8    0.61    0.51
   2  -6  -8   -0.22    0.30
   2  -6   8    0.03    0.30
   2   6   8    0.17    0.26
   2   6  -8   -0.40    0.34
   2  -6  -8    0.27    0.30
   2  -6   8    0.49    0.34
   2  -6  -8    0.12    0.41
   2   6   8   -0.31    0.40
   2   6  -8    0.35    0.36
   2   6   8    0.31    0.32
   2   6   9   58.32    3.47
   2  -6  -9   51.09    3.04
  -2  -6  -9   57.83    3.50
   2   6  10   18.26    1.95
   2  -6 -10   16.51    1.74
  -2  -6 -10   20.36    2.10
   2   6  11   76.47    4.20
   2  -6 -11   72.30    3.94
  -2  -6 -11   70.97    4.25
   2   6  12   91.82    4.75
  -2  -6 -12   90.72    5.05
  -2  -6  12   84.63    2.83
   2   6  13    0.85    0.53
  -2  -6 -13    0.07    0.71
   2   6 -13    0.26    0.25
  -2  -6  13    1.12    0.33
  -2  -6 -14    2.98    1.06
   2   6 -14    3.03    0.51
  -2  -6  14    2.87    0.52
  -2  -6  15   97.84    3.31
   2   6 -15   95.64    3.21
  -2  -6 -15  106.70    6.24
  -2  -6  16   32.17    1.73
   2   6 -16   29.48    1.59
  -2  -6 -16   31.42    3.37
  -2   6 -17   10.71    1.01
   2   6 -17    9.70    0.89
  -2  -6  17    9.81    0.96
   2   6  18   38.25    1.82
   2   6 -18   39.11    1.83
  -2   6 -18   42.21    2.03
  -2  -6  18   42.08    2.05
  -2   6 -19    3.33    0.59
  -2  -6  19    3.47    0.58
  -2   6 -20    4.08    0.61
  -2  -6  20    3.05    0.58
   2  -6 -21   21.90    1.24
  -2   6 -21   21.53    1.27
  -2   6  21   19.18    1.10
   2  -6 -22    0.14    0.18
  -2   6  22   -0.11    0.17
   2  -6 -23    0.16    0.19
  -2   6 -23    0.38    0.26
  -2   6  23   -0.08    0.12
  -2   6 -24    4.28    0.41
  -2  -7   0  107.79    4.18
   2   7   0  101.27    4.12
   2  -7   0  105.81    4.12
  -2  -7  -1   12.12    1.36
  -2  -7   1   11.20    1.24
   2   7  -1   11.04    1.28
   2  -7   1   10.50    1.21
   2   7   1    9.97    1.21
   2  -7  -1    9.72    1.16
   2  -7  -2  587.60   14.06
  -2  -7  -2  602.71   14.25
  -2  -7   2  594.88   13.82
   2  -7   2  568.82   13.86
   2   7   2  568.54   13.93
   2  -7  -2  593.07   13.90
   2   7  -2  583.74   13.96
   2  -7  -3    8.33    1.10
  -2  -7  -3    8.71    1.18
   2  -7  -3    8.71    1.12
   2  -7   3    8.45    1.14
   2   7   3    8.27    1.12
   2   7  -3    7.01    1.02
   2  -7  -4    0.06    0.32
  -2  -7  -4    0.28    0.43
   2   7   4    0.64    0.50
   2   7  -4    0.17    0.44
   2  -7  -4    0.84    0.53
   2  -7   4    0.30    0.41
  -2  -7  -5  438.32   11.65
   2  -7  -5  428.71   11.30
   2  -7  -5  431.12   11.10
   2  -7   5  440.11   11.18
   2   7   5  437.82   11.21
   2   7  -5  437.59   11.21
   2  -7  -6  177.28    6.18
  -2  -7  -6  185.69    6.55
   2   7   6  184.22    6.10
   2  -7   6  182.73    6.04
   2   7  -6  184.46    6.11
   2  -7  -6  182.91    6.01
   2   7   7   50.28    3.14
  -2  -7  -7   50.06    3.15
   2  -7  -7   46.22    2.89
   2   7   7   47.83    2.72
   2   7  -7   47.51    2.75
   2  -7   7   48.75    2.74
   2  -7  -7   47.57    2.73
   2  -7  -8    1.77    0.62
  -2  -7  -8    2.26    0.71
   2   7   8    2.08    0.70
   2   7  -8    1.21    0.62
   2   7   8    1.99    0.56
   2  -7   8    0.06    0.37
   2   7   8    1.71    0.46
   2  -7   8    2.25    0.58
   2  -7  -8    1.51    0.52
   2   7  -8    1.43    0.55
   2  -7  -9  150.28    5.40
   2   7   9  153.65    6.22
   2  -7  -9  138.39    5.77
  -2  -7  -9  141.86    6.09
   2   7  10    5.72    1.21
   2  -7 -10    4.33    0.99
  -2  -7 -10    7.10    1.43
   2   7  11    2.00    0.70
   2  -7 -11    2.62    0.82
  -2  -7 -11    2.96    0.95
  -2  -7  11    1.85    0.35
  -2   7 -11    1.92    0.39
   2   7  12  166.53    6.90
  -2  -7 -12  162.35    7.25
   2   7 -12  148.58    4.30
  -2   7 -12  161.67    4.48
  -2  -7  12  155.75    4.36
  -2  -7 -13    1.10    0.89
  -2   7 -13    1.33    0.40
   2   7 -13    1.79    0.43
  -2  -7  13    1.87    0.49
   2   7 -14   10.36    0.92
  -2   7 -14   12.48    1.04
  -2  -7 -14    9.18    1.76
  -2  -7  14   11.02    0.99
  -2  -7  15  108.15    3.56
   2   7 -15  101.41    3.40
  -2   7 -15  108.93    3.59
  -2  -7 -15  109.48    6.44
  -2  -7  16   27.31    1.63
   2   7 -16   27.13    1.55
  -2   7 -16   31.10    1.72
   2   7 -17   -0.05    0.27
  -2   7 -17   -0.22    0.38
  -2  -7  17   -0.75    0.37
  -2  -7  18   22.57    1.46
   2   7 -18   20.70    1.28
  -2   7 -18   22.99    1.46
   2   7  18   20.50    1.29
   2   7 -19    5.74    0.66
  -2   7 -19    5.21    0.72
   2   7  19    5.71    0.64
  -2   7 -20   20.95    1.30
   2  -7 -21    1.44    0.35
  -2   7  21    0.99    0.29
  -2   7 -21    1.31    0.37
   2  -7 -22   19.30    1.04
  -2   7  22   17.08    0.90
  -2   7 -23   19.64    1.00
   2  -7 -23   18.77    0.92
  -2   7 -24    0.02    0.13
   2   8   0  823.21   19.23
   2  -8   0  830.17   19.15
  -2  -8   1  343.91    9.44
  -2  -8  -1  347.25    9.63
   2  -8   1  337.12    9.28
   2   8   1  319.66    9.28
   2  -8  -1  335.39    9.25
   2   8  -1  316.48    9.23
   2   8   2    0.74    0.49
   2  -8  -2    0.16    0.51
   2  -8   2   -0.02    0.48
   2   8  -2    1.21    0.59
  -2  -8  -2    0.77    0.58
   2  -8  -2    0.52    0.48
  -2  -8   2    0.23    0.41
  -2  -8  -3   35.32    2.58
   2  -8  -3   36.16    2.51
   2  -8   3   34.77    2.39
   2  -8  -3   37.53    2.45
   2   8   3   34.71    2.40
   2   8  -3   35.67    2.46
  -2  -8  -4   13.94    1.61
   2  -8  -4   13.62    1.54
   2   8   4   11.43    1.37
   2  -8  -4   12.50    1.43
   2  -8   4   12.76    1.43
   2   8  -4   13.18    1.49
  -2  -8  -5  251.95    8.31
   2  -8  -5  249.44    8.04
   2  -8   5  259.07    7.87
   2  -8  -5  259.93    7.85
   2   8   5  251.99    7.90
   2   8  -5  253.67    7.88
  -2  -8  -6   90.10    4.45
   2  -8  -6   83.11    4.11
   2  -8  -6   82.68    3.94
   2  -8   6   84.89    3.97
   2   8   6   90.78    4.13
   2   8  -6   87.04    4.05
   2  -8  -7   33.33    2.56
  -2  -8  -7   37.33    2.81
   2  -8  -7   34.26    2.42
   2  -8   7   30.49    2.26
   2   8   7   32.65    2.39
   2   8  -7   34.21    2.45
   2  -8  -8    0.80    0.46
   2   8   8    0.58    0.40
   2   8  -8    1.00    0.50
   2  -8   8    1.43    0.60
   2   8   8    1.37    0.54
   2   8   8    1.44    0.60
   2   8  -8    2.55    0.80
  -2  -8  -8    0.48    0.45
   2  -8  -8    0.45    0.41
   2  -8  -9   79.08    3.88
   2   8   9   78.74    4.48
  -2  -8  -9   73.48    4.38
   2  -8  -9   68.81    4.04
  -2  -8 -10   54.63    3.84
   2  -8 -10   54.21    3.61
   2   8  10   52.23    3.68
  -2   8 -10   52.24    2.13
   2   8  11   28.88    2.79
  -2  -8 -11   26.51    2.70
   2  -8 -11   27.74    2.63
  -2  -8  11   25.89    1.42
   2   8 -11   24.23    1.38
  -2   8 -11   26.52    1.47
   2   8  12    1.01    0.64
  -2   8 -12    0.18    0.30
   2   8 -12    0.42    0.24
  -2  -8  12    1.07    0.35
  -2  -8 -12    0.92    0.70
   2   8  13    0.49    0.66
  -2   8 -13    0.18    0.34
   2   8 -13    0.13    0.27
  -2  -8  13    0.49    0.35
  -2  -8 -13   -0.22    0.73
   2   8 -14   44.04    2.01
  -2   8 -14   46.49    2.12
  -2  -8  14   43.18    2.05
  -2  -8 -14   38.46    3.71
   2   8 -15  133.44    4.11
  -2   8 -15  146.98    4.38
  -2  -8  15  141.12    4.33
  -2  -8 -15  129.46    7.30
   2   8 -16   86.21    3.08
  -2   8 -16   93.19    3.28
  -2  -8  16   92.52    3.30
   2   8 -17    2.12    0.46
  -2   8 -17    2.23    0.56
   2   8  18   18.97    1.25
   2   8 -18   17.76    1.16
  -2   8 -18   19.88    1.33
   2   8  19   -0.07    0.28
   2   8 -19    0.47    0.28
  -2   8 -19   -0.18    0.36
   2   8  20    6.36    0.64
  -2   8 -20    9.18    0.84
   2  -8 -21    2.73    0.45
  -2   8  21    2.36    0.36
  -2   8 -21    2.30    0.42
   2  -8 -22    6.93    0.59
  -2   8 -22    7.25    0.64
   2  -8 -23    0.75    0.22
  -2   8 -23    0.81    0.24
  -2  -9   0  323.38    9.61
   2  -9   0  315.59    9.22
   2   9   0  314.33    9.29
  -2  -9  -1   68.18    3.69
  -2  -9   1   68.28    3.66
   2   9  -1   63.64    3.48
   2  -9   1   65.21    3.49
   2   9   1   64.50    3.51
   2  -9  -1   63.77    3.46
  -2  -9   2   28.76    2.30
   2  -9  -2   32.32    2.50
  -2  -9  -2   31.20    2.49
   2  -9   2   29.87    2.31
   2  -9  -2   27.56    2.19
   2   9   2   28.44    2.28
   2   9  -2   30.88    2.38
   2   9   3    3.24    0.73
   2  -9   3    4.43    0.94
   2   9  -3    3.74    0.92
   2  -9  -3    4.79    0.94
  -2  -9  -3    4.71    1.10
   2  -9  -3    5.11    1.08
   2  -9  -4  150.03    5.82
   2   9   4  155.23    6.00
   2   9  -4  156.49    5.98
   2  -9   4  157.27    6.00
   2  -9  -4  156.44    6.14
  -2  -9  -4  164.40    6.46
   2  -9  -5   84.68    4.16
   2  -9   5   85.23    4.18
   2   9  -5   82.86    4.16
   2   9   5   80.51    4.12
   2  -9  -5   84.64    4.38
  -2  -9  -5   88.42    4.61
   2  -9  -6   38.24    2.74
   2   9   6   39.19    2.79
   2   9  -6   43.87    2.95
   2  -9   6   43.36    2.90
  -2  -9  -6   41.56    3.18
   2  -9  -6   41.95    3.03
   2  -9   7   21.56    2.02
   2  -9  -7   24.58    2.18
   2   9   7   23.17    2.12
   2   9  -7   21.82    2.07
  -2  -9  -7   25.09    2.50
   2  -9  -7   23.22    2.27
   2  -9   8   34.59    2.60
   2  -9  -8   37.40    2.70
   2   9  -8   34.86    2.65
   2   9   8   35.71    2.64
  -2  -9  -8   36.26    3.06
   2  -9  -8   36.40    2.92
   2   9   8   39.23    3.11
  -2  -9  -9  117.84    5.94
   2  -9  -9  114.26    5.53
  -2   9  -9  109.20    3.44
   2  -9 -10   77.64    4.58
  -2  -9 -10   79.47    4.87
   2   9  10   90.08    5.09
  -2  -9  10   77.78    2.75
  -2   9 -10   85.23    2.88
   2   9 -10   75.96    2.74
   2  -9 -11  261.25    9.49
  -2  -9 -11  265.46   10.02
   2   9  11  260.18    9.65
  -2  -9  11  240.50    6.36
  -2   9 -11  260.69    6.49
   2   9 -11  261.82    6.45
   2   9  12    2.12    0.73
  -2   9 -12    2.07    0.47
  -2  -9  12    2.15    0.45
   2   9 -12    3.03    0.55
  -2  -9 -12    2.09    0.91
  -2  -9  13    9.12    0.92
   2   9  13    9.48    1.80
  -2  -9 -13    8.72    1.77
   2   9 -13    8.48    0.85
  -2   9 -13    9.06    0.90
  -2   9 -14    6.84    0.78
   2   9 -14    7.26    0.79
  -2  -9 -14    6.74    1.61
   2   9 -15   52.51    2.27
  -2   9 -15   54.75    2.38
  -2   9 -16    0.69    0.38
   2   9 -16    0.49    0.27
  -2   9 -17    4.37    0.70
   2   9 -17    4.58    0.60
   2   9 -18    4.14    0.57
  -2   9 -18    4.55    0.65
  -2   9 -19    0.01    0.33
   2   9 -19    0.50    0.21
   2   9  19    0.14    0.25
   2   9  20   -0.26    0.24
  -2   9 -20   -0.23    0.30
   2  -9 -21   -0.17    0.23
  -2   9 -21   -0.11    0.25
  -2   9 -22    7.00    0.59
   2  -9 -22    7.33    0.60
  -2   9 -23    0.16    0.15
  -2 -10   0  201.69    7.38
   2 -10   0  190.94    6.95
   2  10   0  197.58    7.08
  -2 -10   1  325.84    9.94
  -2 -10  -1  325.25   10.05
   2 -10   1  314.60    9.61
   2 -10  -1  300.91    9.48
   2  10   1  308.54    9.59
   2  10  -1  304.77    9.52
  -2 -10   2  126.45    5.48
  -2 -10  -2  123.83    5.60
   2 -10   2  123.09    5.31
   2  10   2  121.12    5.34
   2  10  -2  123.82    5.37
   2 -10  -2  122.54    5.30
  -2 -10  -3  128.63    5.83
   2 -10  -3  121.30    5.60
   2 -10  -3  125.25    5.41
   2 -10   3  128.58    5.46
   2  10   3  127.84    5.53
   2  10  -3  126.37    5.46
   2  10   4    0.55    0.43
   2 -10  -4    1.21    0.59
   2 -10   4    1.00    0.64
   2  10  -4    0.42    0.49
  -2 -10  -4    0.93    0.77
   2 -10  -4    2.57    0.88
   2 -10   5    9.29    1.41
   2  10   5    9.50    1.44
   2 -10  -5    8.54    1.37
   2  10  -5    9.28    1.44
   2 -10  -5    6.04    1.25
  -2 -10  -5    9.44    1.48
   2 -10   6   31.28    2.60
   2 -10  -6   31.52    2.60
   2  10   6   35.21    2.80
   2  10  -6   32.45    2.66
  -2 -10  -6   35.16    3.06
   2 -10  -6   30.83    2.74
   2 -10  -7  246.46    8.44
   2 -10   7  240.77    8.33
   2  10   7  237.56    8.42
   2  10  -7  245.81    8.50
   2 -10  -7  254.46    9.11
  -2 -10  -7  270.02    9.58
  -2  10  -8   53.81    2.22
   2  10  -8   56.25    2.24
   2 -10   8   57.05    3.55
   2 -10  -8   59.81    3.67
   2  10   8   56.41    3.60
   2  10  -8   56.26    3.59
   2  10   8   64.22    4.20
   2 -10  -8   58.68    4.01
  -2 -10  -8   59.83    4.20
  -2 -10  -9  156.49    7.26
   2 -10  -9  143.67    6.78
   2  10   9  157.99    7.13
   2  10  -9  146.93    4.27
  -2  10  -9  145.69    4.26
   2  10  10    0.63    0.75
  -2  10 -10   -0.01    0.28
   2  10 -10    0.37    0.35
   2 -10 -10    0.89    0.77
  -2 -10 -10    0.43    0.58
  -2 -10 -11   45.18    3.91
   2  10  11   46.42    3.81
   2  10 -11   45.45    2.06
  -2  10 -11   47.11    2.11
  -2 -10 -12  101.68    6.18
   2  10  12  100.12    5.87
   2  10 -12  100.01    3.39
  -2  10 -12  105.21    3.49
   2 -10  13    0.60    0.36
   2  10  13   -0.14    0.85
  -2  10 -13    0.25    0.35
   2  10 -13    0.51    0.33
  -2 -10 -13    0.60    0.46
  -2  10 -14   30.19    1.69
   2  10 -14   26.64    1.57
  -2  10 -15    2.49    0.57
   2  10 -15    2.20    0.47
  -2  10 -16    4.72    0.68
   2  10 -16    4.02    0.59
   2  10 -17   17.57    1.17
  -2  10 -17   20.52    1.35
  -2  10 -18    8.25    0.83
   2  10 -18    6.91    0.70
  -2  10 -19   -0.37    0.31
   2  10 -19    0.21    0.23
   2  10  19   -0.02    0.25
   2  10  20    3.56    0.47
  -2  10 -20    4.92    0.60
   2 -10 -21    0.28    0.26
  -2  10 -21   -0.01    0.22
   2 -10 -22    1.24    0.24
  -2  10 -22    0.99    0.25
  -2 -11   0  121.40    5.75
   2 -11   0  116.70    5.36
   2  11   0  115.08    5.42
   2  11  -1    1.61    0.80
   2 -11   1    2.07    0.83
   2 -11  -1    0.68    0.52
   2  11   1    1.93    0.77
  -2 -11   1    1.28    0.73
  -2 -11  -1    1.92    0.82
  -2 -11  -2  160.45    6.95
   2 -11   2  163.21    6.63
   2 -11  -2  163.94    6.60
   2  11  -2  155.73    6.52
   2  11   2  163.42    6.67
  -2 -11  -3  311.25   10.45
   2 -11  -3  310.84   10.40
   2 -11   3  302.77    9.89
   2 -11  -3  308.14    9.92
   2  11   3  300.44    9.93
   2  11  -3  300.87    9.88
  -2 -11  -4  359.74   11.69
   2 -11  -4  354.89   11.47
   2 -11  -4  360.68   11.09
   2 -11   4  368.88   11.17
   2  11   4  348.41   11.14
   2  11  -4  353.41   11.12
   2  11  -5   16.23    2.01
   2 -11   5   13.51    1.83
   2  11   5   15.18    1.91
   2 -11  -5   13.96    1.83
   2 -11  -5   13.55    1.91
  -2 -11  -5   15.37    2.07
   2  11   5   12.92    0.96
   2  11  -6   66.04    2.47
  -2  11  -6   61.45    2.38
   2  11   6   64.24    2.43
   2 -11  -6   66.78    4.34
  -2 -11  -6   70.18    4.61
   2 -11   6   63.84    4.02
   2 -11  -6   69.29    4.17
   2  11  -6   66.64    4.14
   2  11   6   71.51    4.32
   2 -11   7   14.42    1.85
   2 -11  -7   14.79    1.90
   2  11   7   13.09    1.77
   2  11  -7   16.38    1.98
   2  11   7   14.66    1.06
  -2  11  -7   14.55    1.07
   2  11  -7   14.30    1.08
   2  11   7   11.53    0.92
   2 -11  -7   16.68    2.17
  -2 -11  -7   13.85    2.04
  -2 -11  -8    4.45    1.24
   2 -11  -8    3.89    1.20
   2  11   8    3.25    1.06
   2 -11  -8    3.79    0.96
   2  11   8    3.49    1.02
   2 -11   8    4.27    1.13
   2  11  -8    3.51    1.06
  -2  11  -8    3.78    0.60
   2  11  -8    3.64    0.55
   2  11   9   14.57    2.10
   2 -11  -9   15.77    2.18
  -2 -11  -9   14.08    2.14
   2  11  -9   14.23    1.09
  -2  11  -9   13.04    1.06
   2  11  10    2.38    1.07
  -2  11 -10    2.90    0.54
   2  11 -10    2.84    0.53
   2 -11 -10    4.27    1.26
  -2 -11 -10    4.37    1.21
   2  11  11   28.51    3.12
  -2 -11 -11   23.54    2.97
   2  11 -11   24.17    1.48
  -2  11 -11   25.30    1.51
   2  11  12   66.12    4.81
  -2 -11 -12   65.32    5.05
   2  11 -12   69.27    2.69
  -2  11 -12   70.56    2.75
   2 -11  13    2.54    0.50
  -2  11 -13    2.53    0.50
   2  11 -13    2.98    0.54
   2 -11  14    1.02    0.37
  -2  11 -14    0.52    0.37
   2  11 -14    1.04    0.35
   2  11 -15   14.18    1.11
  -2  11 -15   13.39    1.12
   2  11 -16   47.81    2.09
  -2  11 -16   51.19    2.25
  -2  11 -17   13.77    1.07
   2  11 -17   12.42    0.97
  -2  11 -18    3.24    0.53
   2  11 -18    2.66    0.44
   2  11  18    3.11    0.54
  -2  11 -19    7.61    0.75
   2  11 -19    6.78    0.62
   2  11  19    6.60    0.66
   2  11  20    7.13    0.61
  -2  11 -20    7.69    0.68
   2  11  21    0.28    0.16
   2 -11 -21    0.47    0.26
  -2  11 -21    0.64    0.26
   2 -11 -22   24.63    1.00
  -2  11 -22   23.62    0.99
  -2 -12   0   90.35    5.11
   2 -12   0   81.57    4.62
   2  12   0   80.26    4.64
   2  12   0   79.71    2.78
   2  12   1    2.01    0.81
   2 -12  -1    1.97    0.79
   2 -12   1    1.45    0.84
   2  12  -1    2.40    0.85
  -2 -12  -1    0.79    0.72
  -2 -12   1    0.82    0.71
   2  12   1    1.10    0.33
   2  12  -1    1.13    0.37
   2  12   2   -0.10    0.52
   2 -12   2    1.26    0.68
   2 -12  -2    0.99    0.66
   2  12  -2   -0.09    0.53
  -2 -12  -2   -0.27    0.58
   2  12  -2    0.95    0.34
   2  12   2    0.66    0.29
  -2 -12  -3   69.52    4.60
   2 -12   3   68.91    4.27
   2 -12  -3   75.74    4.48
   2  12   3   75.17    4.54
   2  12  -3   68.37    4.28
   2  12   3   66.24    2.48
   2  12  -3   69.29    2.56
  -2 -12  -4   30.42    3.06
   2 -12  -4   33.11    3.13
   2  12   4   31.45    1.59
   2  12  -4   29.56    1.59
  -2  12  -4   28.18    1.54
   2 -12  -4   36.51    3.06
   2 -12   4   31.27    2.85
   2  12   4   31.93    2.91
   2  12  -4   30.92    2.86
   2  12  -5   11.50    0.98
  -2  12  -5   10.91    0.93
   2  12   5    9.95    0.90
   2 -12  -5   12.09    1.88
  -2 -12  -5    9.46    1.78
   2  12   5   12.64    1.86
   2 -12  -5   11.06    1.80
   2 -12   5   10.26    1.67
   2  12  -5   10.32    1.67
  -2  12  -6    8.70    0.85
   2  12   6    7.91    0.80
   2  12  -6    7.62    0.79
   2 -12  -6   10.59    1.77
  -2 -12  -6   10.72    1.91
   2  12   6    6.84    1.39
   2 -12   6    7.34    1.44
   2 -12  -6    7.69    1.48
   2  12  -6    7.76    1.50
   2  12   7  151.62    4.38
   2  12  -7  152.87    4.42
  -2 -12  -7  172.37    8.00
   2 -12  -7  168.65    7.71
   2 -12   7  156.74    6.91
   2 -12  -7  168.19    7.16
   2  12   7  164.31    7.23
   2  12  -7  162.56    7.14
  -2  12  -7  159.60    4.58
   2  12   7  161.30    4.57
   2  12  -7  163.67    4.62
   2 -12  -8   17.64    2.16
   2  12  -8   18.12    2.24
   2 -12   8   15.87    2.02
   2  12   8   18.66    2.24
  -2  12  -8   17.04    1.23
   2  12  -8   17.47    1.23
  -2 -12  -8   15.84    2.35
   2 -12  -8   18.56    2.45
   2  12   8   18.12    2.41
   2  12  -9   15.57    1.17
  -2  12  -9   14.73    1.15
   2 -12  -9   13.02    2.05
  -2 -12  -9   11.65    2.11
   2  12   9   15.56    2.28
   2 -12 -10  112.58    6.45
   2  12  10  132.10    7.04
  -2 -12 -10  115.93    6.85
   2  12 -10  119.01    3.81
  -2  12 -10  116.94    3.80
   2  12  11   73.91    5.23
  -2 -12 -11   72.67    5.43
   2  12 -11   72.70    2.80
  -2  12 -11   72.70    2.83
   2  12 -12  124.81    4.03
  -2  12 -12  135.66    4.18
   2 -12  13    1.66    0.44
  -2  12 -13    1.39    0.51
   2  12 -13    2.12    0.49
   2 -12  14    4.41    0.61
  -2  12 -14    4.76    0.72
   2  12 -14    4.87    0.67
   2  12 -15   35.77    1.76
  -2  12 -15   34.49    1.81
   2 -12  15   31.83    1.64
   2  12 -16   26.15    1.44
  -2  12 -16   27.06    1.53
   2  12 -17   -0.01    0.23
  -2  12 -17   -0.31    0.29
   2  12  18   30.03    1.47
  -2  12 -18   29.18    1.48
   2  12 -18   25.91    1.30
   2  12 -19    3.71    0.44
  -2  12 -19    4.29    0.57
   2  12  19    3.81    0.47
   2  12  20    2.16    0.34
  -2  12 -20    2.87    0.42
   2 -12 -21   13.38    0.75
  -2  12 -21   11.69    0.72
  -2  13   0    7.72    0.75
   2  13   0    7.66    0.77
  -2 -13   0    9.47    1.76
   2  13   0    7.88    1.48
   2 -13   0    9.70    1.67
   2 -13   0    8.68    0.85
   2  13   1   19.04    1.26
   2  13  -1   21.52    1.34
  -2  13  -1   17.64    1.17
  -2 -13  -1   22.85    2.69
   2  13   1   20.47    2.38
   2  13  -1   20.03    2.42
   2 -13   1   18.87    2.27
   2 -13  -1   19.99    2.35
   2 -13  -1   19.20    1.26
   2  13  -2   10.61    0.92
   2  13   2   10.78    0.93
  -2  13  -2   10.04    0.89
  -2 -13  -2    8.96    1.68
   2 -13   2   12.38    1.96
   2 -13  -2   10.24    1.78
   2  13   2   10.42    1.78
   2  13  -2    9.97    1.77
   2 -13  -2    9.81    0.87
  -2 -13  -3   49.11    4.05
   2 -13  -3   50.89    3.81
   2  13   3   44.20    3.60
   2  13  -3   42.82    3.54
   2 -13   3   48.88    3.77
   2  13   3   46.56    2.07
   2  13  -3   46.89    2.09
  -2  13  -3   46.07    2.04
   2 -13  -4   16.68    2.22
   2 -13   4   15.04    2.08
   2  13  -4   17.36    2.23
   2  13   4   15.11    2.13
  -2 -13  -4   18.71    2.51
   2  13   4   15.38    1.13
   2  13  -4   15.98    1.18
  -2  13  -4   15.45    1.13
  -2  13  -5    5.42    0.70
   2  13   5    4.92    0.63
   2  13  -5    4.43    0.65
   2 -13  -5    5.15    1.32
   2  13   5    5.27    1.37
   2  13  -5    4.75    1.21
   2 -13   5    5.47    1.20
  -2 -13  -5    7.15    1.60
   2 -13  -5    4.06    1.22
   2  13  -6   14.77    1.10
   2  13   6   15.87    1.14
   2  13   6   14.09    1.13
  -2  13  -6   15.30    1.14
   2  13  -6   16.28    1.18
   2 -13  -6   17.57    2.48
  -2 -13  -6   15.51    2.34
   2  13  -6   15.19    2.16
   2 -13  -6   12.61    1.95
   2  13   6   16.96    2.34
   2 -13   6   15.77    2.18
   2  13  -7  132.63    4.01
   2  13   7  131.55    3.97
   2  13   7  133.81    4.09
  -2  13  -7  131.69    4.08
   2  13  -7  137.30    4.15
  -2 -13  -7  136.04    7.29
   2 -13  -7  132.00    7.06
   2 -13   7  122.36    6.27
   2 -13  -7  137.19    6.70
   2  13   7  132.92    6.70
   2  13  -7  122.20    6.42
  -2  13  -8  110.36    3.62
   2  13  -8  110.70    3.63
   2  13  -8  103.08    3.40
   2  13   8  101.52    3.34
  -2 -13  -8  103.89    6.42
   2  13   8  118.82    6.60
   2 -13  -8  106.33    6.31
   2  13  -8  109.27    3.44
   2  13   9    1.33    0.83
  -2 -13  -9    0.82    0.84
   2 -13  -9   -0.03    0.66
   2  13  -9    1.01    0.34
  -2  13  -9    0.88    0.38
   2  13 -10   22.25    1.42
  -2  13 -10   21.97    1.44
   2  13 -11    1.23    0.42
  -2  13 -11    1.94    0.54
   2 -13  12   -0.19    0.34
   2  13 -12    0.33    0.38
  -2  13 -12    0.25    0.31
   2 -13  13    3.71    0.62
   2  13 -13    3.67    0.62
  -2  13 -13    3.50    0.58
   2 -13  14   31.74    1.69
   2  13 -14   34.35    1.74
  -2  13 -14   32.85    1.76
   2 -13  15   16.04    1.12
  -2  13 -15   16.94    1.20
   2  13 -15   16.81    1.14
   2  13 -16    0.15    0.23
  -2  13 -16   -0.41    0.36
   2  13 -17    2.39    0.43
  -2  13 -17    1.95    0.45
   2  13 -18    3.95    0.47
  -2  13 -18    4.69    0.56
   2  13  18    4.81    0.56
   2  13  19    5.28    0.52
  -2  13 -19    5.98    0.56
  -2  13 -20    7.83    0.60
   2 -13 -20    7.85    0.59
   2  13  20    7.20    0.53
   2  14   0    6.04    1.40
   2 -14   0    7.18    1.44
   2  14   0    7.43    0.82
  -2  14   0    7.14    0.76
   2 -14   0    6.77    0.79
   2  14   1   -0.08    0.27
  -2  14  -1    0.54    0.35
  -2  14   1    0.20    0.21
   2  14  -1   -0.24    0.29
   2 -14  -1    0.01    0.26
   2 -14   1    0.37    0.35
  -2 -14  -1   -0.50    0.91
   2 -14   1   -0.28    0.69
   2 -14  -1   -0.23    0.67
   2  14   1    0.00    0.60
   2  14  -1    0.81    0.65
   2  14   2   75.80    2.81
   2  14  -2   74.47    2.79
  -2  14  -2   72.47    2.71
  -2 -14  -2   74.19    5.21
   2 -14   2   69.45    4.71
   2  14   2   68.67    4.79
   2  14  -2   72.53    4.86
   2 -14  -2   68.81    4.73
   2 -14  -2   67.02    2.66
   2  14  -3    5.04    1.28
   2 -14   3    7.60    1.56
   2 -14  -3    5.18    1.38
   2  14   3    5.40    1.39
  -2 -14  -3    6.34    1.61
   2  14  -3    6.36    0.75
   2  14   3    6.61    0.77
  -2  14  -3    6.86    0.78
   2  14   4   33.98    1.76
   2  14  -4   33.15    1.77
  -2  14  -4   34.10    1.76
   2 -14   4   30.58    3.09
   2 -14  -4   36.61    3.42
   2  14   4   33.09    3.29
   2  14  -4   32.02    3.18
  -2 -14  -4   29.53    3.36
  -2  14  -5  102.47    3.49
   2  14   5  106.09    3.51
   2  14  -5  108.17    3.57
  -2 -14  -5  112.35    6.66
   2 -14   5  100.16    5.82
   2 -14  -5  104.85    6.01
   2  14   5  111.55    6.29
   2  14  -5   99.95    5.88
   2  14   6  141.24    4.23
   2  14  -6  141.13    4.25
   2  14   6  143.96    4.34
   2  14  -6  148.31    4.41
  -2  14  -6  144.63    4.34
  -2 -14  -6  139.66    7.65
   2 -14   6  132.13    6.80
   2 -14  -6  139.23    7.05
   2  14   6  138.80    7.13
   2  14  -6  131.33    6.89
   2 -14  -7   12.60    2.04
   2 -14   7   11.66    1.92
   2  14  -7   12.25    2.03
   2  14   7   12.82    2.05
  -2  14  -7   15.07    1.16
   2  14  -7   15.05    1.19
   2  14   7   15.36    2.38
   2 -14  -7   16.01    2.45
  -2 -14  -7   12.28    2.21
   2  14  -7   14.14    1.09
   2  14   7   13.26    1.06
  -2  14  -8   21.84    1.45
   2  14  -8   24.70    1.52
   2 -14  -8   20.06    2.81
   2  14   8   21.95    1.37
   2  14  -8   22.39    1.37
  -2 -14  -8   19.69    2.84
   2  14   8   20.98    1.31
   2  14  -8   21.88    1.34
  -2  14  -9  110.98    3.72
   2  14  -9  111.36    3.68
  -2  14 -10   54.12    2.42
   2  14 -10   56.03    2.39
   2 -14  11    0.68    0.45
   2  14 -11    0.58    0.35
  -2  14 -11   -0.02    0.32
   2 -14  12    2.99    0.63
   2  14 -12    2.50    0.53
  -2  14 -12    3.26    0.58
   2 -14  13    0.34    0.37
   2  14 -13    0.40    0.33
  -2  14 -13    0.44    0.35
  -2  14 -14    9.98    0.92
   2  14 -14   10.44    0.91
   2 -14  14    9.92    0.91
  -2  14 -15   46.89    2.01
   2  14 -15   45.49    1.92
   2 -14  15   42.19    1.84
  -2  14 -16   10.73    0.88
   2  14 -16   10.32    0.82
   2  14  17   65.58    2.26
  -2  14 -17   64.72    2.27
   2  14 -18    3.20    0.40
   2  14  18    3.68    0.47
  -2  14 -18    4.41    0.52
   2  14  19    5.27    0.48
  -2  14 -19    5.76    0.52
   2 -15   0   14.91    1.19
   2  15   0   15.54    1.19
  -2  15   0   15.39    1.13
   2 -15   0   11.04    1.95
   2  15   0   12.68    2.09
   2 -15   1    2.61    0.55
   2 -15  -1    3.04    0.58
   2  15   1    3.41    1.24
   2  15  -1    1.62    0.75
   2 -15  -1    3.53    1.17
   2 -15   1    2.82    1.07
   2  15  -1    4.02    0.66
  -2  15   1    2.72    0.53
  -2  15  -1    2.69    0.52
   2  15   1    3.16    0.61
   2 -15  -2   12.80    1.04
   2 -15   2   13.53    1.14
   2  15  -2   11.17    1.96
   2 -15   2   11.71    2.00
   2 -15  -2   12.57    2.07
   2  15   2   13.78    2.20
  -2 -15  -2   13.08    2.27
   2  15   2   15.26    1.18
  -2  15   2   13.96    1.07
   2  15  -2   15.34    1.19
  -2  15  -2   15.88    1.16
   2 -15   3   18.44    1.34
   2  15   3   20.81    1.37
   2  15  -3   19.00    1.32
  -2  15  -3   17.74    1.28
   2 -15   3   16.46    2.37
   2  15  -3   16.01    2.30
   2 -15  -3   18.18    2.52
   2  15   3   18.51    2.59
  -2 -15  -3   19.42    2.77
   2  15  -4   14.66    1.14
   2  15   4   16.38    2.40
   2 -15   4   13.21    2.09
   2 -15  -4   14.49    2.26
   2  15  -4   14.92    2.30
  -2 -15  -4   14.41    2.38
   2  15   4   15.75    1.20
   2  15  -4   17.37    1.25
  -2  15  -4   17.17    1.25
   2  15  -5    3.82    1.24
   2  15   5    3.53    1.24
   2 -15   5    3.42    1.16
   2 -15  -5    3.15    1.18
   2  15   5    3.39    0.59
   2  15  -5    3.30    0.60
  -2  15  -5    3.81    0.62
   2  15  -5    2.91    0.58
   2  15   5    3.32    0.59
  -2 -15  -5    2.80    1.16
   2  15  -6  103.56    3.52
   2  15   6  106.84    3.54
  -2  15  -6  109.13    3.64
   2  15   6  110.67    3.66
   2  15  -6  112.24    3.68
   2  15   7   19.61    1.30
   2  15  -7   20.91    1.36
  -2  15  -7   22.44    1.46
   2  15  -7   21.53    1.46
   2  15  -7   21.36    1.34
  -2  15  -8    6.13    0.80
   2  15  -8    5.23    0.67
   2  15   8    4.55    0.63
   2  15  -8    5.29    0.73
   2  15  -8    4.36    0.63
   2  15   8    4.01    0.61
   2 -15   9    0.38    0.44
   2  15  -9    0.54    0.32
  -2  15  -9    0.43    0.30
   2  15 -10   31.17    1.72
  -2  15 -10   32.48    1.78
   2 -15  10   33.57    1.83
  -2  15 -11   18.09    1.28
   2  15 -11   18.52    1.30
   2 -15  11   19.13    1.33
   2  15 -12   43.80    2.02
  -2  15 -12   47.30    2.13
   2 -15  12   46.95    2.15
  -2  15 -13   40.84    1.91
   2  15 -13   38.47    1.80
   2 -15  13   41.10    1.92
  -2  15 -14   18.36    1.22
   2  15 -14   16.07    1.09
   2 -15  14   16.95    1.12
  -2  15 -15    8.17    0.76
   2  15 -15    6.64    0.65
   2 -15  15    7.06    0.68
   2  15 -16    0.63    0.26
  -2  15 -16    0.12    0.24
  -2  15 -17    0.43    0.26
   2  15 -17    0.30    0.18
   2  15  17    0.59    0.29
  -2  15 -18    0.40    0.19
   2  15  18    0.41    0.22
  -2  15 -19   42.59    1.41
   2  16   0    2.45    0.50
  -2  16   0    2.43    0.50
   2 -16   0    2.54    0.50
  -2  16  -1    4.72    0.67
   2  16   1    4.49    0.66
  -2  16   1    5.97    0.74
   2  16  -1    5.28    0.71
   2 -16   1    5.10    0.74
   2 -16  -1    5.51    0.74
   2 -16   2    3.85    0.67
   2 -16  -2    2.27    0.52
   2  16  -2    3.57    0.61
   2  16   2    3.05    0.58
   2  16  -2    3.95    0.66
   2  16   2    3.58    0.59
  -2  16   2    3.37    0.54
  -2  16  -2    3.43    0.57
   2  16   3   20.69    1.38
   2  16  -3   20.29    1.38
   2  16   3   20.66    1.39
   2  16  -3   20.38    1.39
  -2  16  -3   18.32    1.29
   2 -16   3   20.24    1.41
   2  16   4   39.86    1.99
   2  16  -4   41.96    2.04
   2 -16   4   41.68    2.08
   2  16   4   40.26    2.01
   2  16  -4   43.81    2.10
  -2  16  -4   43.02    2.04
   2 -16   5    1.03    0.38
   2  16  -5    1.43    0.43
   2  16   5    1.29    0.46
   2  16  -5    2.50    0.52
   2  16   5    0.86    0.41
  -2  16  -5    1.64    0.41
   2  16   6   72.22    2.81
   2  16  -6   70.96    2.77
  -2  16  -6   69.34    2.74
   2 -16   6   72.87    2.86
   2  16  -6   67.89    2.68
   2  16   6   67.14    2.67
   2 -16   7  228.32    6.02
   2  16  -7  228.84    5.98
  -2  16  -7  227.11    5.97
   2  16  -7  213.90    5.73
   2  16   7  213.73    5.71
   2  16   7  211.62    5.73
   2  16  -7  214.93    5.76
   2 -16   8   16.49    1.28
  -2  16  -8   14.55    1.18
   2  16  -8   15.12    1.18
   2  16  -8   14.49    1.08
   2  16   8   14.28    1.07
   2  16  -8   13.30    1.05
   2  16   8   14.93    1.08
   2 -16   9   77.34    2.95
   2  16  -9   76.48    2.84
  -2  16  -9   74.85    2.85
   2 -16  10   48.48    2.23
  -2  16 -10   51.91    2.24
   2  16 -10   46.71    2.12
  -2  16 -11    0.99    0.39
   2  16 -11    1.12    0.39
   2 -16  11    1.43    0.51
  -2  16 -12    3.66    0.58
   2  16 -12    3.98    0.57
   2 -16  12    4.66    0.66
   2 -16  13   35.22    1.68
  -2  16 -13   35.03    1.68
   2  16 -13   32.67    1.59
  -2  16 -14    1.40    0.39
   2  16 -14    0.74    0.26
   2 -16  14    0.70    0.23
  -2  16 -15    4.89    0.56
   2  16 -15    4.52    0.51
   2 -16  15    4.45    0.52
  -2  16 -16   25.87    1.22
   2  16  16   27.15    1.24
   2  16  17    2.26    0.35
   2  16 -17    1.89    0.28
   2  17   0   28.66    1.66
   2  17   0   30.99    1.73
  -2  17   0   29.54    1.63
   2 -17   0   30.29    1.70
   2  17   1   16.23    1.21
   2  17  -1   16.61    1.24
   2 -17  -1   15.58    1.21
   2 -17   1   14.57    1.17
   2  17   1   18.88    1.35
  -2  17   1   14.94    1.12
   2  17  -1   19.69    1.34
  -2  17  -1   16.32    1.20
   2 -17  -2    1.20    0.42
   2 -17   2    1.49    0.45
  -2  17  -2    0.93    0.33
   2  17   2    0.93    0.41
  -2  17   2    0.62    0.31
   2  17  -2    1.27    0.41
   2  17  -2    1.53    0.47
   2  17   2    1.07    0.44
   2 -17   3    0.10    0.32
   2  17  -3   -0.08    0.36
   2  17   3    0.20    0.33
  -2  17  -3   -0.04    0.30
   2  17   3    0.29    0.32
   2  17  -3    0.17    0.34
   2 -17   4    0.08    0.39
   2  17   4    0.10    0.35
   2  17  -4   -0.20    0.37
   2  17   4    0.07    0.32
   2  17  -4   -0.25    0.33
  -2  17  -4    0.39    0.34
   2  17  -5    9.87    0.95
  -2  17  -5    9.38    0.92
   2  17   5    8.02    0.88
   2  17  -5    8.53    0.87
   2 -17   5    8.05    0.91
   2  17   5    8.80    0.93
   2  17  -5    7.07    0.80
   2  17   5    9.32    0.91
   2 -17   6   11.93    1.08
   2  17   6   10.68    0.95
   2  17  -6   10.76    0.96
   2  17  -6   10.33    1.00
  -2  17  -6    9.81    0.92
   2  17  -6   10.56    0.95
   2  17   6   10.00    0.91
   2  17  -7    8.08    0.86
  -2  17  -7    8.76    0.89
   2 -17   7    8.32    0.90
   2  17   7    8.25    0.83
   2  17  -7    7.63    0.79
   2  17  -7    8.75    0.82
   2  17   7    9.22    0.85
   2  17   8    0.73    0.23
   2  17  -8    0.79    0.27
   2 -17   8    1.05    0.34
   2  17  -8    0.74    0.34
   2  17   8    1.15    0.37
   2  17  -8    1.19    0.44
  -2  17  -8    0.73    0.37
  -2  17  -9    0.19    0.27
   2  17  -9    0.09    0.30
   2 -17   9   -0.17    0.35
   2 -17  10   17.99    1.27
   2  17 -10   17.51    1.17
  -2  17 -10   20.32    1.30
   2  17 -11    0.85    0.32
   2 -17  11    0.33    0.33
   2 -17  12   63.10    2.32
   2  17 -12   57.05    2.17
  -2  17 -12   58.39    2.23
   2 -17  13   15.68    1.02
   2  17 -13   14.31    0.96
  -2  17 -13   15.10    1.00
   2 -17  14    7.12    0.64
   2  17 -14    7.08    0.62
  -2  17 -14    7.26    0.65
   2 -17  15    7.58    0.58
   2  17 -15    7.81    0.59
  -2  17 -15    8.28    0.65
   2  17  15    8.90    0.69
   2  17  16    3.95    0.43
  -2  17 -16    3.39    0.38
   2  18   0  256.96    6.41
  -2  18   0  232.48    6.11
   2 -18   0  234.81    6.23
   2  18   0  252.13    6.33
   2  18   1   12.26    1.08
  -2  18   1   11.84    0.99
   2  18  -1   11.64    1.06
  -2  18  -1   10.63    0.96
   2 -18   1   11.42    1.03
   2 -18  -1   13.51    1.09
   2  18  -1   12.13    1.06
   2  18   1   14.86    1.19
   2  18   2   78.27    2.89
  -2  18   2   67.09    2.57
   2  18  -2   79.60    2.87
  -2  18  -2   71.25    2.70
   2 -18   2   73.92    2.83
   2  18  -2   75.73    2.79
   2  18   2   75.81    2.81
   2 -18   3   35.35    1.85
   2  18   3   34.86    1.83
   2  18  -3   38.27    1.88
  -2  18  -3   33.81    1.74
   2  18  -3   36.14    1.79
   2  18   3   34.84    1.78
   2  18  -3   36.63    1.82
   2  18   3   35.40    1.83
   2 -18   4   29.18    1.67
   2  18   4   31.10    1.65
   2  18  -4   30.52    1.63
   2  18   4   31.43    1.70
   2  18  -4   29.76    1.65
  -2  18  -4   29.14    1.59
   2  18   4   32.23    1.65
   2  18  -4   29.43    1.60
   2  18   5    0.61    0.37
   2  18  -5    0.53    0.33
   2 -18   5    0.44    0.34
   2  18  -5    0.66    0.37
   2  18   5    1.48    0.41
   2  18  -5    1.06    0.40
  -2  18  -5    0.79    0.35
   2 -18   6   32.62    1.72
   2  18   6   33.44    1.65
   2  18  -6   28.89    1.55
   2  18  -6   32.29    1.68
  -2  18  -6   30.70    1.62
   2  18   6   30.07    1.59
   2  18  -6   30.62    1.58
   2  18   7    6.46    0.67
   2  18  -7    5.43    0.65
   2  18  -7    6.85    0.76
  -2  18  -7    5.83    0.71
   2  18  -7    5.30    0.62
   2  18   7    5.91    0.65
   2 -18   7    6.34    0.74
   2  18   8    0.88    0.30
   2  18  -8    0.91    0.34
   2 -18   8   -0.31    0.34
   2  18  -8   -0.50    0.31
   2  18   8    0.61    0.29
   2  18  -8   -0.08    0.27
  -2  18  -8   -0.19    0.26
  -2  18  -9    1.39    0.37
   2  18  -9    0.58    0.28
   2 -18   9    0.64    0.41
   2  18 -10    4.11    0.57
  -2  18 -10    4.09    0.55
   2 -18  10    3.74    0.54
   2 -18  11   58.08    2.18
   2  18 -11   53.74    2.04
  -2  18 -11   56.65    2.10
   2  18 -12    0.21    0.22
  -2  18 -12    0.14    0.23
   2 -18  12    0.28    0.26
   2 -18  13    1.85    0.37
   2  18 -13    1.49    0.31
  -2  18 -13    1.36    0.31
   2  18  13    2.30    0.39
   2 -18  14   -0.09    0.25
   2  18  14   -0.07    0.19
   2  18 -14   -0.02    0.16
  -2  18 -14   -0.35    0.20
   2  18  15    0.79    0.23
  -2  18 -15    0.72    0.19
   2 -19   0   32.03    1.63
   2  19   0   36.94    1.80
  -2  19   0   32.21    1.59
   2  19   0   36.02    1.75
   2  19   0   38.25    1.79
   2 -19  -1   19.47    1.19
   2 -19   1   19.34    1.25
   2  19  -1   20.64    1.29
   2  19   1   19.42    1.26
  -2  19   1   17.91    1.15
   2  19   1   20.50    1.30
   2  19  -1   21.18    1.32
  -2  19  -1   18.31    1.17
   2  19  -1   22.02    1.34
   2  19   1   20.87    1.29
   2  19  -2    6.40    0.72
   2  19   2    6.92    0.77
   2 -19   2    5.43    0.69
   2  19  -2    6.79    0.74
   2  19   2    7.46    0.80
   2  19   2    6.74    0.76
   2  19  -2    6.46    0.73
  -2  19  -2    5.12    0.64
   2 -19   3   21.79    1.35
   2  19  -3   22.69    1.35
   2  19   3   22.31    1.36
   2  19   3   23.11    1.40
   2  19  -3   23.33    1.37
  -2  19  -3   21.12    1.27
   2  19  -3   21.75    1.30
   2  19   3   21.53    1.30
   2  19  -4    6.74    0.73
   2  19   4    6.88    0.76
   2  19   4    5.37    0.66
   2  19  -4    5.68    0.68
  -2  19  -4    5.34    0.63
   2  19  -4    6.37    0.72
   2 -19   4    6.67    0.73
   2  19  -5    0.78    0.34
   2  19   5    0.51    0.34
   2  19   5    0.31    0.29
   2  19  -5    0.65    0.32
  -2  19  -5    0.65    0.27
   2  19  -5    0.20    0.29
   2 -19   5    0.48    0.30
   2  19   6    3.75    0.54
   2  19  -6    4.99    0.59
   2 -19   6    4.55    0.65
   2  19  -6    5.30    0.62
   2  19   6    4.58    0.61
   2  19  -6    4.72    0.61
  -2  19  -6    4.29    0.56
   2 -19   7   19.16    1.23
   2  19  -7   20.81    1.23
  -2  19  -7   18.66    1.15
   2  19   7   21.19    1.15
   2  19  -7   18.68    1.09
   2  19   7   18.83    1.11
   2  19  -7   18.67    1.10
   2 -19   8   16.02    1.08
   2  19  -8   13.60    0.87
   2  19   8   13.77    0.89
   2  19  -8   17.03    1.07
  -2  19  -8   15.33    1.00
   2  19  -8   15.00    0.91
   2  19   8   14.24    0.90
   2  19   9    4.48    0.49
   2  19  -9    4.79    0.56
  -2  19  -9    5.06    0.55
   2 -19   9    4.58    0.55
   2  19  10    1.79    0.32
   2  19 -10    1.74    0.35
  -2  19 -10    1.38    0.34
   2 -19  10    2.46    0.44
   2 -19  11   30.16    1.36
   2  19 -11   27.72    1.25
  -2  19 -11   26.51    1.24
   2  19  11   26.00    1.18
   2 -19  12   10.16    0.73
   2  19 -12   10.03    0.68
  -2  19 -12   10.27    0.69
   2  19  12    9.22    0.65
   2 -19  13    0.87    0.25
   2  19  13    0.34    0.20
  -2  19 -13    0.61    0.18
   2  19 -13    0.29    0.17
   2  20   0    0.57    0.36
   2 -20   0    0.88    0.34
   2  20   0    0.13    0.31
  -2  20   0   -0.19    0.21
   2  20   0    0.08    0.28
   2  20   1   41.25    1.78
   2  20  -1   41.17    1.78
   2 -20   1   36.10    1.65
   2  20   1   41.57    1.82
   2  20  -1   44.05    1.86
  -2  20  -1   37.41    1.63
   2  20  -1   42.26    1.78
   2  20   1   43.15    1.80
   2  20   2    7.90    0.78
   2  20  -2    7.45    0.73
  -2  20  -2    6.51    0.65
   2  20  -2    7.16    0.70
   2  20   2    9.00    0.80
   2 -20   2    6.92    0.72
   2  20  -2    7.64    0.76
   2  20   2    8.59    0.80
   2 -20   3   21.16    1.24
   2  20   3   22.24    1.24
   2  20  -3   21.12    1.22
   2  20  -3   22.94    1.28
  -2  20  -3   19.12    1.12
   2  20  -3   21.31    1.22
   2  20   3   22.34    1.24
   2  20   4    0.33    0.27
   2  20  -4   -0.34    0.28
   2  20  -4    0.19    0.28
   2  20   4   -0.33    0.29
   2  20  -4   -0.07    0.27
  -2  20  -4   -0.01    0.22
   2 -20   4   -0.08    0.29
   2  20   5    0.27    0.25
   2  20  -5    0.06    0.26
   2 -20   5   -0.10    0.25
   2  20  -5    0.00    0.27
   2  20   5   -0.12    0.25
   2  20  -5    0.49    0.26
  -2  20  -5   -0.04    0.23
   2 -20   6   20.91    1.19
   2  20  -6   19.64    1.13
  -2  20  -6   18.01    1.04
   2  20  -6   18.39    1.03
   2  20   6   18.74    1.05
   2  20   6   18.35    1.04
   2  20  -6   17.81    1.03
   2 -20   7   24.18    1.26
   2  20  -7   24.22    1.22
  -2  20  -7   21.82    1.13
   2  20  -7   22.71    1.09
   2  20   7   22.98    1.11
   2  20  -7   21.28    1.07
   2  20   7   22.68    1.11
   2  20   8   26.52    1.15
   2  20  -8   29.92    1.34
  -2  20  -8   28.35    1.27
   2 -20   8   32.01    1.43
   2  20  -9    6.97    0.59
  -2  20  -9    6.04    0.54
   2 -20   9    6.56    0.61
   2  20 -10    2.34    0.33
  -2  20 -10    1.77    0.30
   2 -20  10    1.60    0.32
   2  20 -11   15.87    0.80
  -2  20 -11   15.21    0.78
   2 -20  11   15.25    0.83
   2 -20  12    1.13    0.21
  -2 -20  12    0.69    0.19
   2  21   0    0.22    0.23
   2  21   0    0.49    0.29
   2  21   1    0.20    0.22
   2  21  -1    0.36    0.23
   2  21   1   -0.24    0.28
   2  21  -1    1.01    0.28
   2  21  -1    0.46    0.23
   2  21   1    0.57    0.29
   2 -21   1    0.21    0.21
   2  21   2   -0.20    0.24
   2  21  -2    0.01    0.23
   2  21   2   -0.39    0.26
   2  21  -2    0.07    0.25
   2  21  -2   -0.06    0.23
  -2  21  -2   -0.06    0.16
   2 -21   2   -0.18    0.21
   2  21   3    1.30    0.32
   2  21  -3    1.76    0.34
  -2 -21   3    1.91    0.36
   2 -21   3    1.75    0.34
   2  21  -3    1.19    0.25
   2  21   3    2.00    0.37
   2  21  -3    1.67    0.38
  -2  21  -3    1.23    0.28
   2 -21   4   23.29    1.17
   2  21  -4   25.70    1.19
   2  21   4   25.08    1.20
   2  21  -4   25.33    1.23
  -2  21  -4   21.60    1.06
   2  21  -4   25.73    1.18
   2  21   4   26.08    1.20
   2  21  -5    1.69    0.32
   2  21   5    1.99    0.34
   2 -21   5    2.07    0.36
   2  21   5    2.08    0.35
   2  21  -5    1.49    0.31
   2  21  -5    1.62    0.34
  -2  21  -5    1.25    0.26
   2  21  -6   10.06    0.66
   2  21   6   10.60    0.69
   2 -21   6   10.88    0.75
   2  21  -6   10.62    0.73
  -2  21  -6    9.74    0.65
   2  21   6   10.66    0.67
   2  21  -6   10.49    0.67
   2  21  -7   14.72    0.80
  -2  21  -7   12.91    0.69
   2 -21   7   14.44    0.81
  -2  21   7   13.10    0.69
   2  21   7   13.03    0.67
   2  21   7   11.86    0.63
   2  21  -8    0.60    0.22
   2 -21   8    0.26    0.20
   2  21  -9    3.22    0.35
  -2 -21   9    3.67    0.40
   2 -21   9    3.32    0.39
   2  22   0    5.04    0.50
   2  22   0    5.45    0.51
   2  22  -1    1.50    0.29
   2  22   1    1.08    0.27
   2  22   1    2.02    0.34
   2  22  -1    1.47    0.28
   2  22   2    3.43    0.41
   2  22  -2    3.09    0.40
   2  22   2    3.00    0.39
   2  22  -2    3.51    0.42
   2  22  -2    3.48    0.44
   2  22   3   46.75    1.58
   2  22  -3   45.27    1.55
   2  22  -3   44.30    1.59
   2  22  -3   45.58    1.54
   2  22   3   46.40    1.56
   2  22  -4    1.11    0.24
   2  22   4    0.97    0.24
   2  22  -4    0.71    0.24
  -2  22   4    0.77    0.22
   2  22   4    1.34    0.30
  -2  22  -4    0.99    0.25
   2  22  -4    0.91    0.22
   2 -22   4    0.68    0.20
   2  22   5    1.99    0.28
   2 -22   5    1.85    0.28
   2  22  -5    1.89    0.30
  -2  22   5    2.21    0.31
   2  22  -6    0.40    0.16
   3   0   0    0.22    0.31
  -3   0   0    1.10    0.23
   3   0   0   -0.08    0.30
   3   0   0    0.15    0.35
   3   0   0    0.21    0.33
   3   0   1   -0.05    0.32
   3   0  -1    0.83    0.40
  -3   0   1   -0.02    0.12
   3   0  -1    0.67    0.38
   3   0   1   -0.01    0.33
   3   0  -1    0.14    0.33
   3   0   1    0.07    0.29
   3   0   1   -0.33    0.34
   3   0  -1    0.61    0.38
   3   0   2  578.06   13.19
   3   0  -2  579.32   12.92
   3   0  -2  588.76   13.13
   3   0   2  594.93   13.17
   3   0  -2  588.02   13.14
   3   0   2  585.86   13.12
   3   0  -2  587.53   13.07
   3   0   2  584.25   13.12
   3   0  -3   -0.38    0.34
   3   0   3   -0.27    0.38
   3   0  -3   -0.07    0.31
   3   0   3   -0.28    0.42
   3   0   3   -0.17    0.33
   3   0   3    0.06    0.35
   3   0  -3    0.20    0.28
   3   0  -3    0.30    0.32
   3   0   4    2.31    0.57
   3   0  -4    2.49    0.49
   3   0   4    2.62    0.57
   3   0  -4    2.59    0.51
   3   0  -4    2.04    0.52
   3   0  -4    2.33    0.53
   3   0   4    3.96    0.65
   3   0   4    2.48    0.57
   3   0   5    0.42    0.36
   3   0   5    0.27    0.34
   3   0  -5   -0.26    0.38
   3   0  -5    0.14    0.27
   3   0   5    0.53    0.29
   3   0   5    0.41    0.40
   3   0  -5   -0.57    0.41
   3   0   6  390.19    9.85
   3   0  -6  378.65    9.30
   3   0   6  377.96    9.32
   3   0  -6  373.61    9.32
   3   0   6  379.16    9.35
   3   0  -6  369.43    9.22
   3   0   6  378.06    9.37
   3   0   7   -0.12    0.35
   3   0  -7   -0.09    0.31
   3   0   7    0.26    0.27
   3   0   7    0.10    0.29
   3   0   7   -0.23    0.31
   3   0  -7   -0.07    0.39
   3   0  -7   -0.46    0.33
   3   0   8    0.68    0.48
  -3   0  -8    1.85    0.54
   3   0   8    0.85    0.32
   3   0   8    0.38    0.30
   3   0  -8    0.56    0.31
   3   0  -8    0.92    0.40
   3   0   9    0.49    0.43
  -3   0  -9   -0.20    0.54
   3   0  10   14.87    1.61
  -3   0 -10   14.09    1.65
   3   0  11    0.55    0.42
  -3   0 -11    0.06    0.52
   3   0  12   46.71    3.11
  -3   0 -12   51.25    3.44
  -3   0 -13    0.44    0.50
   3   0 -13    0.05    0.23
  -3   0 -14  221.26    8.58
   3   0 -14  213.47    5.55
  -3   0 -15    0.03    0.61
   3   0 -15    0.09    0.22
   3   0 -16  112.85    3.60
  -3   0 -16  115.11    6.32
   3   0 -17    0.27    0.31
   3   0 -18  115.67    3.67
   3   0 -19    0.07    0.24
  -3   0  19    0.80    0.39
   3   0 -20   71.27    2.60
  -3   0  20   80.60    2.82
   3   0 -21    0.00    0.21
  -3   0  21   -0.17    0.29
  -3   0  22   12.47    0.93
  -3   0  23    0.03    0.25
  -3   0 -24    6.24    0.53
  -3   0  24    6.46    0.55
   3  -1   0    0.48    0.38
   3   1   0   -0.24    0.31
   3  -1   0   -0.33    0.34
  -3  -1   0    0.14    0.16
   3  -1   0    0.01    0.34
   3   1   0    0.19    0.29
   3   1   0    0.42    0.39
   3  -1   0    0.20    0.33
   3   1   0    0.48    0.34
   3   1  -1   92.98    3.18
   3  -1   1   81.11    3.22
  -3  -1  -1   77.14    2.52
  -3  -1   1   73.44    1.96
   3   1   1   87.27    3.28
   3  -1  -1   83.70    3.15
   3   1  -1   87.67    3.24
   3   1   1   83.19    3.17
   3  -1  -1   81.97    3.11
   3  -1   1   86.64    3.19
   3  -1  -1   81.47    3.13
   3  -1   1   80.23    3.12
   3   1  -1   82.90    3.22
   3  -1   1   87.02    3.19
   3   1   1   80.44    3.16
   3  -1  -1   83.68    3.15
   3   1  -1   84.60    3.14
   3   1   1   83.65    3.16
   3  -1  -2  496.84   11.30
   3  -1   2  483.85   11.54
   3   1   2  516.87   11.59
  -3  -1  -2  475.66   10.74
   3   1  -2  485.84   11.17
   3   1  -2  509.99   11.49
   3   1   2  498.43   11.45
   3  -1  -2  502.47   11.40
   3  -1   2  503.63   11.43
   3  -1   2  485.73   11.35
   3   1   2  495.56   11.42
   3   1   2  483.95   11.45
   3  -1  -2  491.04   11.37
   3   1  -2  487.66   11.47
   3   1  -2  498.65   11.37
   3  -1   2  475.65   11.30
   3  -1  -2  493.66   11.33
   3   1  -3  588.99   13.51
  -3  -1  -3  592.88   13.51
   3  -1  -3  612.16   13.74
   3  -1   3  618.29   14.11
   3   1   3  637.70   14.18
   3   1  -3  634.42   14.05
   3   1   3  646.34   14.05
   3  -1  -3  631.48   13.94
   3  -1   3  622.78   13.97
   3  -1   3  637.86   13.98
   3   1  -3  643.83   14.04
   3   1   3  652.82   14.04
   3  -1  -3  636.37   13.92
   3  -1   3  640.81   14.01
   3   1   3  623.21   13.95
   3   1  -3  617.96   13.96
   3  -1  -3  616.29   13.94
  -3  -1  -4   62.92    2.67
   3   1   4   67.87    2.99
   3  -1   4   66.83    2.98
   3   1  -4   61.14    2.44
   3  -1   4   66.77    2.83
   3   1  -4   66.24    2.83
   3   1   4   68.78    2.86
   3  -1  -4   65.81    2.82
   3   1  -4   64.87    2.80
   3  -1  -4   64.35    2.78
   3   1   4   67.35    2.84
   3   1   4   68.88    2.88
   3  -1   4   68.29    2.86
   3  -1   4   68.35    2.86
   3  -1  -4   68.55    2.82
   3   1  -4   62.80    2.78
   3  -1   5    4.87    0.73
   3  -1  -5    4.83    0.75
   3   1  -5    3.57    0.68
   3   1   5    4.89    0.75
  -3  -1  -5    4.13    0.69
   3   1  -5    3.96    0.56
   3  -1   5    4.22    0.73
   3   1   5    4.16    0.74
   3  -1  -5    4.80    0.76
   3  -1   5    3.96    0.72
   3   1   5    4.64    0.70
   3  -1  -5    3.88    0.71
   3   1  -5    4.03    0.70
   3  -1   5    4.65    0.71
   3   1  -5    4.59    0.73
   3   1   5    5.23    0.80
   3   1  -6    0.80    0.38
   3   1   6    1.47    0.43
  -3  -1  -6    0.73    0.44
   3  -1   6    1.72    0.61
   3   1   6    0.85    0.45
   3  -1   6    1.32    0.44
   3   1   6    0.97    0.34
   3  -1   6    1.50    0.52
   3   1  -6    1.70    0.52
   3   1   6    0.79    0.45
   3   1  -6    1.18    0.41
   3  -1  -6    0.80    0.35
   3  -1  -6    0.84    0.33
  -3  -1  -7  115.02    4.35
   3  -1   7  112.06    4.36
   3   1   7  109.59    4.39
   3   1  -7  104.68    3.82
   3   1   7  105.61    3.81
   3  -1  -7  106.37    3.81
   3   1   7  104.25    3.83
   3   1  -7  109.38    3.87
   3   1  -7  109.13    3.88
   3  -1   7  105.89    3.88
   3  -1   7  107.73    3.88
   3   1   7  108.74    3.97
   3  -1  -7  103.37    3.83
   3   1   8   42.69    2.62
  -3  -1  -8   42.72    2.61
   3  -1   8   41.15    2.60
   3   1  -8   41.08    2.17
   3   1   8   41.47    2.19
   3  -1   8   38.71    2.15
   3   1  -8   40.22    2.16
   3  -1  -8   40.08    2.16
   3   1   8   38.86    2.13
   3  -1  -8   40.64    2.13
   3   1  -8   39.17    2.14
   3  -1   9  290.27    8.76
   3   1   9  302.31    8.89
  -3  -1  -9  315.22    9.07
  -3  -1 -10   44.89    2.95
   3   1  10   44.55    2.86
   3  -1  10   39.91    2.73
   3  -1  11   22.05    2.02
   3   1  11   19.71    1.98
  -3   1 -11   23.54    2.20
  -3  -1 -11   19.81    2.04
   3   1  12  122.79    5.39
  -3   1 -12  127.26    5.73
  -3  -1 -12  115.74    5.52
   3  -1  12  126.74    5.38
  -3   1 -13    3.61    1.01
  -3  -1 -13    2.07    0.74
   3   1 -13    3.75    0.53
   3  -1 -14  128.19    3.80
   3   1 -14  119.59    3.70
  -3  -1 -14  132.48    6.32
  -3   1 -14  139.35    6.47
   3  -1 -15   61.65    2.40
   3   1 -15   56.64    2.32
  -3   1 -15   60.56    4.31
  -3  -1 -15   61.00    4.36
   3  -1 -16   60.36    2.42
   3   1 -16   57.43    2.36
  -3   1 -16   59.48    4.42
  -3  -1 -16   62.53    4.64
   3   1 -17    0.14    0.27
   3  -1 -17    0.50    0.42
   3   1 -18   52.01    2.22
   3  -1 -18   54.94    2.31
  -3  -1  18   57.54    2.40
   3  -1 -19    0.61    0.30
   3   1 -19    0.94    0.37
  -3  -1  19    1.22    0.45
   3   1 -20    1.08    0.33
   3  -1 -20    1.86    0.41
  -3  -1  20    1.41    0.37
  -3   1  20    2.19    0.45
   3  -1 -21   22.10    1.25
  -3  -1  21   26.41    1.44
  -3   1  21   24.63    1.37
  -3  -1  22    1.95    0.45
  -3   1  22    1.80    0.40
  -3   1 -23   21.31    1.13
  -3   1  23   23.47    1.18
  -3  -1  23   22.83    1.18
  -3   1 -24    1.58    0.29
  -3  -1 -24    1.45    0.28
  -3   1  24    1.41    0.28
  -3  -2   0    0.23    0.23
   3  -2   0    0.63    0.44
   3   2   0    0.03    0.40
   3   2   0    1.51    0.54
   3  -2   0    0.53    0.39
   3   2   0    0.50    0.48
   3  -2   0    1.46    0.51
   3   2   0   -0.07    0.37
   3  -2   0    2.60    0.59
   3   2  -1  668.34   14.35
   3   2   1  656.14   14.61
  -3  -2   1  618.93   12.95
  -3  -2  -1  635.05   13.63
   3  -2  -1  666.08   14.52
   3  -2   1  663.42   14.57
   3  -2  -1  650.49   14.42
   3  -2  -1  655.97   14.48
   3   2   1  677.77   14.59
   3   2  -1  645.94   14.51
   3   2  -1  650.44   14.45
   3  -2   1  674.91   14.45
   3  -2   1  657.84   14.49
   3   2   1  641.41   14.48
   3   2   1  653.81   14.57
   3   2  -1  650.09   14.54
   3  -2  -1  661.14   14.43
   3  -2   1  663.46   14.46
   3  -2  -2   60.83    2.74
   3   2  -2   61.67    2.56
   3   2   2   60.69    2.81
  -3  -2  -2   58.62    2.36
   3  -2   2   62.81    2.82
   3  -2  -2   60.92    2.68
   3  -2  -2   63.46    2.74
   3   2  -2   62.40    2.74
   3   2   2   66.85    2.84
   3  -2   2   64.38    2.77
   3   2  -2   61.38    2.77
   3   2   2   60.96    2.77
   3  -2   2   63.60    2.72
   3   2  -2   63.40    2.79
   3   2   2   63.65    2.77
   3  -2  -2   61.85    2.69
   3  -2   2   63.28    2.72
   3   2  -3  253.21    6.70
   3   2   3  263.49    7.31
  -3  -2  -3  260.82    6.80
   3  -2   3  272.03    7.34
   3  -2   3  274.07    7.15
   3   2  -3  275.80    7.25
   3   2   3  270.40    7.20
   3   2   3  276.95    7.24
   3   2  -3  263.89    7.17
   3  -2  -3  264.05    7.08
   3  -2   3  273.59    7.24
   3  -2  -3  270.72    7.24
   3   2   3  266.00    7.18
   3   2  -3  270.63    7.22
   3  -2   4  137.54    4.73
   3   2   4  139.11    4.76
  -3  -2  -4  133.94    4.36
   3   2  -4  131.95    4.03
   3  -2   4  145.09    4.63
   3  -2   4  140.49    4.55
   3   2   4  143.80    4.63
   3  -2  -4  140.02    4.58
   3   2  -4  139.49    4.58
   3   2  -4  137.77    4.56
   3   2   4  136.76    4.52
   3  -2  -4  139.91    4.51
   3   2   4  136.36    4.53
   3   2  -4  144.81    4.63
   3   2   5   19.73    1.64
  -3  -2  -5   16.98    1.46
   3  -2   5   18.21    1.55
   3   2  -5   16.98    1.10
   3   2   5   19.91    1.51
   3  -2   5   19.17    1.47
   3  -2   5   19.18    1.53
   3   2  -5   19.05    1.47
   3  -2  -5   18.51    1.48
   3   2   5   19.37    1.48
   3   2  -5   18.02    1.43
   3  -2  -5   17.95    1.42
   3   2  -5   18.59    1.51
   3   2   5   17.62    1.42
  -3  -2  -6    3.90    0.72
   3  -2   6    3.12    0.71
   3   2   6    3.70    0.77
   3  -2   6    2.94    0.60
   3   2   6    3.12    0.62
   3  -2  -6    3.40    0.64
   3   2  -6    4.27    0.76
   3   2  -6    3.62    0.68
   3   2   6    3.25    0.67
   3   2   6    4.58    0.74
   3  -2  -6    4.12    0.71
   3  -2   6    2.89    0.59
   3   2  -6    3.55    0.68
  -3  -2  -7    0.61    0.41
   3  -2   7    0.11    0.46
   3   2   7    1.13    0.47
   3   2   7    0.47    0.39
   3   2  -7    0.43    0.36
   3  -2   7    0.78    0.31
   3  -2  -7    0.42    0.28
   3   2  -7    1.05    0.44
   3   2   7    0.14    0.35
   3   2   8  267.79    7.89
  -3  -2  -8  259.79    7.65
   3  -2   8  260.49    7.68
   3   2   8  232.37    6.75
   3  -2  -8  233.05    6.68
   3  -2   8  248.57    6.84
   3   2  -8  243.42    6.86
   3   2  -8  241.97    6.82
   3   2   8  243.70    6.80
   3   2   9   99.79    4.51
  -3  -2  -9  101.93    4.48
   3  -2   9   98.71    4.36
   3   2  10  121.44    5.13
  -3  -2 -10  118.83    5.11
   3  -2  10  117.71    4.99
   3   2  11   43.87    2.99
  -3  -2 -11   43.45    3.04
   3  -2  11   39.42    2.78
  -3  -2 -12    4.53    1.03
   3   2  12    4.40    1.04
   3   2 -13    4.19    0.56
   3   2  13    2.59    0.76
   3   2  13    3.98    0.58
  -3  -2 -13    3.67    0.98
  -3   2 -13    3.05    0.98
  -3   2 -14  105.76    5.51
  -3  -2 -14  100.83    5.52
   3   2 -14   89.52    2.98
   3   2  14   82.73    2.88
  -3  -2 -15    6.91    1.50
  -3   2 -15    8.52    1.69
   3   2 -15    6.70    0.72
   3  -2 -16  213.11    5.57
   3   2 -16  198.02    5.39
  -3   2 -16  209.44    8.91
  -3  -2 -16  195.21    8.88
   3  -2 -17   51.15    2.23
   3   2 -17   47.64    2.12
  -3  -2  17   53.26    2.27
   3  -2 -18   40.38    1.95
  -3  -2  18   43.36    2.02
   3   2 -19   52.97    2.17
   3  -2 -19   56.64    2.33
  -3  -2  19   58.76    2.39
   3  -2 -20   27.37    1.49
  -3  -2  20   28.72    1.58
  -3   2  20   31.32    1.62
   3  -2 -21   27.38    1.42
  -3   2  21   30.92    1.54
  -3  -2  21   30.38    1.55
   3  -2 -22    2.22    0.38
  -3   2 -22    3.12    0.49
  -3  -2  22    2.18    0.44
  -3   2  22    2.41    0.43
  -3   2 -23    0.66    0.28
  -3  -2  23    0.15    0.25
  -3   2  23    0.20    0.20
  -3   2 -24   -0.21    0.18
  -3   2  24    0.32    0.17
   3  -3   0    0.08    0.30
   3  -3   0    0.34    0.36
   3   3   0    0.54    0.43
   3   3   0    0.30    0.39
   3  -3   0   -0.19    0.37
   3   3   0    0.45    0.38
   3  -3   0    0.39    0.40
   3   3   0    0.12    0.41
  -3  -3   0   -0.06    0.18
   3  -3   1   98.50    3.79
   3   3   1  100.79    3.77
   3   3  -1  101.88    3.67
  -3  -3   1   98.78    2.91
  -3  -3  -1  100.12    3.31
   3   3  -1  103.42    3.85
   3   3   1   98.28    3.78
   3  -3   1  100.33    3.77
   3  -3  -1  101.41    3.78
   3  -3   1   98.19    3.67
   3   3   1  101.68    3.77
   3   3  -1   99.08    3.71
   3   3   1  106.56    3.82
   3  -3  -1   94.80    3.61
   3  -3   1  104.05    3.77
   3   3  -1  104.24    3.81
   3  -3  -1  100.08    3.70
   3   3  -2  502.00   11.50
   3   3   2  516.89   11.96
   3  -3   2  504.61   11.92
  -3  -3   2  468.84   10.15
  -3  -3  -2  512.96   11.37
   3   3  -2  507.86   11.91
   3   3   2  488.68   11.81
   3  -3  -2  500.49   11.84
   3  -3   2  490.76   11.85
   3   3  -2  513.98   11.91
   3  -3  -2  500.40   11.80
   3   3   2  501.23   11.85
   3  -3   2  511.66   11.75
   3  -3  -2  508.58   11.73
   3   3  -2  509.03   11.89
   3  -3   2  507.52   11.81
   3   3   2  531.93   11.96
   3   3  -3  760.68   16.62
   3   3   3  774.71   17.35
  -3  -3  -3  768.55   16.90
   3  -3   3  782.73   17.35
   3   3   3  780.54   17.22
   3   3  -3  787.51   17.26
   3  -3   3  770.90   17.19
   3   3  -3  811.82   17.27
   3  -3   3  777.51   17.07
   3   3   3  791.07   17.24
   3  -3  -3  788.47   17.09
   3  -3  -3  779.12   17.12
   3   3  -3  781.79   17.23
   3  -3   3  794.60   17.22
   3   3   3  788.31   17.31
  -3  -3  -4  111.18    3.98
   3   3  -4  104.12    3.49
   3   3   4  110.70    4.24
   3  -3   4  112.76    4.21
   3   3   4  115.12    4.10
   3   3  -4  114.51    4.12
   3   3  -4  113.47    4.11
   3  -3   4  113.84    4.06
   3   3   4  111.34    4.06
   3  -3  -4  111.09    3.97
   3   3  -5    6.79    0.96
   3   3   5    7.79    1.02
   3  -3  -5    6.49    0.87
   3  -3   5    6.40    0.87
   3  -3   5    6.12    0.95
   3   3  -5    5.92    0.65
   3   3   5    7.53    1.05
   3   3   5    6.05    0.86
   3   3  -5    8.10    1.03
  -3  -3  -5    6.78    0.95
   3   3   6   11.26    1.33
  -3  -3  -6   10.71    1.22
   3  -3   6   10.33    1.32
   3   3   6    9.75    1.08
   3   3  -6    9.29    1.10
   3  -3   6   10.26    1.10
   3  -3  -6    8.83    1.05
   3   3  -6    8.72    1.05
   3   3   6    9.81    1.11
   3   3  -7    1.39    0.49
   3   3   7    2.37    0.58
   3  -3   7    2.08    0.55
   3  -3  -7    1.59    0.48
   3  -3   7    1.59    0.51
   3   3   7    1.57    0.56
   3   3   7    2.20    0.58
   3   3  -7    0.95    0.33
  -3  -3  -7    1.89    0.61
   3   3   8  248.42    7.70
  -3  -3  -8  238.58    7.53
   3  -3   8  240.96    7.45
   3   3  -8  230.95    6.76
   3   3   8  236.61    6.76
   3   3  -8  234.14    6.77
   3  -3  -8  218.55    6.52
   3  -3   8  220.78    6.58
   3   3   8  235.44    6.74
   3  -3   9   -0.36    0.54
   3   3   9    0.47    0.40
   3  -3  10    8.87    1.29
   3   3  10   10.47    1.46
  -3  -3 -10   11.44    1.54
  -3  -3 -11   97.95    4.94
   3  -3  11   95.11    4.59
   3   3  11   99.20    4.80
   3   3  12  136.19    5.93
  -3  -3 -12  138.22    6.27
   3   3  13   37.74    1.77
   3   3 -13   40.33    1.79
   3   3  13   44.53    3.18
  -3  -3 -13   48.44    3.62
   3   3  14   16.99    1.13
  -3   3 -14   20.04    2.38
  -3  -3 -14   18.78    2.34
   3   3 -14   15.73    1.10
   3   3  15   90.49    3.09
  -3  -3  15  100.26    3.25
  -3   3 -15   97.34    5.60
  -3  -3 -15   92.84    5.64
   3   3 -15   89.06    3.07
  -3  -3  16    6.29    0.75
   3   3 -16    5.48    0.63
  -3   3 -16    4.47    1.11
  -3  -3 -16    6.02    1.49
   3   3  16    5.36    0.68
   3  -3 -17    8.72    0.88
   3   3 -17    7.60    0.79
  -3  -3  17    8.24    0.89
   3  -3 -18    3.39    0.59
  -3  -3  18    3.32    0.61
   3  -3 -19   84.60    3.03
  -3  -3  19   91.33    3.14
   3  -3 -20   60.46    2.36
  -3  -3  20   61.20    2.44
   3  -3 -21    2.25    0.43
  -3   3 -21    3.28    0.56
  -3  -3  21    2.00    0.42
  -3   3  21    2.28    0.45
  -3   3 -22   30.12    1.44
   3  -3 -22   26.86    1.31
  -3  -3  22   31.22    1.51
  -3   3  22   27.88    1.35
  -3   3 -23    9.54    0.72
  -3  -3  23   10.61    0.79
  -3   3  23    9.53    0.70
  -3   3 -24   23.96    1.05
  -3   3  24   23.76    1.01
   3  -4   0   -0.32    0.34
   3   4   0    0.10    0.46
   3  -4   0   -0.26    0.30
  -3  -4   0   -0.02    0.24
   3   4   0    0.84    0.42
   3   4   0    0.27    0.38
  -3  -4  -1   67.41    2.75
   3   4  -1   67.58    2.98
   3   4   1   66.42    3.03
  -3  -4   1   64.79    2.46
   3   4  -1   68.34    3.09
   3   4   1   69.76    3.13
   3  -4   1   69.68    3.12
   3  -4  -1   67.49    3.08
   3   4  -1   71.68    3.14
   3   4   1   70.00    3.12
   3  -4   1   74.61    3.11
   3  -4  -1   71.29    3.08
   3   4  -2   41.61    2.18
   3   4   2   41.82    2.39
  -3  -4   2   41.04    1.72
  -3  -4  -2   42.10    2.18
   3   4  -2   42.71    2.42
   3   4   2   41.85    2.41
   3  -4   2   43.19    2.39
   3  -4  -2   43.13    2.39
   3   4  -2   41.25    2.37
   3   4   2   40.43    2.34
   3  -4   2   44.54    2.36
   3  -4  -2   39.87    2.28
   3   4  -3   79.86    3.11
   3   4   3   79.79    3.52
   3  -4   3   78.30    3.48
  -3  -4  -3   82.59    3.33
   3   4  -3   82.00    3.47
   3   4   3   82.07    3.48
   3  -4   3   79.19    3.42
   3  -4  -3   78.46    3.44
   3   4  -3   82.00    3.47
   3  -4   3   81.23    3.39
   3  -4  -3   77.81    3.33
   3   4   3   80.50    3.47
   3   4  -4  333.20    8.37
   3   4   4  362.51    9.43
   3  -4   4  343.14    9.33
  -3  -4  -4  353.81    9.14
   3   4  -4  354.85    9.21
   3   4   4  344.54    9.11
   3  -4  -4  344.50    9.15
   3  -4   4  342.85    9.12
   3   4   4  347.83    9.14
   3  -4  -4  347.17    9.03
   3   4  -4  359.03    9.25
   3  -4   4  350.20    9.05
   3  -4  -5    0.62    0.41
   3  -4   5    0.68    0.40
   3  -4  -5    1.20    0.51
   3   4  -5    1.29    0.53
   3   4   5    0.86    0.39
   3  -4   5    0.32    0.32
   3  -4  -5    0.53    0.25
  -3  -4  -5    1.00    0.40
   3  -4   5    0.62    0.50
   3   4  -5    0.84    0.28
   3   4   5   -0.01    0.52
   3   4  -5    1.00    0.52
   3   4   5    1.19    0.48
   3   4   6  274.44    8.07
  -3  -4  -6  253.08    7.75
   3  -4   6  261.32    7.84
   3   4  -6  260.15    7.58
   3   4   6  264.89    7.55
   3  -4   6  271.19    7.49
   3  -4  -6  266.80    7.45
   3   4   6  260.19    7.48
   3   4  -6  258.98    7.56
   3   4   7  316.20    9.23
  -3  -4  -7  316.63    9.07
   3  -4   7  305.30    8.99
   3   4   7  299.06    8.37
   3   4  -7  312.20    8.55
   3  -4   7  311.42    8.36
   3   4  -7  314.04    8.54
   3   4   7  297.13    8.36
   3  -4  -7  311.25    8.38
   3  -4   8    1.39    0.44
   3   4  -8    1.41    0.53
   3   4   8    0.72    0.23
   3  -4  -8    0.95    0.45
   3  -4   8    1.58    0.66
   3   4   8    1.24    0.68
   3   4  -8    1.58    0.48
   3   4   8    1.06    0.46
  -3  -4  -8    0.71    0.51
  -3  -4  -9    0.14    0.52
   3  -4   9   -0.20    0.64
   3   4   9    0.57    0.59
   3   4  10   33.77    2.68
  -3  -4 -10   29.49    2.53
   3   4  11   16.54    1.94
  -3  -4 -11   13.85    1.82
   3   4 -12    8.46    0.75
   3   4  12    9.38    1.47
  -3  -4 -12   11.07    1.71
   3   4  13   34.70    1.68
  -3  -4  13   35.94    1.69
   3   4  13   38.03    3.03
  -3  -4 -13   37.37    3.28
   3   4 -13   31.11    1.58
   3   4  14    8.98    0.85
  -3  -4  14    8.25    0.84
   3   4 -14    7.60    0.76
  -3  -4 -14    8.30    1.70
  -3  -4  15   38.91    1.87
  -3   4 -15   39.35    3.50
  -3  -4 -15   35.54    3.47
   3   4 -15   36.39    1.76
   3   4  15   37.43    1.83
  -3   4 -16   58.17    4.46
  -3  -4 -16   57.96    4.62
   3   4  16   52.56    2.24
  -3  -4  16   57.95    2.40
   3   4  17    5.71    0.69
  -3  -4  17    8.05    0.90
   3  -4 -18   13.30    1.09
  -3  -4  18   12.82    1.09
   3  -4 -19    3.38    0.57
  -3  -4  19    3.53    0.62
   3  -4 -20    5.59    0.69
  -3  -4  20    5.97    0.74
  -3   4 -20    5.31    0.68
   3  -4 -21    7.53    0.73
  -3   4  21    7.92    0.75
  -3   4 -21    6.64    0.72
  -3  -4  21    6.88    0.74
   3  -4 -22    0.10    0.23
  -3   4 -22   -0.18    0.24
  -3  -4  22   -0.08    0.27
  -3   4  22    0.34    0.23
   3  -4 -23    2.30    0.33
  -3   4 -23    2.90    0.43
  -3   4  23    2.65    0.37
  -3   4 -24    6.26    0.50
  -3  -5   0   -0.24    0.31
   3   5   0    0.38    0.40
   3   5   0    0.04    0.35
   3   5   0   -0.32    0.54
   3  -5   0   -0.55    0.41
   3  -5   0    0.04    0.34
  -3  -5  -1    7.32    0.95
  -3  -5   1    5.82    0.73
   3   5  -1    6.36    0.88
   3   5   1    7.33    0.99
   3   5  -1    6.43    0.99
   3   5   1    7.14    1.05
   3  -5   1    6.10    0.94
   3  -5   1    6.86    0.96
   3  -5  -1    6.86    0.94
   3   5  -1    5.91    0.93
   3  -5  -1    7.12    0.98
   3   5   1    7.51    1.06
  -3  -5   2    2.53    0.50
  -3  -5  -2    2.86    0.64
   3   5  -2    1.86    0.56
   3   5   2    1.74    0.55
   3   5  -2    1.93    0.59
   3   5   2    2.54    0.75
   3  -5   2    3.17    0.78
   3   5   2    1.72    0.59
   3   5  -2    2.61    0.75
   3  -5  -2    1.32    0.52
   3  -5   2    2.21    0.63
   3  -5  -2    2.89    0.70
   3   5  -3  222.83    6.40
   3   5   3  227.02    7.00
  -3  -5  -3  226.80    6.79
   3   5  -3  226.14    7.00
   3   5   3  227.28    6.99
   3  -5   3  243.02    6.99
   3  -5  -3  250.17    6.98
   3  -5   3  225.69    6.95
   3  -5  -3  233.26    6.97
   3   5   3  234.14    6.99
   3   5  -3  225.27    6.93
   3   5   4  139.53    5.17
  -3  -5  -4  139.26    5.06
   3   5  -4  128.94    4.34
   3   5  -4  142.13    5.07
   3   5   4  135.87    5.02
   3  -5   4  140.78    4.94
   3  -5  -4  141.73    4.97
   3   5  -4  148.79    5.15
   3   5   4  137.96    5.00
   3  -5   4  142.19    5.06
   3  -5  -4  138.43    5.01
   3   5  -5  121.34    3.96
   3   5   5  128.94    5.02
   3  -5  -5  120.13    4.18
  -3  -5  -5  129.80    4.91
   3   5  -5  124.97    4.78
   3   5   5  125.57    4.74
   3  -5  -5  135.84    4.73
   3  -5   5  126.25    4.61
   3   5  -5  126.93    4.81
   3   5   5  125.07    4.74
   3  -5   5  129.10    4.80
   3  -5  -5  121.54    4.68
   3  -5  -6    0.41    0.25
  -3  -5  -6    0.39    0.48
   3   5   6   -0.77    0.51
   3   5   6    0.09    0.49
   3   5  -6    0.48    0.52
   3  -5  -6   -0.04    0.36
   3  -5   6    1.02    0.52
   3  -5   6    0.56    0.37
   3  -5  -6    0.17    0.40
   3   5  -6    0.05    0.31
   3   5   6    0.19    0.34
  -3  -5  -7    9.77    1.38
   3   5   7   11.24    1.48
   3   5   7    9.47    1.18
   3  -5   7   10.31    1.19
   3   5  -7    9.47    1.21
   3   5   7   11.12    1.25
   3   5  -7   11.96    1.35
   3  -5   7    8.02    1.08
   3  -5  -7    8.04    1.08
   3   5   8   83.11    4.16
  -3  -5  -8   78.92    4.06
   3   5   8   68.28    3.36
   3  -5  -8   75.85    3.48
   3   5  -8   75.31    3.57
   3  -5   8   71.83    3.35
   3   5  -8   74.41    3.54
   3   5   8   73.63    3.46
   3   5   9  167.35    6.54
  -3  -5  -9  155.43    6.34
  -3  -5 -10    0.92    0.54
   3   5  10    1.08    0.60
   3   5  11   65.14    4.03
  -3  -5 -11   59.41    3.96
  -3  -5  12   21.29    1.26
   3   5  12   21.43    2.34
  -3  -5 -12   21.46    2.43
  -3  -5  13    8.23    0.80
  -3  -5 -13    7.28    1.59
   3   5  13   10.41    1.65
  -3  -5  14    0.73    0.36
   3   5  14    0.79    0.34
  -3  -5 -15   72.24    5.09
   3   5  15   73.38    2.76
  -3  -5  15   77.31    2.83
   3   5  16  101.11    3.40
  -3  -5  16  107.71    3.53
   3   5  17   36.26    1.81
  -3  -5  17   37.81    1.91
   3  -5 -18   78.64    2.87
  -3  -5  18   82.48    2.97
   3  -5 -19   56.93    2.34
  -3   5 -19   57.01    2.39
  -3  -5  19   57.22    2.39
  -3   5 -20   63.88    2.44
   3  -5 -20   61.66    2.39
  -3  -5  20   62.58    2.47
   3  -5 -21   44.69    1.86
  -3   5 -21   47.00    1.95
  -3  -5  21   47.91    2.02
  -3   5  21   44.18    1.82
  -3   5 -22   11.24    0.83
   3  -5 -22   11.30    0.80
  -3   5  22    9.93    0.75
  -3   5 -23   17.55    0.96
   3  -5 -23   16.48    0.87
  -3   5  23   14.92    0.83
  -3   5 -24    4.20    0.39
  -3  -6   0    0.06    0.34
   3   6   0    0.36    0.51
   3   6   0   -0.06    0.41
   3  -6   0    0.21    0.34
   3  -6   0   -0.14    0.46
   3   6   0    0.45    0.48
   3   6  -1  114.00    4.36
   3   6   1  113.13    4.50
  -3  -6   1  113.76    4.12
  -3  -6  -1  117.01    4.42
   3  -6  -1  122.26    4.68
   3  -6   1  123.52    4.66
   3   6  -1  118.50    4.63
   3   6   1  118.50    4.63
   3  -6  -1  115.44    4.51
   3   6  -1  113.68    4.53
   3   6   1  116.61    4.59
   3  -6   1  116.25    4.52
   3   6   2   63.31    3.24
  -3  -6  -2   63.89    3.16
   3   6  -2   60.60    2.94
  -3  -6   2   62.36    2.76
   3  -6   2   64.46    3.27
   3   6  -2   60.16    3.18
   3  -6  -2   64.55    3.24
   3   6   2   60.79    3.21
   3  -6  -2   62.38    3.15
   3  -6   2   61.07    3.15
   3   6   2   64.44    3.26
   3   6  -2   62.16    3.22
  -3  -6  -3    1.23    0.45
   3   6   3    1.44    0.65
   3   6  -3    0.65    0.40
   3   6   3    0.21    0.44
   3   6  -3    0.55    0.45
   3   6  -3    0.83    0.58
   3   6   3    1.38    0.67
   3  -6   3    0.69    0.38
   3  -6  -3    0.30    0.44
   3  -6  -3    1.13    0.57
   3  -6   3    1.62    0.60
   3   6  -4   23.53    1.67
   3   6   4   25.95    2.10
  -3  -6  -4   27.40    2.13
   3   6   4   25.93    2.08
   3   6  -4   25.16    2.05
   3  -6   4   27.09    2.07
   3  -6  -4   29.78    2.12
   3  -6   4   27.99    2.10
   3  -6  -4   24.88    1.96
   3   6  -4   25.47    2.03
   3   6   4   27.57    2.08
   3   6  -5   80.74    3.21
   3   6   5   92.19    4.24
   3  -6  -5   84.51    3.58
  -3  -6  -5   83.82    4.02
   3   6   5   83.37    3.89
   3   6  -5   84.12    3.92
   3  -6   5   93.17    3.98
   3  -6  -5   91.58    3.94
   3  -6   5   83.75    3.92
   3  -6  -5   83.13    3.85
   3   6   5   87.09    3.99
   3   6  -5   84.58    3.96
  -3  -6  -6    9.83    1.34
   3  -6  -6    8.79    1.11
   3   6   6   10.96    1.45
   3   6   6    9.87    1.33
   3  -6  -6   10.89    1.34
   3   6  -6    9.59    1.29
   3  -6   6   10.79    1.35
   3  -6  -6    9.68    1.28
   3   6  -6   10.31    1.33
   3   6   6    8.37    1.16
   3  -6   6    9.77    1.21
   3   6   7   30.15    2.50
  -3  -6  -7   28.54    2.43
   3   6  -7   29.85    2.25
   3  -6   7   30.40    2.16
   3   6   7   30.55    2.25
   3  -6  -7   30.73    2.20
   3   6  -7   27.73    2.18
   3   6   7   27.28    2.14
   3  -6   7   27.23    2.15
   3  -6  -7   28.81    2.18
  -3  -6  -8    3.50    0.94
   3   6   8    2.98    0.80
   3   6  -8    2.27    0.60
   3   6   8    2.23    0.65
   3  -6   8    1.77    0.59
   3   6  -8    1.88    0.58
   3  -6   8    3.13    0.75
   3  -6  -8    1.87    0.58
   3   6   8    2.00    0.62
   3   6   9  109.41    5.25
  -3  -6  -9  105.66    5.23
  -3  -6 -10    2.12    0.77
   3   6  10    3.38    1.04
  -3  -6  11    1.28    0.32
  -3  -6 -11    1.73    0.84
   3   6  11    0.64    0.65
  -3  -6  12   14.77    1.05
   3   6  12   16.77    2.11
  -3  -6 -12   17.19    2.21
  -3  -6  13    7.81    0.82
  -3  -6 -13    7.16    1.54
   3   6  13    9.52    1.65
  -3  -6  14    9.85    0.94
  -3  -6 -14    9.68    1.90
   3   6  15   14.35    1.13
  -3  -6 -15   12.81    2.19
  -3  -6  15   15.84    1.18
   3   6  16    0.48    0.33
  -3  -6  16    0.04    0.33
   3   6  17    0.28    0.31
  -3   6 -17    0.33    0.35
  -3  -6  17    0.50    0.39
   3   6  18    5.37    0.68
  -3   6 -18    5.29    0.72
  -3  -6  18    5.34    0.71
   3   6  19   31.11    1.55
   3  -6 -19   36.64    1.77
  -3   6 -19   38.31    1.85
  -3  -6  19   36.20    1.83
   3  -6 -20    6.20    0.73
  -3   6 -20    5.91    0.69
  -3  -6  20    5.76    0.71
   3  -6 -21    4.68    0.58
  -3   6 -21    4.31    0.58
  -3   6  21    4.52    0.52
  -3   6 -22    7.37    0.67
   3  -6 -22    6.22    0.59
  -3   6  22    7.00    0.60
   3  -6 -23    1.69    0.27
  -3   6 -23    1.54    0.31
  -3   6  23    1.23    0.26
  -3  -7   0    0.29    0.44
   3   7   0    0.33    0.39
   3  -7   0   -0.12    0.40
   3   7   0   -0.11    0.53
   3   7   0   -0.17    0.41
   3  -7   1   80.73    3.80
   3  -7  -1   75.80    3.73
   3   7  -1   79.97    3.79
   3   7   1   78.66    3.78
   3   7  -1   80.57    3.90
   3   7   1   78.87    3.84
   3   7  -1   79.70    3.66
   3   7   1   78.19    3.79
  -3  -7  -1   83.22    3.82
  -3  -7   1   81.16    3.60
   3  -7   2   25.95    2.08
   3  -7  -2   26.25    2.07
   3   7   2   26.04    2.11
   3   7  -2   27.11    2.11
   3   7   2   26.19    2.13
   3   7  -2   24.97    2.09
  -3  -7   2   28.90    1.97
   3   7  -2   24.23    1.88
   3   7   2   25.25    2.09
  -3  -7  -2   26.81    2.12
   3  -7  -3   35.39    2.47
   3   7   3   39.38    2.61
   3   7  -3   35.04    2.46
   3  -7   3   39.82    2.62
   3  -7   3   42.14    2.68
   3  -7  -3   39.33    2.66
   3   7   3   35.06    2.53
   3   7  -3   38.89    2.61
   3   7   3   36.52    2.57
  -3  -7  -3   36.46    2.52
   3   7  -3   36.13    2.27
   3   7  -4   53.46    3.19
   3  -7   4   53.77    3.15
   3  -7  -4   51.54    3.04
   3   7   4   50.94    3.09
   3  -7   4   58.95    3.26
   3   7   4   53.37    3.15
   3   7  -4   51.62    3.12
   3  -7  -4   62.18    3.30
  -3  -7  -4   54.89    3.22
   3   7  -4   49.76    2.62
   3   7   4   55.11    3.29
   3  -7   5   32.70    2.47
   3  -7  -5   32.54    2.43
   3   7   5   36.36    2.59
   3   7  -5   33.70    2.50
   3   7   5   36.36    2.56
   3   7  -5   33.26    2.48
   3  -7   5   37.00    2.55
   3  -7  -5   41.78    2.73
  -3  -7  -5   34.78    2.61
   3   7   5   36.08    2.69
   3  -7  -5   31.58    2.25
   3  -7  -6  126.64    5.19
   3  -7   6  128.31    5.22
   3   7   6  127.86    5.25
   3   7  -6  129.45    5.28
   3   7   6  128.00    5.28
   3   7  -6  127.24    5.25
   3  -7  -6  127.08    5.20
   3  -7   6  127.14    5.09
  -3  -7  -6  126.28    5.47
   3   7   6  128.92    5.55
   3  -7  -6  119.10    4.81
   3   7  -7   28.13    2.31
   3   7   7   27.46    2.25
   3  -7   7   26.54    2.19
   3  -7  -7   28.77    2.31
   3  -7   7   29.52    2.25
   3   7  -7   28.96    2.32
   3  -7  -7   28.64    2.26
   3   7   7   28.36    2.30
   3   7   7   32.49    2.68
  -3  -7  -7   31.34    2.64
   3   7  -8  185.75    6.72
   3   7   8  182.94    6.60
   3  -7  -8  188.18    6.70
   3  -7   8  179.13    6.57
   3   7   8  201.84    7.53
  -3  -7  -8  197.20    7.46
   3   7  -8  190.39    6.77
   3  -7   8  185.28    6.45
   3   7   8  182.54    6.61
   3  -7  -8  197.20    6.67
  -3  -7  -9   23.23    2.42
   3   7   9   25.88    2.50
  -3   7 -10   15.20    1.06
   3   7  10   17.28    2.15
  -3  -7 -10   14.68    1.96
  -3  -7  10   15.01    1.00
   3   7  11   62.74    4.24
  -3  -7 -11   62.76    4.28
  -3   7 -11   61.25    2.35
  -3  -7  11   52.66    2.16
   3   7  12   82.99    4.97
  -3  -7 -12   76.22    4.97
  -3   7 -12   72.33    2.71
  -3  -7  12   73.72    2.67
   3   7  13   83.97    5.09
  -3  -7 -13   82.49    5.34
  -3  -7  13   79.91    2.89
  -3   7 -13   82.58    2.98
  -3  -7  14    8.42    0.86
  -3   7 -14    8.85    0.91
  -3   7 -15    0.75    0.33
  -3  -7  15   -0.09    0.33
  -3  -7  16  179.04    5.14
  -3   7 -16  182.15    5.17
   3   7  16  177.51    5.04
   3   7  17    0.19    0.30
  -3   7 -17    0.61    0.49
  -3  -7  17    0.26    0.40
   3   7  18   92.83    3.16
  -3   7 -18  100.65    3.40
  -3  -7  18  102.08    3.45
   3   7  19   -0.13    0.29
   3  -7 -19    0.66    0.35
  -3   7 -19   -0.15    0.38
  -3  -7  19   -0.05    0.40
   3   7  20    3.35    0.46
   3  -7 -20    3.56    0.54
  -3   7 -20    4.17    0.57
  -3   7 -21   85.91    2.71
   3  -7 -21   81.39    2.63
  -3   7  21   76.74    2.47
   3  -7 -22    5.27    0.53
  -3   7 -22    5.53    0.57
  -3   7  22    4.16    0.43
   3  -7 -23    0.20    0.15
  -3   7 -23    0.35    0.21
   3   8   0   -0.22    0.46
  -3  -8   0    0.44    0.43
   3   8   0    0.04    0.44
   3  -8   0    0.28    0.47
   3   8   1    9.65    1.34
  -3  -8   1   10.15    1.32
   3   8  -1    9.51    1.29
  -3  -8  -1    8.29    1.27
   3   8   1    9.87    1.38
   3   8  -1    8.03    1.23
   3  -8   1    9.71    1.34
   3  -8  -1    9.48    1.28
   3   8  -2  109.18    4.53
   3   8   2  113.74    4.93
  -3  -8   2  110.40    4.56
  -3  -8  -2  119.84    5.09
   3   8  -2  111.36    4.92
   3   8   2  108.28    4.87
   3   8   2  106.85    4.76
   3  -8   2  111.71    4.82
   3   8  -2  113.46    4.86
   3  -8  -2  116.05    4.87
   3   8  -3  151.73    5.51
   3   8   3  159.55    6.22
  -3  -8  -3  170.22    6.42
   3   8  -3  161.78    6.14
   3   8   3  163.83    6.20
   3  -8   3  160.95    6.04
   3  -8  -3  154.43    5.98
   3   8   3  156.93    6.01
   3   8  -3  161.36    6.06
  -3  -8  -4    3.33    0.98
   3   8   4    2.09    0.70
   3   8  -4    1.98    0.68
   3  -8   4    2.93    0.85
   3  -8  -4    2.34    0.71
   3  -8   4    2.76    0.81
   3   8  -4    1.45    0.63
   3   8   4    2.92    0.75
   3   8   4    2.60    0.74
   3   8  -4    1.40    0.48
   3  -8   5  112.41    5.00
   3  -8  -5  116.21    5.07
   3   8  -5  107.10    4.97
   3   8   5  116.33    5.12
   3  -8   5  122.95    5.20
   3  -8  -5  125.11    5.21
   3   8   5  111.84    5.08
   3   8  -5  108.75    5.03
  -3  -8  -5  114.83    5.31
   3   8   5  113.23    5.21
   3  -8  -5  102.55    4.68
   3  -8   6   73.41    3.99
   3  -8  -6   76.99    4.09
   3   8  -6   80.33    4.19
   3   8   6   70.80    3.95
   3   8   6   77.11    4.12
   3   8  -6   71.02    3.96
   3  -8   6   80.79    4.15
   3  -8  -6   91.71    4.46
  -3  -8  -6   78.90    4.36
   3  -8  -6   73.00    3.86
   3   8   6   75.25    4.31
   3   8   7   41.28    2.95
   3   8  -7   40.61    2.94
   3  -8  -7   39.67    2.88
   3  -8   7   40.29    2.90
   3   8   7   40.84    2.90
   3   8  -7   40.64    2.92
   3  -8   7   37.90    2.73
   3  -8  -7   42.57    2.90
  -3  -8  -7   39.78    3.11
   3   8   7   42.14    3.20
   3  -8  -7   38.15    2.74
   3   8  -8  121.87    5.43
   3   8   8  116.21    5.26
   3  -8   8  119.45    5.28
   3  -8  -8  121.27    5.36
   3   8   8  134.77    6.14
  -3  -8  -8  136.23    6.19
   3   8  -8  121.08    5.39
   3   8   8  120.49    5.33
   3  -8   8  121.66    5.15
   3  -8  -8  130.84    5.48
   3  -8   9    2.28    0.47
   3   8   9    1.82    0.81
  -3  -8  -9    2.84    0.97
  -3   8  -9    2.63    0.50
  -3   8 -10   12.51    0.99
   3   8  10   15.88    2.10
  -3  -8 -10   12.58    1.91
  -3  -8  10   11.60    0.92
   3  -8  10   12.30    1.00
  -3  -8 -11   19.59    2.48
   3   8  11   22.05    2.63
  -3   8 -11   19.23    1.27
  -3  -8  11   18.85    1.22
   3  -8  11   19.07    1.27
  -3   8 -12   10.07    0.93
   3   8  12   11.19    1.88
  -3  -8 -12    9.90    1.73
  -3  -8  12   10.67    0.95
  -3   8 -13   12.65    1.04
  -3  -8  13   12.37    1.02
  -3  -8 -13   11.70    2.04
   3   8  13   12.90    1.98
  -3  -8 -14   10.08    1.92
  -3   8 -14    7.11    0.86
  -3  -8  14    7.82    0.86
  -3   8 -15    7.84    0.89
  -3  -8  15    7.31    0.83
   3   8  16    6.95    0.84
  -3   8 -16    5.72    0.73
  -3  -8  16    5.29    0.74
   3   8  17   42.45    1.98
  -3   8 -17   41.53    2.01
  -3  -8  17   40.49    2.01
   3   8  18    5.14    0.69
  -3   8 -18    4.24    0.63
   3   8  19    0.08    0.24
   3  -8 -19    0.04    0.30
  -3   8 -19    0.29    0.34
   3  -8 -20   45.61    1.85
  -3   8 -20   43.89    1.84
   3  -8 -21    4.15    0.50
  -3   8 -21    4.35    0.56
  -3   8  21    3.72    0.42
  -3   8 -22    5.60    0.54
   3  -8 -22    5.31    0.51
  -3   8  22    4.35    0.41
  -3   8 -23   -0.05    0.14
   3   9   0    0.42    0.53
  -3  -9   0   -0.29    0.43
   3   9   0    0.99    0.72
   3  -9   0   -0.38    0.51
   3   9   1    1.15    0.71
   3   9  -1    2.84    0.83
  -3  -9  -1    1.91    0.77
  -3  -9   1    1.64    0.71
   3   9   1    3.44    0.91
   3   9  -1    2.26    0.89
   3  -9  -1    2.28    0.76
   3  -9   1    3.04    0.87
  -3  -9   2  168.99    6.19
   3   9  -2  149.18    5.85
   3   9   2  164.67    6.37
  -3  -9  -2  163.97    6.51
   3  -9   2  159.31    6.24
   3  -9  -2  159.08    6.22
   3   9   2  161.01    6.33
   3   9  -2  160.51    6.30
   3   9  -3   30.89    2.32
   3   9   3   35.32    2.81
  -3  -9  -3   37.20    2.92
   3   9  -3   34.24    2.72
   3   9   3   36.83    2.82
   3  -9   3   33.79    2.65
   3  -9  -3   34.52    2.67
   3   9   3   35.10    2.69
   3   9  -3   33.37    2.61
  -3  -9  -4    5.46    1.22
   3  -9  -4    4.29    1.04
   3   9   4    5.96    1.15
   3   9  -4    5.22    1.09
   3  -9   4    6.48    1.25
   3   9   4    4.45    1.09
   3   9  -4    5.52    1.16
   3   9   4    6.02    1.17
   3   9  -4    5.09    0.95
   3  -9   5   59.14    3.67
   3  -9  -5   61.87    3.76
   3   9  -5   61.48    3.74
   3   9   5   66.79    3.92
   3  -9   5   69.22    3.96
   3   9   5   65.16    3.91
   3   9  -5   65.88    3.91
   3  -9  -5   60.81    3.83
   3   9   5   68.87    4.12
  -3  -9  -5   69.90    4.24
   3  -9  -6   27.75    2.49
   3   9  -6   26.50    2.47
   3   9   6   27.65    2.49
   3  -9   6   28.41    2.55
   3   9  -6   28.62    2.51
   3  -9  -6   27.82    2.56
   3   9   6   26.85    2.44
   3  -9   6   28.82    2.53
  -3  -9  -6   27.30    2.65
   3   9   6   28.71    2.65
   3  -9  -6   28.08    2.45
   3  -9   7  199.62    7.51
   3  -9  -7  203.16    7.58
   3   9   7  203.09    7.63
   3   9  -7  199.68    7.58
   3  -9  -7  203.20    7.52
  -3  -9  -7  212.32    8.28
   3   9   7  214.78    8.19
   3   9  -7  193.23    7.45
   3  -9  -7  213.24    7.78
   3   9   7  202.07    7.59
   3  -9   7  196.09    7.37
   3  -9  -8   14.12    1.78
   3   9   8   14.59    1.81
   3  -9   8   13.16    1.63
   3   9  -8   11.72    1.64
  -3   9  -8   11.04    0.92
   3  -9   8   12.27    1.00
   3   9  -8   13.82    1.83
   3  -9   8   13.78    1.76
   3  -9  -8   12.15    1.68
   3   9   8   11.70    1.58
   3   9   8   12.48    1.85
  -3  -9  -8   11.73    1.84
   3  -9   9   -0.23    0.34
  -3   9  -9   -0.17    0.25
  -3  -9   9    0.32    0.23
   3   9   9    0.32    0.47
  -3  -9  -9    0.45    0.46
   3  -9  10    0.49    0.34
   3   9  10    0.39    0.76
  -3  -9 -10    1.01    0.79
  -3   9 -10    0.32    0.25
  -3  -9  10    0.04    0.24
  -3  -9  11   22.59    1.39
   3  -9  11   24.99    1.50
  -3   9 -11   25.13    1.47
  -3  -9 -11   24.22    2.80
   3   9  11   24.73    2.82
  -3  -9  12   30.14    1.65
   3  -9  12   34.44    1.76
  -3   9 -12   32.44    1.75
  -3  -9 -12   29.94    3.24
   3   9  12   29.47    3.10
  -3  -9  13  114.19    3.76
  -3   9 -13  120.25    3.85
  -3  -9 -13  118.99    6.85
   3   9  13  120.22    6.55
  -3  -9  14   13.45    1.10
  -3   9 -14   13.42    1.16
  -3   9 -15   27.51    1.63
  -3   9 -16   46.87    2.16
   3   9  16   48.79    2.18
   3   9  17    3.14    0.54
  -3   9 -17    3.15    0.58
   3   9  18    5.61    0.67
  -3   9 -18    7.16    0.78
   3   9  19    0.07    0.23
   3  -9 -19    0.37    0.29
  -3   9 -19    0.05    0.28
   3   9  20    2.56    0.42
   3  -9 -20    3.00    0.46
  -3   9 -20    3.93    0.55
   3  -9 -21    0.07    0.21
  -3   9 -21   -0.22    0.25
  -3   9  21   -0.11    0.17
   3  -9 -22    3.01    0.38
  -3   9 -22    3.38    0.40
   3  10   0   -0.03    0.39
  -3 -10   0    0.06    0.42
   3  10   0   -0.09    0.62
   3 -10   0    0.19    0.52
  -3 -10   1   38.60    2.96
   3  10  -1   36.72    2.82
   3  10   1   39.87    2.97
  -3 -10  -1   39.21    3.07
   3 -10   1   35.52    2.84
   3 -10  -1   38.61    2.93
   3  10   1   36.66    2.89
   3  10  -1   41.57    3.08
  -3 -10  -2   20.61    2.21
   3  10  -2   18.65    1.95
   3  10   2   20.70    2.20
   3 -10   2   22.05    2.23
   3 -10  -2   23.46    2.29
   3  10   2   18.73    2.09
   3  10  -2   20.86    2.18
   3  10  -3   38.37    2.78
   3  10   3   42.86    3.22
  -3 -10  -3   43.86    3.37
   3 -10   3   39.37    3.02
   3 -10  -3   40.75    3.09
   3  10  -3   40.71    3.08
   3  10   3   41.69    3.14
  -3 -10  -4    8.89    1.55
   3  10   4    8.67    1.44
   3  10  -4    6.01    1.23
   3 -10  -4    8.47    1.43
   3 -10   4    9.04    1.49
   3  10   4    9.86    1.63
   3  10   4    9.27    1.50
   3  10  -4    8.53    1.53
  -3 -10  -5    0.68    0.61
   3  10  -5   -0.47    0.59
   3  10   5    0.23    0.54
   3 -10   5   -0.24    0.30
   3  10   5    0.15    0.51
   3 -10  -5   -0.55    0.60
   3  10   5    0.27    0.50
   3  10  -5   -0.94    0.62
   3 -10   5   -0.18    0.46
   3  10   6  111.14    3.51
   3 -10   6  108.72    3.54
   3 -10   6  110.82    5.47
   3 -10  -6  112.63    5.56
   3  10  -6  114.80    5.62
   3  10   6  119.45    5.74
   3  10   6  125.00    6.10
  -3 -10  -6  120.35    6.15
   3 -10  -6  117.45    5.61
   3 -10  -6  126.68    5.86
   3  10  -6  112.37    5.62
   3 -10   6  128.49    5.83
   3  10   6  115.93    5.71
   3  10   7    8.23    1.45
   3  10  -7    9.35    1.44
   3  10   7    8.30    1.47
   3  10  -7    9.12    1.54
   3 -10   7    7.24    1.35
   3 -10  -7    8.82    1.46
   3 -10   7   10.40    1.56
   3 -10  -7    8.69    1.48
  -3  10  -7    8.37    0.80
   3  10  -7    7.64    0.77
   3 -10   7    8.40    0.85
   3  10  -7    7.57    0.78
   3  10   7    7.37    0.74
   3  10   7    8.50    1.58
   3 -10  -7    8.95    1.52
  -3 -10  -7    8.44    1.65
   3  10  -7    7.78    0.75
   3  10   7    7.58    0.72
  -3 -10  -8    1.02    0.87
  -3  10  -8    1.02    0.35
   3  10  -8    0.77    0.33
   3 -10   8    1.15    0.63
   3 -10   8    0.70    0.47
   3 -10  -8    1.93    0.74
   3  10   8    0.70    0.53
   3  10  -8    1.64    0.82
   3 -10  -8    1.09    0.51
   3 -10   8    1.12    0.38
   3  10   8    1.36    0.62
   3  10  -8   -0.10    0.66
   3  10   8    0.23    0.47
   3  10   9   22.72    2.63
  -3 -10  -9   20.96    2.59
  -3  10  -9   20.82    1.31
   3  10  -9   19.45    1.26
   3 -10   9   22.20    1.41
   3  10  10   22.15    2.70
  -3 -10 -10   24.14    2.81
  -3  10 -10   21.74    1.37
   3  10 -10   20.29    1.30
   3 -10  10   24.67    1.49
   3  10  11   96.76    5.83
  -3 -10 -11   88.85    5.77
   3  10 -11   83.52    2.97
  -3  10 -11   89.81    3.15
   3 -10  11   88.28    3.14
   3  10 -12   13.16    1.03
  -3  10 -12   14.64    1.15
   3  10  12   12.98    2.14
   3 -10  12   14.16    1.13
  -3 -10 -12   12.55    2.22
   3 -10  13  228.67    5.97
  -3  10 -13  223.81    6.05
  -3  10 -14   24.29    1.54
  -3  10 -15    4.61    0.69
  -3  10 -16   46.76    2.14
   3  10  16   45.52    2.09
  -3  10 -17   48.37    2.11
   3  10  17   46.51    2.07
   3  10  18    1.39    0.38
  -3  10 -18    2.00    0.42
   3  10  19    3.92    0.50
   3 -10 -19    4.07    0.54
  -3  10 -19    4.88    0.58
   3  10  20   -0.03    0.18
   3 -10 -20    0.13    0.22
  -3  10 -20    0.24    0.25
   3 -10 -21    2.46    0.37
  -3  10 -21    2.51    0.38
   3 -10 -22   -0.13    0.18
  -3  10 -22    0.19    0.15
  -3 -11   0    0.01    0.49
   3  11   0    0.64    0.49
   3 -11   0    0.06    0.54
   3  11   0    0.44    0.68
   3  11   0    0.11    0.23
   3  11   1  109.03    3.45
   3  11  -1  110.45    3.47
   3 -11   1  121.23    5.69
   3 -11  -1  122.63    5.74
   3  11   1  122.08    5.79
   3  11  -1  120.03    5.73
   3  11  -1  116.99    5.46
   3  11   1  120.57    5.72
  -3 -11   1  124.50    5.85
  -3 -11  -1  133.03    6.20
   3 -11   1  116.62    3.59
   3  11   2   14.22    1.02
   3 -11   2   15.51    1.10
   3 -11  -2   15.89    2.02
   3  11  -2   14.33    1.87
   3 -11   2   14.57    1.93
   3  11   2   15.86    2.00
   3  11   2   14.28    1.03
   3  11  -2   13.98    1.02
   3  11   2   14.62    1.89
   3  11  -2   12.66    1.70
  -3 -11  -2   14.33    2.03
   3 -11   3   19.21    1.25
   3 -11   3   19.44    2.24
   3 -11  -3   19.18    2.18
   3  11  -3   21.33    2.32
   3  11   3   20.09    2.27
   3  11   3   18.93    1.19
   3  11  -3   18.79    1.20
  -3 -11  -3   18.61    2.30
   3  11  -3   19.86    2.04
   3  11   3   20.38    2.33
   3  11   3   19.18    1.21
   3  11  -3   18.99    1.21
   3  11  -4   46.48    3.55
   3  11   4   51.30    3.78
   3  11   4   46.14    2.01
   3  11  -4   46.20    1.99
   3 -11   4   45.14    2.02
   3  11  -4   48.53    3.54
   3 -11  -4   49.28    3.59
   3 -11   4   48.05    3.53
   3  11   4   51.12    3.71
   3  11   4   46.85    1.98
   3  11  -4   46.91    1.99
  -3 -11  -4   44.87    3.66
   3  11   4   49.76    3.80
   3  11  -4   47.56    2.00
   3  11   4   45.25    1.94
   3  11  -5   27.12    2.70
   3  11   5   25.44    2.67
   3  11   5   25.55    1.46
   3  11  -5   25.75    1.44
   3 -11   5   25.45    1.47
   3 -11   5   27.88    2.70
   3 -11  -5   27.30    2.65
   3  11   5   28.55    2.74
   3  11  -5   23.75    2.49
   3  11  -5   24.98    1.41
   3  11   5   25.58    1.41
   3  11   5   29.06    2.87
  -3 -11  -5   28.98    2.96
   3  11   5   25.65    1.41
   3  11  -5   25.77    1.42
   3 -11   6   46.98    3.53
   3 -11  -6   47.43    3.63
   3  11  -6   43.39    3.45
   3  11   6   46.59    3.63
  -3  11  -6   39.55    1.86
   3  11   6   42.73    1.95
   3  11  -6   42.79    1.94
   3 -11   6   43.32    2.00
   3 -11   6   43.67    3.42
   3 -11  -6   45.21    3.50
   3  11   6   44.72    3.52
   3  11  -6   47.48    3.59
   3  11   6   39.92    1.85
   3  11  -6   43.50    1.92
   3  11   6   47.43    3.78
  -3 -11  -6   47.51    3.88
   3  11   6   40.60    1.84
   3  11  -6   44.77    1.93
   3  11   7   14.54    2.04
   3  11  -7   11.90    1.89
  -3  11  -7   12.10    0.98
   3  11  -7   12.14    0.98
   3 -11   7   12.32    1.04
   3  11   7   14.09    1.97
   3  11  -7   14.27    1.97
   3 -11   7   13.01    1.88
   3 -11  -7   12.83    1.88
   3 -11   7   13.11    1.83
   3 -11  -7   14.69    2.06
   3  11   7   12.01    0.96
   3  11  -7   11.19    0.95
   3  11   7   12.42    2.01
   3  11  -7   12.54    0.99
   3  11   7   11.86    0.92
  -3 -11  -7   11.98    2.02
   3  11  -8    8.97    1.62
   3  11   8    9.63    1.71
  -3  11  -8    9.38    0.89
   3  11  -8    9.26    0.88
   3 -11   8    8.91    0.92
   3 -11   8    8.15    1.49
   3 -11  -8   10.28    1.69
   3  11   8    9.94    1.64
   3  11  -8    8.95    1.56
   3 -11  -8    9.11    1.65
   3 -11   8   10.97    1.69
   3  11   8    8.97    1.75
  -3 -11  -8    8.21    1.70
   3 -11   9    2.08    0.47
  -3  11  -9    1.52    0.43
   3  11  -9    2.61    0.51
   3  11   9    3.17    1.13
  -3 -11  -9    1.92    1.13
   3 -11  10    1.70    0.48
   3  11  10    0.76    0.68
  -3 -11 -10    1.64    1.10
  -3  11 -10    1.71    0.45
   3  11 -10    2.37    0.46
   3 -11  11   38.13    1.94
  -3  11 -11   37.43    1.91
   3  11 -11   36.18    1.80
   3  11  11   35.26    3.59
  -3 -11 -11   35.24    3.73
  -3  11 -12   92.32    3.26
   3  11 -12   90.22    3.11
   3 -11  12   92.40    3.27
   3 -11  13    2.56    0.53
  -3  11 -13    2.27    0.55
   3  11 -13    3.04    0.53
   3  11 -14   54.10    2.21
  -3  11 -14   59.59    2.46
   3 -11  14   56.20    2.30
  -3  11 -15  110.89    3.64
  -3  11 -16   11.27    0.98
   3  11  16   13.33    1.04
  -3  11 -17   14.17    1.07
   3  11  17   14.17    1.05
  -3  11 -18   22.61    1.29
   3  11  18   22.55    1.28
   3  11  19    2.22    0.37
   3 -11 -19    2.96    0.46
  -3  11 -19    3.08    0.46
   3  11  20    1.01    0.26
  -3  11 -20    1.38    0.34
   3 -11 -20    1.36    0.30
  -3  11 -21   20.05    0.94
   3 -11 -21   19.60    0.94
   3  12   0    0.04    0.27
   3  12   0    0.43    0.67
   3 -12   0   -0.03    0.50
   3  12   0    0.08    0.24
   3 -12   0    0.16    0.29
   3  12   0   -0.14    0.41
  -3 -12   0    0.22    0.51
   3  12   1   28.38    1.52
   3  12  -1   26.70    1.49
   3 -12  -1   27.25    1.52
   3 -12   1   27.08    1.53
   3 -12   1   29.71    2.83
   3 -12  -1   26.87    2.69
   3  12   1   29.00    2.84
   3  12  -1   26.47    2.69
   3  12  -1   26.47    2.57
   3  12   1   27.63    2.73
  -3 -12  -1   30.45    3.01
   3  12   1   25.58    1.45
   3  12  -1   26.37    1.48
   3  12   2    0.10    0.25
   3  12  -2    0.01    0.25
   3  12   2    0.65    0.58
   3  12  -2    0.76    0.49
   3 -12   2    0.51    0.76
   3 -12  -2    0.34    0.49
   3  12  -2   -0.06    0.27
   3  12   2    0.16    0.30
   3 -12   2    0.01    0.23
   3 -12  -2    0.21    0.30
   3  12  -2    0.81    0.46
   3  12   2   -0.15    0.67
  -3 -12  -2    1.17    0.89
   3  12  -3    5.90    0.69
   3  12   3    6.32    0.73
   3  12   3    4.25    1.22
   3  12  -3    5.64    1.24
   3 -12   3    5.74    1.38
   3 -12  -3    6.55    1.35
   3  12   3    5.56    0.69
   3  12  -3    5.80    0.69
   3 -12   3    5.73    0.71
   3 -12  -3    5.09    0.64
   3  12   3    3.75    1.10
  -3 -12  -3    5.29    1.38
   3  12  -4  106.16    5.80
   3  12   4  111.66    5.99
   3 -12   4  107.31    5.73
   3 -12  -4  107.83    5.72
   3  12   4  106.48    5.75
   3  12  -4  101.26    5.57
   3  12   4  106.20    3.44
   3  12  -4  106.02    3.44
   3 -12   4  106.56    3.49
   3  12  -4  102.75    3.38
   3  12   4  104.20    3.37
  -3 -12  -4  109.96    6.11
   3  12   4  110.59    5.96
   3  12   4  105.42    3.37
   3  12  -4  102.18    3.36
   3  12  -5    5.47    0.66
   3  12  -5    5.21    1.29
   3  12   5    4.56    1.21
   3  12   5    5.18    0.64
   3  12   5    5.12    1.20
   3  12  -5    3.94    1.08
   3 -12   5    3.66    1.08
   3 -12  -5    4.68    1.26
   3  12   5    5.34    0.70
   3  12  -5    5.15    0.70
  -3  12  -5    4.65    0.60
   3  12  -5    4.24    0.59
   3  12   5    5.40    0.66
   3 -12   5    4.94    0.67
   3  12   5    5.89    1.53
  -3 -12  -5    6.17    1.58
   3 -12   6   35.81    3.19
   3  12  -6   35.26    3.22
   3  12   6   34.68    3.27
   3 -12  -6   38.48    3.48
  -3  12  -6   34.48    1.74
   3  12   6   36.32    1.81
   3  12  -6   35.75    1.79
   3 -12   6   35.48    1.82
   3 -12   6   34.05    3.16
   3 -12  -6   38.76    3.38
   3  12  -6   32.44    3.10
   3  12   6   34.93    3.24
   3  12  -6   37.29    1.79
   3  12   6   34.99    1.73
  -3 -12  -6   34.78    3.49
   3  12   6   37.44    3.50
   3  12  -6   34.52    1.73
   3  12   6   34.42    1.70
   3 -12  -7   54.70    4.06
   3  12  -7   44.36    3.69
   3  12   7   48.05    3.85
   3 -12   7   49.13    3.76
   3 -12   7   43.55    3.61
   3 -12  -7   43.87    3.67
   3  12   7   46.81    3.79
   3  12  -7   47.35    3.80
   3 -12   7   47.94    2.20
  -3  12  -7   47.14    2.09
   3  12  -7   46.03    2.07
   3  12  -7   44.72    2.02
   3  12   7   46.88    2.03
   3  12   7   51.20    4.14
  -3 -12  -7   49.74    4.23
   3  12  -7   45.50    2.03
   3  12   7   46.70    2.01
   3 -12  -8   11.81    1.93
  -3  12  -8   11.74    1.00
   3  12  -8   11.66    1.00
   3 -12   8   12.60    1.09
   3  12  -8   11.83    0.96
   3  12   8   10.41    0.90
   3  12   8   14.80    2.24
  -3 -12  -8   10.28    2.10
   3  12  -8   11.75    0.98
   3  12   8   10.91    0.90
   3  12  -9    0.10    0.24
   3 -12   9    0.27    0.31
  -3  12  -9    0.32    0.30
  -3 -12  -9   -0.27    0.93
  -3 -12 -10    4.73    1.41
   3  12 -10    5.24    0.70
  -3  12 -10    4.62    0.68
   3 -12  10    4.86    0.73
   3  12 -11    5.67    0.72
  -3  12 -11    7.22    0.83
   3 -12  11    7.78    0.88
   3  12 -12    3.02    0.54
  -3  12 -12    3.11    0.57
   3 -12  12    3.07    0.59
   3 -12  13   20.10    1.34
   3  12 -13   19.26    1.26
  -3  12 -13   19.64    1.34
   3 -12  14   23.48    1.40
  -3  12 -14   22.97    1.45
   3  12 -14   20.85    1.27
  -3  12 -15    6.48    0.75
   3  12 -15    4.98    0.61
  -3  12 -16   54.68    2.26
   3  12  16   59.37    2.31
   3  12  17    1.99    0.44
  -3  12 -17    1.74    0.39
  -3  12 -18   15.44    1.02
   3  12  18   15.47    1.01
   3  12  19    1.62    0.34
   3 -12 -19    1.83    0.37
  -3  12 -19    1.82    0.36
   3  12  20   17.66    0.86
  -3  12 -20   18.58    0.93
   3 -12 -20   19.46    0.96
   3  13   0    0.02    0.27
   3  13   0    0.24    0.60
   3 -13   0    0.21    0.65
   3  13   0    0.14    0.29
   3 -13   0   -0.18    0.29
   3  13   0    0.29    0.53
  -3 -13   0   -0.54    0.60
   3  13  -1    3.96    0.61
   3  13   1    3.39    0.55
   3  13   1    3.77    1.24
   3  13  -1    3.89    1.10
   3 -13   1    3.66    1.18
   3 -13  -1    3.76    1.05
   3  13  -1    3.95    0.59
   3  13   1    3.32    0.57
   3 -13   1    3.57    0.57
   3 -13  -1    4.34    0.64
   3  13   1    4.58    1.28
   3  13  -1    2.42    0.96
  -3 -13  -1    4.12    1.28
   3  13   2   -0.01    0.29
   3  13  -2   -0.21    0.28
   3  13   2   -0.61    0.80
   3  13  -2   -1.02    0.57
   3 -13   2    0.35    0.53
   3 -13  -2   -0.53    0.77
   3  13  -2   -0.21    0.24
   3  13   2    0.13    0.25
   3 -13   2    0.08    0.28
   3 -13  -2    0.02    0.31
   3  13  -2    0.49    0.59
   3  13   2   -0.15    0.54
  -3 -13  -2    0.92    0.91
   3  13  -3    8.88    1.75
   3  13   3    9.46    1.80
   3  13   3   11.23    0.97
   3  13  -3   10.06    0.93
   3 -13   3   10.07    0.98
   3 -13  -3   10.05    0.93
   3  13   3   11.74    1.91
   3  13  -3   10.48    1.81
   3 -13   3   10.86    1.83
   3 -13  -3   10.67    1.86
   3  13   3   10.67    0.95
   3  13  -3   10.65    0.94
   3  13   3    7.75    1.59
   3  13   3   10.45    0.93
  -3 -13  -3    8.80    1.83
   3  13  -3    8.90    0.87
   3  13  -4   45.61    3.84
   3  13   4   48.99    4.01
   3  13   4   47.89    2.15
   3  13  -4   47.58    2.13
   3 -13   4   49.92    2.24
   3 -13   4   49.74    3.94
   3 -13  -4   47.28    3.92
   3  13  -4   45.34    3.76
   3  13   4   48.65    3.97
   3  13   4   47.46    2.12
   3  13  -4   50.22    2.16
   3  13   4   47.31    3.97
  -3 -13  -4   46.36    4.10
   3  13  -4   49.50    2.14
   3  13   4   47.18    2.09
   3  13   5    8.85    0.86
   3  13  -5    8.19    1.71
   3  13   5    8.45    1.54
   3  13   5    8.74    0.89
   3  13  -5    7.84    0.85
  -3  13  -5    9.18    0.87
   3 -13   5    9.40    0.94
   3 -13   5    8.93    1.61
   3  13   5    8.85    1.80
   3  13  -5    6.29    1.51
   3 -13   5    8.56    1.64
   3 -13  -5    9.17    1.74
   3  13  -5    9.62    0.90
   3  13   5    7.40    0.79
   3  13   5   10.91    1.88
  -3 -13  -5    5.55    1.51
   3  13  -5    8.97    0.88
   3 -13   6  160.91    7.58
   3  13  -6  160.33    7.64
   3  13   6  165.81    7.83
   3 -13  -6  188.07    8.18
  -3  13  -6  166.88    4.73
   3  13   6  169.53    4.84
   3  13  -6  165.65    4.76
   3 -13   6  172.19    4.89
   3 -13   6  158.05    7.52
   3 -13  -6  169.03    7.83
   3  13   6  164.92    7.84
   3  13  -6  159.72    7.66
   3  13  -6  163.98    4.71
   3  13   6  161.48    4.67
  -3 -13  -6  171.71    8.39
   3  13   6  167.34    8.02
   3  13   6  161.66    4.64
   3  13  -6  165.55    4.70
   3 -13   7   29.07    2.98
   3  13  -7   27.00    2.95
   3  13   7   30.67    3.16
   3 -13  -7   37.73    3.56
   3 -13   7   28.37    3.00
   3 -13  -7   32.86    3.29
   3  13   7   32.85    3.32
   3  13  -7   31.76    3.18
  -3  13  -7   35.98    1.80
   3  13  -7   33.09    1.76
   3  13   7   32.95    1.70
   3  13  -7   33.69    1.74
   3 -13   7   36.44    1.91
  -3 -13  -7   35.27    3.66
   3  13   7   35.62    3.56
   3  13  -7   33.64    1.71
   3  13   7   34.57    1.71
  -3  13  -8   84.87    3.06
   3  13  -8   82.57    3.01
   3  13   8   84.42    2.94
   3  13  -8   85.39    2.97
  -3 -13  -8   82.32    5.74
   3 -13   8   91.36    3.24
   3  13   8   83.93    2.91
   3  13  -8   84.22    2.94
  -3  13  -9  280.82    7.18
   3  13  -9  280.79    7.14
  -3  13 -10  115.87    3.78
   3  13 -10  111.08    3.65
   3 -13  10  122.71    3.95
  -3  13 -11   86.56    3.10
   3  13 -11   78.37    2.92
   3 -13  11   88.16    3.20
   3  13 -12   12.62    1.01
  -3  13 -12   14.30    1.13
   3 -13  12   13.83    1.15
  -3  13 -13   28.01    1.59
   3  13 -13   24.17    1.40
   3 -13  13   27.64    1.56
   3 -13  14    0.06    0.25
   3  13 -14   -0.08    0.26
  -3  13 -14    0.52    0.35
   3 -13  15    0.07    0.29
   3  13 -15    0.38    0.21
   3  13  15    0.45    0.31
  -3  13 -15   -0.17    0.26
   3  13  16   18.29    1.15
  -3  13 -16   16.88    1.11
   3  13  17    8.21    0.75
  -3  13 -17    7.80    0.72
   3  13  18   31.69    1.40
   3 -13 -18   33.12    1.42
  -3  13 -18   31.43    1.40
   3  13  19    5.61    0.51
   3 -13 -19    5.59    0.51
  -3  13 -19    6.14    0.54
   3 -13 -20    5.73    0.45
   3  14   0   -0.51    0.66
   3 -14   0    0.47    0.53
   3  14   0   -0.04    0.27
   3 -14   0   -0.21    0.36
   3  14   0    0.55    0.68
   3  14   0    0.59    0.41
   3  14  -1   17.46    2.39
   3  14   1   17.79    2.38
   3  14   1   20.96    1.40
   3  14  -1   20.12    1.34
   3 -14  -1   18.78    1.31
   3 -14   1   19.32    1.35
   3 -14   1   18.09    2.42
   3 -14  -1   17.52    2.40
   3  14   1   19.82    2.56
   3  14  -1   19.69    2.52
   3  14   1   19.89    1.33
   3  14  -1   19.65    1.32
   3  14  -1   16.86    2.29
   3  14   1   17.83    2.46
  -3 -14  -1   18.87    2.57
   3  14  -2   14.85    2.19
   3  14   2   17.93    2.50
   3 -14   2   17.22    2.44
   3 -14  -2   19.40    2.58
   3  14   2   18.60    2.45
   3  14  -2   17.67    2.35
   3  14   2   19.60    1.34
   3  14  -2   20.53    1.39
   3 -14   2   20.62    1.40
   3 -14  -2   20.13    1.35
   3  14   2   20.54    1.35
   3  14  -2   20.65    1.35
   3  14   2   18.63    2.56
   3  14   2   22.15    1.38
   3  14  -2   22.94    1.40
  -3 -14  -2   19.88    2.63
   3  14  -3    1.21    0.61
   3  14   3    1.42    0.44
   3  14   3   -1.22    1.18
   3  14  -3    1.33    0.39
   3  14   3    0.65    0.49
   3  14  -3   -0.20    0.79
   3 -14   3    0.57    0.67
   3 -14  -3    1.59    1.02
   3  14  -3    1.59    0.48
   3  14   3    1.40    0.44
   3  14   3    1.09    0.42
   3  14  -3    0.31    0.31
   3 -14  -3    0.85    0.33
   3 -14   3    0.93    0.40
   3  14   3    1.85    0.84
  -3 -14  -3    0.88    0.68
   3  14  -4   22.06    2.68
   3  14   4   21.67    2.77
   3 -14  -4   25.25    2.94
   3 -14   4   23.14    2.70
   3  14  -4   23.35    2.78
   3  14   4   26.04    3.00
   3  14   4   26.83    1.59
   3  14  -4   23.38    1.47
   3 -14   4   24.63    1.53
   3  14   4   22.97    1.44
   3  14  -4   24.40    1.47
  -3 -14  -4   23.41    3.04
   3  14   4   24.10    2.86
   3  14  -4   24.74    1.48
   3  14   4   23.43    1.44
   3  14  -5    8.01    1.68
   3  14   5    6.87    1.49
   3  14   5    7.53    0.84
   3  14  -5    8.67    0.87
   3  14   5    9.55    1.86
   3  14  -5    8.00    1.63
   3 -14   5    6.19    1.44
   3 -14  -5    9.30    1.71
   3 -14  -5   10.26    1.86
   3 -14   5    8.38    1.65
   3  14   5    9.18    0.91
   3  14  -5    9.42    0.94
  -3  14  -5    9.14    0.86
   3  14  -5    7.12    0.79
   3 -14   5    8.91    0.96
   3  14   5    9.19    1.85
  -3 -14  -5    6.02    1.75
   3  14   5    9.07    0.91
   3 -14   6   40.07    3.69
   3 -14  -6   44.94    3.97
   3  14   6   42.22    3.89
   3  14  -6   38.87    3.66
   3  14  -6   49.61    2.20
  -3  14  -6   48.80    2.14
   3  14   6   45.51    2.08
   3  14  -6   46.07    2.11
   3 -14   6   50.07    2.26
  -3 -14  -6   43.29    4.19
   3  14  -6   47.81    2.14
   3  14   6   47.14    2.10
   3 -14   7   61.03    2.54
   3  14  -7   54.85    2.35
  -3  14  -7   54.34    2.35
   3  14  -7   55.54    2.30
   3  14   7   55.20    2.28
   3  14  -7   57.30    2.35
   3  14   7   55.29    2.31
   3 -14   8   59.56    2.54
   3  14  -8   54.72    2.29
   3  14   8   52.52    2.22
  -3  14  -8   55.41    2.36
   3  14  -8   54.72    2.35
   3  14  -8   55.59    2.26
   3  14   8   53.56    2.21
  -3  14  -9    8.35    0.87
   3  14  -9    8.23    0.85
   3 -14   9    9.63    0.97
   3 -14  10   11.84    1.08
  -3  14 -10   11.56    1.03
   3  14 -10    9.37    0.91
  -3  14 -11    1.98    0.46
   3  14 -11    2.62    0.50
   3 -14  12   10.42    0.95
  -3  14 -12    9.11    0.90
   3  14 -12    7.36    0.75
   3 -14  13    8.22    0.83
  -3  14 -13   10.59    0.94
   3  14 -13    9.01    0.81
  -3  14 -14    0.13    0.31
   3  14  14   -0.27    0.34
   3  14 -14   -0.16    0.22
   3 -14  14   -0.13    0.24
  -3  14 -15    3.51    0.52
   3  14  15    4.39    0.63
   3  14 -15    2.84    0.39
   3 -14  15    3.60    0.49
   3  14  16    0.22    0.30
  -3  14 -16    0.69    0.31
   3  14  17    0.92    0.26
  -3  14 -17    1.41    0.32
   3 -14 -18   46.79    1.62
  -3  14 -18   44.19    1.60
   3  14  18   45.68    1.64
   3 -14 -19    4.56    0.41
   3  14  19    4.53    0.41
   3  15   0    0.28    0.42
   3 -15   0    1.39    0.58
   3  15   0    1.11    0.46
   3  15   0    0.20    0.42
   3 -15  -1  197.70    5.61
   3 -15   1  208.84    5.74
   3  15   1  199.82    5.57
   3  15  -1  205.99    5.61
   3  15   1  212.05    5.72
   3  15  -1  216.79    5.74
   3  15   1  211.04    5.63
   3  15  -1  205.46    5.58
   3  15   2    5.56    0.73
   3  15  -2    5.46    0.73
   3  15   2    6.22    0.77
   3  15  -2    5.47    0.75
   3 -15  -2    6.36    0.83
   3 -15   2    6.12    0.84
   3  15   2    6.55    0.85
   3  15  -2    5.25    0.76
  -3 -15  -2    3.04    1.41
   3 -15   3  210.10    5.70
   3 -15  -3  195.04    5.47
   3  15   3  204.67    5.58
   3  15  -3  198.83    5.52
   3  15   3  210.66    5.66
   3  15  -3  206.77    5.62
   3  15  -3  203.12    5.54
   3  15   3  201.35    5.52
   3  15   4    0.16    0.37
   3  15  -4    0.39    0.33
   3  15   4    0.66    0.41
   3  15  -4    0.20    0.37
   3  15   4   -0.25    0.31
   3  15  -4    0.10    0.29
  -3  15  -4    0.25    0.26
   3 -15   4    0.23    0.34
   3  15   5    0.33    0.36
   3  15  -5    0.24    0.35
   3 -15   5   -0.32    0.34
   3  15  -5   -0.08    0.33
   3  15   5    0.40    0.33
   3  15   5    0.13    0.35
  -3  15  -5   -0.37    0.42
   3  15  -5    0.19    0.33
   3 -15   6   11.61    1.08
  -3  15  -6   11.28    0.99
   3  15  -6   11.82    1.04
   3  15  -6   11.68    1.00
   3  15   6   12.39    1.05
   3  15  -6   11.78    1.02
   3  15   6   11.02    1.00
   3 -15   7   56.99    2.47
  -3  15  -7   54.60    2.33
   3  15  -7   56.01    2.38
   3  15  -7   56.70    2.31
   3  15   7   56.12    2.30
   3  15   7   55.35    2.29
   3  15  -7   52.73    2.26
   3 -15   8   70.22    2.74
   3  15  -8   63.47    2.53
  -3  15  -8   62.80    2.52
   3  15  -8   61.97    2.42
   3  15   8   61.45    2.38
   3  15   8   59.71    2.38
   3  15  -8   61.33    2.42
   3 -15   9   29.85    1.69
  -3  15  -9   28.17    1.59
   3  15  -9   26.99    1.55
   3  15 -10    7.58    0.80
  -3  15 -10    8.01    0.85
   3 -15  10    8.81    0.91
  -3  15 -11    2.97    0.54
   3  15 -11    3.07    0.51
   3 -15  11    2.97    0.56
   3 -15  12   40.15    1.90
  -3  15 -12   38.91    1.83
   3  15 -12   37.04    1.71
  -3  15 -13    0.22    0.27
   3  15  13    0.69    0.36
   3  15 -13    0.12    0.20
   3 -15  13    0.35    0.26
  -3  15 -14   -0.53    0.31
   3  15  14    0.11    0.27
   3  15 -14    0.11    0.22
   3 -15  14    0.06    0.24
  -3  15 -15    0.35    0.24
   3 -15  15    0.34    0.21
   3  15 -15    0.60    0.25
   3  15  15    0.39    0.32
  -3  15 -16    8.70    0.69
   3  15  16    8.85    0.71
  -3  15 -17    7.34    0.58
   3 -15 -17    6.32    0.53
   3  15  17    7.30    0.58
   3  15  18    1.46    0.28
   3  16   0   -0.02    0.32
   3  16   0    0.29    0.35
   3  16   0   -0.06    0.34
   3 -16   0    0.24    0.37
   3  16   1   -0.31    0.36
   3  16  -1    0.21    0.30
   3 -16  -1    0.09    0.28
   3 -16   1    0.72    0.43
   3  16  -1    0.13    0.36
   3  16   1    0.89    0.47
   3  16   1    0.21    0.30
   3  16  -1    0.36    0.36
   3 -16   2   82.18    3.09
   3 -16  -2   75.44    2.92
   3  16   2   86.14    3.11
   3  16  -2   83.05    3.04
   3  16   2   85.46    3.04
   3  16  -2   84.63    3.02
   3  16   2   81.57    3.00
   3  16  -2   81.91    2.99
   3 -16   3   15.15    1.22
   3  16   3   14.25    1.16
   3  16  -3   14.75    1.17
   3  16   3   13.89    1.12
   3  16  -3   15.26    1.17
   3  16  -3   14.88    1.15
   3  16   3   14.42    1.13
   3 -16   4   24.79    1.57
   3  16   4   25.82    1.58
   3  16  -4   24.02    1.51
  -3  16  -4   23.32    1.41
   3  16  -4   24.10    1.47
   3  16   4   26.33    1.53
   3  16   4   25.86    1.53
   3  16  -4   23.51    1.46
   3 -16   5   34.02    1.83
   3  16  -5   36.24    1.85
  -3  16  -5   31.26    1.67
   3  16  -5   34.74    1.77
   3  16   5   33.93    1.75
   3  16  -5   32.50    1.75
   3  16   5   33.99    1.77
   3 -16   6   11.30    1.05
   3  16  -6   11.89    1.03
  -3  16  -6   11.67    0.99
   3  16  -6   10.05    0.95
   3  16   6   12.17    1.03
   3  16  -6   11.01    0.98
   3  16   6   10.93    0.97
   3 -16   7   30.08    1.71
   3  16  -7   31.42    1.67
  -3  16  -7   28.96    1.58
   3  16  -7   31.43    1.61
   3  16   7   27.98    1.54
   3  16  -7   29.67    1.58
   3  16   7   29.35    1.58
   3 -16   8   28.40    1.64
   3  16  -8   25.02    1.46
  -3  16  -8   23.95    1.43
   3  16  -8   23.21    1.34
   3  16   8   24.60    1.38
   3  16  -8   23.75    1.35
   3  16   8   24.77    1.39
   3 -16   9   41.83    1.99
  -3  16  -9   38.07    1.82
   3  16  -9   37.14    1.79
   3 -16  10   18.77    1.29
   3  16 -10   18.11    1.18
  -3  16 -10   19.21    1.23
   3  16 -11   -0.49    0.31
  -3  16 -11    0.18    0.26
   3 -16  11    0.15    0.28
   3 -16  12    4.52    0.60
   3  16 -12    3.40    0.49
  -3  16 -12    4.07    0.57
   3  16  12    3.93    0.56
   3 -16  13    5.38    0.63
   3  16 -13    5.18    0.55
  -3  16 -13    6.24    0.64
   3  16  13    5.61    0.64
   3 -16  14    0.39    0.21
  -3  16 -14    1.22    0.32
   3  16 -14    0.64    0.21
   3  16  14    0.62    0.30
   3 -16  15    0.07    0.15
   3 -16 -15    0.02    0.17
  -3  16 -15   -0.04    0.22
   3  16  15    0.19    0.26
   3 -16 -16    7.32    0.52
  -3  16 -16    8.04    0.59
   3  16  16    7.77    0.60
   3  16  17   13.19    0.71
   3  17   0   -0.21    0.32
   3 -17   0    0.61    0.40
   3  17   0   -0.20    0.34
   3  17   0   -0.26    0.33
   3 -17  -1   19.94    1.32
   3 -17   1   20.80    1.40
   3  17   1   21.02    1.39
   3  17  -1   20.08    1.35
   3  17   1   20.50    1.39
   3  17  -1   22.48    1.42
   3  17  -1   20.89    1.37
   3  17   1   21.17    1.37
   3  17  -2    1.18    0.39
   3  17   2    1.78    0.46
   3  17  -2    2.76    0.63
   3  17   2    1.02    0.40
   3  17   2    1.99    0.49
   3  17  -2    1.66    0.48
   3 -17   2    1.54    0.47
   3 -17  -2    1.41    0.42
   3  17  -3    2.25    0.51
   3  17   3    4.27    0.67
   3 -17   3    2.48    0.54
   3  17  -3    3.26    0.62
   3  17   3    3.60    0.59
   3  17   3    2.87    0.57
   3  17  -3    2.74    0.49
   3 -17   4   24.29    1.51
   3  17  -4   24.54    1.45
   3  17   4   23.87    1.45
   3  17   4   24.44    1.48
   3  17  -4   23.07    1.43
   3  17  -4   24.54    1.46
   3  17   4   25.04    1.48
   3  17  -5   10.07    0.93
   3  17   5    9.88    0.91
   3 -17   5    9.66    0.97
   3  17  -5    9.91    0.93
  -3  17  -5    8.99    0.84
   3  17  -5   12.32    1.01
   3  17   5    9.99    0.92
   3 -17   6   62.98    2.51
   3  17   6   53.34    2.13
   3  17  -6   57.34    2.34
  -3  17  -6   54.95    2.22
   3  17  -6   59.27    2.32
   3  17   6   59.75    2.33
   3  17  -6   57.59    2.31
   3  17   6   60.33    2.35
   3  17  -7    0.94    0.36
  -3  17  -7    0.53    0.29
   3  17  -7    1.11    0.36
   3  17   7    0.61    0.36
   3 -17   7    0.07    0.37
   3  17   7    0.87    0.32
   3  17   7    0.81    0.31
   3  17  -7    1.09    0.37
   3 -17   8   10.18    0.93
   3  17   8    9.03    0.80
   3  17  -8    8.91    0.78
   3  17   8    9.18    0.80
   3  17  -8    9.83    0.88
  -3  17  -8   10.37    0.87
   3  17   8    8.86    0.79
   3  17  -8    9.75    0.81
   3  17   9    0.83    0.34
   3  17  -9   -0.12    0.25
  -3  17  -9    0.52    0.31
   3 -17   9    0.36    0.39
   3  17  10    2.57    0.46
   3  17 -10    2.38    0.43
  -3  17 -10    1.81    0.37
   3 -17  10    2.70    0.49
   3  17  11   82.03    2.65
   3  17 -11   76.09    2.52
  -3  17 -11   74.22    2.53
   3 -17  11   83.79    2.77
   3  17 -12    6.57    0.60
  -3  17 -12    6.21    0.61
   3  17  12    7.63    0.68
   3 -17  12    5.76    0.63
   3  17  13    6.96    0.63
   3  17 -13    5.43    0.51
  -3  17 -13    5.90    0.56
   3 -17  13    6.98    0.63
  -3  17 -14   -0.17    0.22
   3  17 -14    0.03    0.11
   3 -17  14    0.10    0.19
   3  17  14    0.25    0.23
  -3  17 -15    2.80    0.33
   3  17  15    2.71    0.35
   3  18   0    0.17    0.32
   3 -18   0    0.42    0.33
   3  18   0   -0.43    0.36
   3  18   0   -0.19    0.31
   3 -18  -1   27.97    1.52
   3 -18   1   28.44    1.59
   3  18  -1   29.25    1.58
   3  18   1   30.80    1.62
   3  18   1   29.88    1.63
   3  18  -1   30.57    1.61
   3  18  -1   30.21    1.59
   3  18   1   30.13    1.59
   3  18  -2    5.36    0.71
   3  18   2    5.76    0.74
   3 -18   2    6.62    0.74
   3 -18  -2    6.27    0.68
   3  18  -2    6.84    0.80
   3  18   2    6.05    0.70
   3  18   2    7.11    0.81
   3  18  -2    4.97    0.68
   3 -18   3   20.89    1.34
   3  18   3   21.95    1.35
   3  18  -3   20.59    1.32
   3  18   3   18.88    1.27
   3  18  -3   21.09    1.33
   3  18  -3   20.21    1.29
   3  18   3   20.25    1.31
   3  18   4    1.39    0.42
   3  18  -4    1.54    0.47
   3 -18   4    1.47    0.48
   3  18   4    1.42    0.46
   3  18  -4    1.08    0.41
   3  18  -4    1.03    0.40
   3 -18   5  186.98    5.03
   3  18  -5  182.49    4.91
   3  18   5  181.77    4.84
   3  18  -5  175.24    4.80
   3  18  -5  174.48    4.81
   3  18   5  181.22    4.86
   3 -18   6   11.14    0.98
   3  18  -6   11.34    0.94
  -3  18  -6   11.05    0.87
   3  18  -6   11.21    0.89
   3  18   6   11.04    0.88
   3  18  -6   10.68    0.89
   3  18   6   11.67    0.92
   3 -18   7    3.27    0.58
   3  18  -7    2.54    0.43
   3  18   7    2.68    0.47
  -3  18  -7    2.11    0.40
   3  18  -7    1.96    0.40
   3  18   7    1.87    0.40
   3  18  -7    2.42    0.42
  -3  18  -8    0.80    0.36
   3  18  -8    0.52    0.31
   3  18   8    0.77    0.41
   3  18  -8    1.46    0.35
   3  18  -8    0.57    0.23
   3 -18   8    1.47    0.43
   3  18   8    1.03    0.30
   3  18   8    0.70    0.48
   3 -18   9   38.56    1.72
   3  18  -9   34.76    1.55
  -3  18  -9   35.63    1.54
   3  18   9   32.57    1.48
   3 -18  10   10.87    0.86
   3  18 -10   10.49    0.78
  -3  18 -10   10.70    0.78
   3  18  10   11.30    0.81
   3  18  11    2.72    0.42
   3  18 -11    2.51    0.37
  -3  18 -11    2.22    0.37
   3 -18  11    2.39    0.44
   3  18  12    7.25    0.61
   3  18 -12    7.12    0.56
  -3  18 -12    7.43    0.59
   3 -18  12    7.48    0.66
   3  18  13    9.79    0.64
  -3  18 -13    9.17    0.58
   3 -18  13    9.79    0.65
   3  18  14   13.05    0.71
   3  19   0   -0.51    0.32
   3 -19   0    0.44    0.30
   3  19   0    0.28    0.33
   3  19   0   -0.13    0.26
   3 -19  -1   10.13    0.83
   3 -19   1   11.69    0.95
   3  19   1   11.94    0.98
   3  19  -1   13.21    0.98
   3  19  -1   12.84    0.98
   3  19   1   12.30    0.95
   3  19  -1   12.31    0.96
   3  19   1   12.01    0.98
   3 -19   2   48.54    2.04
   3  19   2   50.37    2.08
   3  19  -2   50.25    2.07
   3  19  -2   49.82    2.04
   3  19   2   51.45    2.07
   3  19   2   49.61    2.04
   3  19  -2   51.57    2.07
   3 -19   3   28.92    1.52
   3  19   3   31.17    1.54
   3  19  -3   28.56    1.49
   3  19  -3   29.04    1.50
   3  19   3   29.73    1.48
   3  19  -3   30.93    1.52
   3  19   4   -0.15    0.27
   3  19  -4    0.18    0.27
   3  19  -4   -0.01    0.27
   3  19   4   -0.18    0.27
   3  19  -4    0.09    0.28
   3 -19   4    0.11    0.26
   3  19   5    0.87    0.36
   3  19  -5    0.66    0.36
   3 -19   5    0.33    0.32
   3  19  -5    0.01    0.28
   3  19   5    0.33    0.26
   3  19  -5    0.69    0.29
   3 -19   6  210.64    5.24
   3  19  -6  191.47    4.94
   3  19   6  200.25    4.99
   3  19  -6  201.94    5.06
   3  19  -6  197.96    4.95
   3  19   6  200.73    4.97
   3 -19   7    0.04    0.29
   3  19  -7    0.31    0.22
   3  19  -7    0.28    0.25
   3  19   7   -0.21    0.21
   3  19   7    0.43    0.24
   3  19  -7    0.84    0.30
   3  19   8    6.24    0.55
   3  19  -8    4.71    0.47
  -3  19  -8    5.21    0.52
   3  19  -8    5.13    0.55
   3  19   8    5.68    0.52
   3  19  -8    6.03    0.53
   3 -19   8    5.88    0.63
   3  19  -9    6.81    0.59
  -3  19  -9    7.21    0.57
   3 -19   9    8.73    0.72
   3  19  10   20.64    0.96
   3  19 -10   20.57    1.00
  -3  19 -10   19.60    0.95
   3  19  11    8.92    0.59
   3  19 -11    9.77    0.62
   3 -19  12    1.30    0.26
   3  20   0   -0.10    0.25
   3 -20   0    0.14    0.23
   3  20   0    0.67    0.37
   3  20   0    0.40    0.28
   3 -20   1   14.78    0.97
   3  20  -1   16.61    1.06
   3  20  -1   17.39    1.05
   3  20   1   17.40    1.04
   3  20   1   17.70    1.07
   3  20  -1   17.23    1.05
   3 -20   2   37.69    1.66
   3  20  -2   43.84    1.75
   3  20   2   42.25    1.74
   3  20  -2   42.20    1.75
   3  20  -2   43.34    1.73
   3  20   2   42.83    1.73
   3  20   3    2.79    0.45
   3  20  -3    2.61    0.43
   3  20  -3    2.94    0.46
   3  20   3    3.51    0.54
   3  20  -3    2.21    0.38
   3 -20   3    2.87    0.47
   3  20   4   -0.18    0.27
   3  20  -4   -0.42    0.26
   3 -20   4   -0.10    0.25
   3  20  -4    0.13    0.24
   3  20   4    0.41    0.25
   3  20  -4    0.39    0.25
   3  20  -5    7.95    0.66
   3  20   5    7.63    0.66
   3 -20   5    8.12    0.72
   3  20  -5    8.49    0.70
   3  20  -5    8.07    0.66
   3  20   5    9.01    0.69
   3  20   6   38.74    1.50
   3  20  -6   36.12    1.44
   3 -20   6   40.43    1.64
   3  20  -6   37.39    1.52
   3  20  -6   36.53    1.45
   3  20   6   40.27    1.50
   3  20  -7    6.03    0.50
   3  20   7    6.53    0.54
   3 -20   7    7.30    0.63
   3  20   7    6.39    0.52
   3  20  -7    6.23    0.51
   3  20  -7    6.29    0.56
   3 -20   8    5.69    0.56
   3  20  -8    5.15    0.49
   3 -20   9   28.94    1.21
   3  20  -9   24.10    1.03
   3 -20  10   30.54    1.21
   3  21   0    0.45    0.29
   3  21   0    0.16    0.23
   3  21   1   49.84    1.74
   3  21  -1   48.41    1.71
   3  21  -1   48.52    1.70
   3  21   1   49.29    1.72
   3  21  -2    1.26    0.30
   3  21   2    1.36    0.31
   3 -21   2    0.98    0.25
   3  21  -2    0.79    0.29
   3  21   2    1.36    0.34
   3  21  -2    0.98    0.30
   3 -21   3   14.47    0.85
   3  21   3   15.04    0.87
   3  21  -3   14.92    0.86
   3  21  -3   14.61    0.87
   3  21  -3   15.49    0.86
   3  21   3   15.10    0.85
   3 -21   4    2.90    0.38
   3  21  -4    3.79    0.42
   3  21   4    3.52    0.40
   3  21  -4    3.73    0.41
   3  21   4    3.35    0.42
   3  21  -4    3.08    0.39
   3 -21   5    1.52    0.30
   3  21  -5    1.40    0.28
   3  21  -5    1.60    0.28
   3  21   5    1.23    0.27
   3  21   5    2.01    0.30
   3  21  -5    1.47    0.35
   3 -21   6    9.36    0.64
   3  21   6    9.01    0.57
   3  21  -6    8.20    0.53
   3  21  -6    7.92    0.58
   3  21   6    9.49    0.57
   3  21  -6    8.94    0.54
   3  21  -7    1.47    0.25
   3 -21   7    1.16    0.25
   3 -21   8    0.47    0.19
   3  22   0    0.26    0.20
   3  22   0    0.27    0.19
   3  22  -1    1.37    0.26
   3  22   1    1.22    0.25
   3  22  -1    1.53    0.28
   3  22   1    1.30    0.25
   3  22   2   15.80    0.76
   3  22  -2   14.36    0.73
   3  22  -2   14.72    0.75
   3  22   2   16.26    0.78
   3  22   3    0.19    0.15
   3  22  -3    0.06    0.13
   3  22   3    0.42    0.19
   3  22  -3    0.23    0.14
   4   0   0 2565.88   49.75
   4   0   0 2403.43   49.53
   4   0   0 2453.28   49.51
   4   0   0 2526.12   49.59
  -4   0  -1    1.24    0.40
   4   0  -1    0.85    0.57
   4   0   1    2.63    0.85
   4   0   1    1.50    0.70
   4   0  -1    0.56    0.51
   4   0   1    1.14    0.66
   4   0  -1    0.51    0.67
   4   0  -1    1.68    0.74
   4   0   1    2.48    0.79
   4   0   2  416.00   10.63
   4   0  -2  409.33   10.28
   4   0   2  412.51   10.47
   4   0  -2  419.59   10.53
   4   0   2  400.09   10.39
   4   0  -2  416.07   10.42
   4   0  -2  411.54   10.41
   4   0   2  410.92   10.41
  -4   0  -3   -0.14    0.34
   4   0  -3   -0.02    0.33
   4   0   3    0.05    0.40
   4   0  -3    0.38    0.47
   4   0   3    0.31    0.38
   4   0  -3   -0.15    0.46
   4   0   3    0.30    0.42
   4   0  -3   -0.34    0.46
   4   0   3    0.16    0.38
   4   0   4  196.11    6.52
  -4   0  -4  186.93    5.82
   4   0  -4  197.87    6.04
   4   0   4  199.71    6.35
   4   0  -4  190.35    6.25
   4   0   4  202.11    6.39
   4   0  -4  202.66    6.33
   4   0  -4  199.04    6.35
   4   0   4  205.62    6.38
  -4   0  -5   -0.30    0.33
   4   0   5   -0.49    0.45
   4   0   5   -0.37    0.44
   4   0  -5   -0.34    0.33
   4   0   5    0.14    0.46
   4   0  -5   -0.10    0.50
   4   0  -5    0.22    0.37
   4   0   5   -0.40    0.37
   4   0   6  267.54    8.29
  -4   0  -6  252.26    7.72
   4   0   6  267.34    7.93
   4   0   6  268.64    7.97
   4   0  -6  267.61    7.86
   4   0  -6  260.89    7.84
   4   0   6  269.59    7.85
   4   0  -6  270.56    7.90
  -4   0  -7    0.10    0.39
   4   0   7   -0.11    0.57
   4   0  -7   -0.04    0.36
   4   0   7    0.48    0.43
   4   0  -7   -0.05    0.41
   4   0   7    0.51    0.45
   4   0  -7    0.08    0.30
   4   0   7   -0.23    0.34
   4   0   8    2.09    0.75
   4   0  -8    1.94    0.61
   4   0   8    2.65    0.66
   4   0  -8    2.48    0.68
   4   0   8    1.47    0.53
  -4   0  -8    2.71    0.74
  -4   0  -9   -0.12    0.53
   4   0   9   -0.17    0.51
   4   0  10   26.17    2.44
  -4   0 -10   26.96    2.42
   4   0 -11    0.10    0.21
   4   0  11   -0.36    0.51
  -4   0 -11   -1.09    0.69
   4   0  12   23.60    2.43
  -4   0 -12   24.24    2.52
   4   0 -12   22.75    1.33
   4   0  12   19.01    1.19
   4   0 -13   -0.37    0.25
   4   0  13    0.65    0.54
  -4   0 -13   -0.99    0.76
   4   0  13   -0.10    0.24
  -4   0 -14    1.73    0.82
   4   0 -14    3.17    0.54
  -4   0 -15   -0.21    0.90
   4   0 -15   -0.14    0.27
   4   0 -16    1.27    0.42
   4   0 -17   -0.10    0.29
   4   0 -18    0.26    0.33
   4   0 -19   -0.07    0.31
  -4   0  19   -0.05    0.38
  -4   0  20   20.01    1.25
  -4   0  21   -0.10    0.26
  -4   0  22   14.55    0.94
  -4   0 -23   -0.29    0.20
  -4   0  23   -0.03    0.19
   4   1   0   18.56    1.63
   4  -1   0   22.40    1.78
   4   1   0   18.05    1.61
   4  -1   0   17.68    1.60
   4  -1   0   18.91    1.62
   4   1   0   19.33    1.67
   4   1   0   19.45    1.61
   4  -1   0   19.29    1.60
   4  -1   1   30.58    2.14
   4   1  -1   33.10    2.19
   4   1   1   33.37    2.25
  -4  -1  -1   30.72    1.56
   4  -1  -1   35.72    2.25
   4   1  -1   31.63    2.17
   4   1   1   33.94    2.24
   4  -1  -1   33.20    2.15
   4  -1   1   32.70    2.14
   4   1  -1   33.50    2.20
   4  -1   1   33.43    2.18
   4  -1  -1   31.62    2.14
   4   1   1   31.76    2.16
   4   1  -1   32.98    2.16
   4  -1   1   33.75    2.16
   4  -1  -1   33.14    2.15
   4   1   1   35.66    2.26
   4  -1   2   20.53    1.73
   4   1  -2   20.29    1.67
   4   1   2   18.17    1.63
  -4  -1  -2   19.66    1.31
   4  -1  -2   20.80    1.69
   4  -1  -2   20.68    1.71
   4   1  -2   21.55    1.75
   4   1   2   21.15    1.78
   4  -1   2   19.53    1.69
   4  -1   2   18.32    1.63
   4  -1  -2   22.06    1.79
   4   1   2   20.82    1.73
   4   1   2   19.53    1.72
   4   1  -2   20.87    1.75
   4   1  -2   20.75    1.69
   4  -1   2   19.89    1.69
   4  -1  -2   20.20    1.70
   4   1  -3  481.73   11.64
   4  -1   3  473.12   12.20
   4   1   3  474.18   12.06
  -4  -1  -3  433.83   10.94
   4  -1  -3  479.37   11.83
   4  -1   3  495.18   11.99
   4   1  -3  489.25   12.07
   4   1   3  482.95   12.02
   4  -1  -3  486.57   11.92
   4  -1   3  479.92   11.97
   4   1   3  469.72   11.92
   4   1  -3  482.60   12.00
   4   1  -3  478.44   11.89
   4  -1   3  484.88   11.91
   4  -1  -3  474.36   11.83
   4  -1  -3  479.20   11.94
   4   1   3  481.30   12.02
   4  -1   4   31.90    2.27
   4   1   4   31.73    2.22
  -4  -1  -4   28.59    1.85
   4   1  -4   29.18    1.92
   4  -1  -4   29.31    2.09
   4   1  -4   29.89    2.11
   4   1   4   29.52    2.08
   4  -1   4   32.65    2.18
   4   1   4   29.98    2.15
   4   1  -4   32.86    2.20
   4   1  -4   30.98    2.19
   4   1   4   31.99    2.21
   4  -1   4   31.07    2.14
   4  -1  -4   32.56    2.18
   4  -1  -4   29.18    2.10
   4  -1   4   29.09    2.07
  -4  -1  -5    9.08    1.11
   4  -1   5    9.98    1.31
   4   1   5   10.85    1.33
   4   1  -5    9.54    1.03
   4   1  -5    9.71    1.20
   4   1   5    8.69    1.11
   4  -1  -5    7.98    1.07
   4  -1   5    8.36    1.12
   4  -1   5   11.50    1.32
   4   1  -5   10.42    1.29
   4  -1   5    9.64    1.22
   4   1   5    9.44    1.25
   4  -1  -5   10.45    1.25
   4  -1  -5   10.44    1.26
   4   1   5    9.65    1.20
   4   1  -5    9.92    1.22
   4   1  -6   -0.10    0.32
   4   1   6   -0.36    0.44
   4  -1   6   -0.45    0.52
   4   1   6   -0.33    0.37
   4   1   6   -0.32    0.49
   4  -1  -6    0.21    0.32
   4  -1   6    0.00    0.43
   4  -1  -6    0.40    0.32
   4   1  -6   -0.35    0.57
   4   1   6    0.12    0.36
   4   1  -6   -0.05    0.44
   4  -1   6   -0.30    0.39
  -4  -1  -6   -0.27    0.48
   4   1   7    2.27    0.63
   4   1  -7    3.02    0.72
   4  -1   7    4.04    0.87
   4   1   7    3.29    0.84
   4   1   7    3.47    0.78
   4   1  -7    2.85    0.67
   4  -1   7    3.08    0.72
   4  -1  -7    1.95    0.54
   4  -1   7    3.11    0.78
   4  -1  -7    3.10    0.73
   4   1   7    1.93    0.57
   4   1  -7    3.34    0.68
  -4  -1  -7    3.11    0.79
   4  -1   8   48.82    2.84
   4   1   8   42.80    2.67
   4   1   8   47.92    2.80
   4   1  -8   47.20    2.75
   4  -1  -8   45.36    2.71
   4   1  -8   44.10    2.68
   4  -1  -8   45.20    2.69
   4  -1   8   43.59    2.66
   4  -1   8   47.06    3.14
  -4   1  -8   45.51    2.92
   4   1   8   45.12    3.13
  -4  -1  -8   44.39    2.89
   4   1   8   45.80    2.70
   4   1  -8   45.64    2.72
   4  -1   9  346.72   10.60
   4   1   9  356.53   10.72
  -4   1  -9  342.35   10.36
  -4  -1  -9  347.19   10.36
   4  -1  10   62.39    3.87
   4   1  10   68.09    4.06
  -4   1 -10   61.24    3.81
  -4  -1 -10   61.62    3.76
   4   1  11  105.32    5.24
  -4   1 -11  107.77    5.30
  -4  -1 -11   93.58    4.97
   4  -1  11   95.07    5.00
   4   1 -11   92.26    3.02
   4  -1 -11   94.06    3.02
   4   1  11   87.01    2.94
   4   1 -12    0.25    0.26
   4  -1 -12    0.59    0.37
   4  -1  12    0.88    0.49
   4   1  12    0.27    0.44
  -4   1 -12    0.56    0.57
  -4  -1 -12   -0.50    0.68
   4   1  12    0.15    0.25
   4   1 -13    2.49    0.47
   4  -1 -13    2.64    0.48
   4   1  13    1.35    0.59
  -4   1 -13    2.33    0.93
  -4  -1 -13    3.00    1.15
   4   1  13    1.78    0.43
   4   1 -14    0.96    0.30
   4  -1 -14    1.19    0.38
  -4   1 -14    1.70    0.94
  -4  -1 -14    0.16    0.67
   4   1  14    0.64    0.28
   4   1 -15   22.52    1.44
   4  -1 -15   25.06    1.50
  -4   1 -15   22.74    2.71
  -4  -1 -15   24.26    2.85
   4   1 -16   13.51    1.11
   4  -1 -16   14.10    1.13
   4   1 -17    0.87    0.31
   4  -1 -17    0.95    0.34
   4   1 -18   16.70    1.19
   4  -1 -18   15.38    1.18
  -4  -1  18   15.65    1.19
   4  -1 -19   21.51    1.35
  -4  -1  19   24.82    1.44
  -4   1  19   22.40    1.38
   4  -1 -20    9.40    0.84
  -4  -1  20   10.10    0.90
  -4   1  20   10.79    0.91
  -4  -1  21    1.39    0.40
  -4   1  21    1.41    0.38
  -4   1 -22   24.32    1.22
  -4  -1  22   23.16    1.22
  -4   1  22   22.39    1.19
  -4   1 -23    1.07    0.28
  -4  -1  23    0.63    0.23
  -4   1  23    0.35    0.19
   4   2   0   50.02    2.77
   4  -2   0   50.82    2.88
   4   2   0   52.55    2.87
   4  -2   0   49.68    2.76
   4  -2   0   52.01    2.81
   4   2   0   53.24    2.89
   4   2   0   57.27    2.91
   4  -2   0   51.99    2.80
   4   2  -1   24.51    1.85
   4   2   1   21.48    1.79
  -4  -2  -1   24.55    1.44
   4  -2  -1   24.45    1.91
   4  -2   1   25.82    1.99
   4   2  -1   22.74    1.89
   4   2   1   24.40    1.98
   4  -2  -1   24.83    1.84
   4  -2   1   25.10    1.88
   4  -2  -1   24.45    1.88
   4   2   1   25.71    1.94
   4   2  -1   25.95    1.96
   4  -2   1   27.63    2.01
   4   2  -1   24.29    1.88
   4  -2   1   25.18    1.92
   4  -2  -1   23.51    1.83
   4   2   1   24.28    1.88
   4   2  -2  362.97    9.57
   4   2   2  371.54    9.96
  -4  -2  -2  348.49    8.82
   4  -2  -2  360.83    9.82
   4  -2   2  356.29    9.84
   4   2  -2  375.47    9.88
   4   2   2  373.76    9.90
   4  -2  -2  372.80    9.81
   4   2   2  369.40    9.81
   4   2   2  372.72    9.92
   4   2  -2  364.37    9.88
   4   2  -2  366.72    9.76
   4  -2   2  379.50    9.90
   4  -2   2  363.03    9.73
   4  -2  -2  360.96    9.76
   4   2  -3   15.19    1.42
   4   2   3   16.97    1.67
  -4  -2  -3   15.59    1.36
   4  -2   3   16.59    1.66
   4   2  -3   45.68    2.57
   4   2   3   24.15    1.93
   4   2   3   23.01    1.86
   4   2  -3   41.63    2.43
   4   2   3   16.65    1.59
   4  -2   3   16.73    1.57
   4  -2  -3   19.39    1.69
   4  -2  -3   24.48    1.87
   4  -2   3   18.08    1.61
   4   2  -3   16.95    1.60
   4   2  -4   17.73    1.47
   4   2   4   18.24    1.75
  -4  -2  -4   17.25    1.50
   4  -2   4   17.67    1.70
   4   2  -4   18.30    1.69
   4   2   4   18.95    1.69
   4  -2  -4   18.06    1.68
   4   2   4   18.82    1.69
   4   2   4   18.97    1.73
   4   2  -4   19.48    1.77
   4   2  -4   17.47    1.62
   4  -2   4   18.56    1.67
   4  -2   4   17.99    1.60
   4  -2  -4   19.41    1.69
   4   2   5   23.45    2.01
  -4  -2  -5   22.24    1.79
   4   2  -5   20.57    1.51
   4  -2   5   20.90    1.92
   4   2  -5   20.12    1.80
   4   2   5   21.61    1.85
   4  -2   5   22.91    1.88
   4   2   5   22.29    1.86
   4   2  -5   20.91    1.84
   4   2   5   20.92    1.83
   4   2  -5   22.33    1.84
   4  -2  -5   21.20    1.82
   4  -2   5   22.78    1.83
   4  -2  -5   22.58    1.83
   4   2   6   23.42    2.13
  -4  -2  -6   24.00    1.95
   4  -2   6   25.17    2.13
   4   2  -6   24.46    1.96
   4   2   6   24.36    1.95
   4   2   6   26.21    2.11
   4   2  -6   27.60    2.12
   4   2   6   25.82    2.05
   4   2  -6   24.32    1.99
   4  -2  -6   24.16    2.00
   4  -2   6   25.65    1.99
   4  -2  -6   25.85    2.00
   4  -2   6   24.83    2.03
   4   2  -7    8.84    1.20
   4   2   7   10.76    1.28
   4  -2   7   10.08    1.38
   4   2   7    8.90    1.33
   4  -2   7   12.58    1.39
   4  -2  -7    7.07    1.05
   4   2   7    8.08    1.15
   4   2  -7    9.59    1.28
  -4  -2  -7    7.80    1.18
   4   2   8   17.55    1.91
  -4  -2  -8   17.17    1.75
   4  -2   8   18.31    1.91
   4   2  -8   17.16    1.64
   4   2   8   15.94    1.56
   4   2   8   18.96    1.74
   4   2  -8   17.56    1.67
   4  -2   8   16.52    1.62
   4  -2  -8   16.45    1.60
   4  -2   9    5.29    1.11
   4   2   9    3.08    0.92
  -4  -2  -9    4.86    0.99
   4  -2  10    1.09    0.63
   4   2  10    0.40    0.50
   4   2 -11    1.58    0.35
   4  -2 -11    1.37    0.36
   4  -2  11    2.46    0.88
  -4   2 -11    0.21    0.72
   4   2  11    1.26    0.71
  -4  -2 -11    0.75    0.47
   4   2  11    1.14    0.35
   4   2  12  113.05    5.72
  -4   2 -12  120.23    5.90
  -4  -2 -12  116.37    5.89
   4  -2  12  121.39    5.83
   4  -2 -12  108.21    3.43
   4   2 -12  107.39    3.44
   4   2  12  109.14    3.44
   4  -2 -13   15.87    1.13
   4   2 -13   13.90    1.07
   4   2  13   16.71    2.18
  -4   2 -13   17.29    2.25
  -4  -2 -13   13.79    1.98
   4   2  13   14.72    1.09
   4   2 -14   16.56    1.19
   4  -2 -14   16.51    1.18
  -4   2 -14   19.82    2.52
  -4  -2 -14   16.87    2.31
   4   2  14   17.44    1.19
   4   2 -15    3.80    0.58
   4  -2 -15    3.01    0.55
  -4   2 -15    4.29    1.21
  -4  -2 -15    3.66    1.27
   4   2  15    3.79    0.59
   4   2 -16  157.28    4.62
   4   2  16  150.77    4.41
   4   2 -17  169.11    4.92
   4  -2 -17  178.08    5.03
   4  -2 -18    4.36    0.67
  -4  -2  18    4.71    0.71
   4  -2 -19   19.74    1.29
  -4  -2  19   21.30    1.34
   4  -2 -20    7.83    0.77
  -4   2  20    7.03    0.75
  -4  -2  20    7.61    0.80
   4  -2 -21    0.60    0.29
  -4  -2  21    0.24    0.30
  -4   2  21    0.59    0.29
  -4   2 -22   12.43    0.87
  -4  -2  22   11.80    0.85
  -4   2  22   11.68    0.82
  -4   2 -23   10.98    0.72
  -4  -2  23   10.45    0.72
  -4   2  23   11.86    0.74
   4   3   0  217.64    6.84
   4  -3   0  224.36    7.07
   4   3   0  222.24    6.97
   4  -3   0  225.24    6.95
   4   3   0  226.21    6.96
   4   3   0  222.83    6.97
   4  -3   0  230.19    6.92
   4   3  -1    1.05    0.68
   4   3   1    0.54    0.48
   4  -3  -1    0.22    0.53
   4  -3   1    1.48    0.64
   4  -3   1    0.38    0.50
   4   3  -1    0.55    0.51
   4   3   1    1.08    0.59
   4   3  -1    1.51    0.65
   4  -3   1    0.15    0.42
   4  -3  -1   -0.20    0.40
   4   3   1   -0.27    0.43
   4   3   1    1.79    0.67
   4   3  -1    0.51    0.56
  -4  -3  -1    0.52    0.27
   4   3  -2  530.12   13.03
   4   3   2  556.52   13.60
  -4  -3  -2  513.99   12.51
   4  -3   2  548.02   13.65
   4   3  -2  548.71   13.50
   4   3   2  554.99   13.54
   4  -3   2  569.24   13.48
   4  -3   2  565.13   13.56
   4   3   2  569.30   13.59
   4   3  -2  532.75   13.40
   4   3  -2  556.62   13.55
   4  -3  -2  557.53   13.42
   4  -3  -2  530.77   13.37
   4   3   2  554.10   13.56
   4   3  -3   24.22    1.81
   4   3   3   25.87    2.07
  -4  -3  -3   25.32    1.78
   4  -3   3   23.72    2.02
   4   3  -3   27.20    2.08
   4   3   3   26.52    2.07
   4  -3  -3   27.98    2.05
   4  -3  -3   26.23    2.01
   4   3   3   26.49    2.06
   4   3  -3   27.23    2.05
   4   3   3   24.57    2.00
   4   3  -3   25.55    2.02
   4  -3   3   26.31    2.03
   4  -3   3   25.79    2.00
   4   3  -4  105.78    4.07
   4   3   4  118.10    4.88
  -4  -3  -4  106.93    4.27
   4  -3   4  111.08    4.78
   4   3  -4  116.55    4.72
   4   3   4  112.30    4.61
   4  -3   4  109.89    4.64
   4   3   4  114.66    4.63
   4   3  -4  114.56    4.64
   4   3   4  118.28    4.69
   4   3  -4  114.92    4.66
   4  -3  -4  110.87    4.59
   4  -3   4  116.97    4.59
   4  -3  -4  116.91    4.65
   4   3  -5  142.06    4.71
   4   3   5  153.28    5.76
  -4  -3  -5  142.98    5.21
   4  -3   5  144.43    5.61
   4   3  -5  146.36    5.49
   4   3   5  142.68    5.39
   4   3   5  144.01    5.41
   4   3  -5  147.78    5.50
   4  -3   5  140.26    5.31
   4  -3  -5  149.66    5.42
   4   3   6   55.99    3.37
  -4  -3  -6   53.65    3.09
   4  -3   6   56.05    3.31
   4   3  -6   59.23    3.24
   4   3   6   53.31    3.10
   4   3   6   52.99    3.03
   4   3  -6   52.99    3.10
   4  -3  -6   52.68    3.00
   4  -3   6   54.37    3.03
   4   3  -7    8.72    1.23
   4   3   7    9.24    1.27
   4  -3   7    8.91    1.41
   4   3   7   10.77    1.47
   4  -3  -7    8.83    1.21
   4   3   7    7.10    1.10
   4  -3   7    7.96    1.16
   4   3  -7    9.59    1.28
  -4  -3  -7   10.29    1.37
   4   3   8   39.31    2.60
   4   3  -8   41.05    2.68
   4  -3   8   40.77    2.64
   4  -3  -8   41.23    2.64
   4   3   8   44.01    3.14
  -4  -3  -8   39.28    2.82
   4  -3   8   41.82    3.01
   4   3  -8   40.20    2.65
   4   3   8   37.91    2.54
   4   3   9   30.07    2.65
  -4  -3  -9   29.21    2.52
   4  -3   9   28.81    2.56
   4   3  10  107.89    5.32
  -4  -3 -10  107.38    5.29
   4  -3  10  105.85    5.24
   4   3 -10   95.02    3.10
   4   3  10   98.74    3.16
   4   3  11   26.96    2.64
  -4  -3 -11   31.60    2.91
   4  -3  11   31.99    2.84
   4   3 -11   28.58    1.51
   4   3  11   28.31    1.51
   4   3 -12    1.47    0.39
   4  -3 -12    1.21    0.33
  -4   3 -12    2.45    0.88
   4  -3  12    1.04    0.58
   4   3  12    1.90    0.79
  -4  -3 -12    0.82    0.70
   4   3  12    1.65    0.44
   4   3 -13    2.30    0.42
   4  -3 -13    2.83    0.51
   4   3  13    2.76    1.01
  -4   3 -13    1.84    0.82
  -4  -3 -13    2.31    0.82
   4   3  13    3.45    0.58
  -4   3 -14   81.89    5.23
  -4  -3 -14   85.67    5.45
   4  -3 -14   84.92    2.97
   4   3 -14   80.21    2.93
   4   3  14   79.33    2.89
  -4  -3  15   30.33    1.66
  -4   3 -15   23.36    2.87
  -4  -3 -15   30.80    3.30
   4  -3 -15   28.79    1.62
   4   3 -15   27.33    1.57
   4   3  15   25.52    1.49
   4   3  16    0.15    0.29
   4  -3 -16    0.28    0.34
  -4  -3  16   -0.10    0.35
   4   3  17    1.04    0.37
   4  -3 -17    1.40    0.42
  -4  -3  17    1.48    0.48
   4  -3 -18   58.44    2.42
  -4  -3  18   58.03    2.43
   4  -3 -19   21.85    1.36
  -4  -3  19   21.08    1.35
   4  -3 -20   20.71    1.27
  -4  -3  20   22.11    1.32
  -4   3 -21    8.08    0.76
   4  -3 -21    7.70    0.72
  -4  -3  21    7.44    0.75
  -4   3  21    8.78    0.75
  -4   3 -22   19.45    1.07
  -4  -3  22   19.91    1.11
  -4   3  22   19.58    1.05
  -4   3 -23   16.48    0.87
  -4   3  23   15.74    0.86
   4   4   0   16.35    1.62
   4  -4   0   19.10    1.72
   4   4   0   17.68    1.74
   4   4   0   19.80    1.80
  -4  -4  -1    4.94    0.75
   4   4  -1    3.37    0.74
   4   4   1    4.69    0.94
   4   4   1    4.12    0.91
   4   4  -1    5.26    1.00
   4   4  -1    5.41    1.04
   4   4   1    5.55    1.12
   4  -4   1    4.80    0.98
   4  -4  -1    4.21    0.89
   4   4  -2  181.36    5.99
   4   4   2  177.22    6.30
   4  -4   2  182.27    6.38
  -4  -4  -2  179.33    5.64
   4  -4   2  179.40    6.22
   4  -4  -2  194.51    6.30
   4   4   2  180.54    6.33
   4   4  -2  183.73    6.33
   4   4  -2  183.65    6.29
   4   4   2  182.51    6.29
   4  -4   3   12.17    1.47
   4   4  -3   11.24    1.27
   4   4   3   12.12    1.50
  -4  -4  -3   11.63    1.27
   4  -4   3   12.98    1.49
   4  -4  -3   13.56    1.49
   4   4   3   12.80    1.53
   4   4  -3   11.48    1.39
   4   4  -3   11.16    1.39
   4   4   3   12.22    1.42
   4   4  -4  475.75   12.14
   4   4   4  526.52   13.42
  -4  -4  -4  508.78   12.74
   4  -4   4  507.50   13.36
   4  -4   4  519.55   13.00
   4  -4  -4  524.53   13.03
   4   4   4  513.58   13.13
   4   4  -4  535.82   13.26
   4   4  -4  508.51   13.14
   4   4   4  520.38   13.15
   4   4   5  577.43   14.56
  -4  -4  -5  545.71   13.89
   4  -4   5  561.17   14.51
   4  -4   5  559.07   14.03
   4   4   5  559.26   14.12
   4   4  -5  567.90   14.19
   4  -4  -5  555.14   14.03
   4   4  -5  567.13   14.24
   4   4   5  571.78   14.23
  -4  -4  -6    3.49    0.82
   4   4   6    3.26    0.85
   4   4  -6    3.31    0.81
   4  -4   6    5.62    1.00
   4  -4  -6    4.97    0.92
   4   4   6    3.94    0.93
   4   4  -6    3.61    0.83
   4  -4   6    4.66    1.07
   4   4   6    3.92    0.95
   4   4  -7  195.41    6.83
   4   4   7  191.79    6.73
   4   4   7  191.26    6.68
   4  -4   7  186.25    6.55
   4  -4  -7  202.27    6.74
   4   4  -7  189.66    6.76
   4   4   7  208.81    7.42
  -4  -4  -7  196.34    7.00
   4  -4   7  189.03    7.17
   4   4  -8  159.42    5.98
   4   4   8  154.14    5.83
   4   4   8  166.91    6.71
  -4  -4  -8  153.77    6.23
   4  -4   8  153.07    6.35
   4   4   8  156.39    5.86
   4   4  -8  155.68    5.92
   4  -4   8  148.70    5.67
   4  -4  -8  155.85    5.81
   4  -4   9   14.19    1.80
   4   4   9   17.96    2.05
  -4  -4  -9   14.56    1.87
   4   4  10   24.89    1.39
   4   4  10   27.39    2.65
  -4  -4 -10   22.49    2.37
  -4  -4 -11    3.62    1.08
   4   4  11    4.20    1.16
   4   4  11    3.82    0.57
   4   4  12    0.78    0.37
   4   4  12    0.09    0.46
  -4  -4 -12    1.28    0.65
   4   4  13    9.77    0.90
  -4  -4  13   10.09    0.89
  -4   4 -13   10.42    1.83
   4   4  13    9.99    1.68
  -4  -4 -13    9.33    1.64
  -4  -4  14  150.00    4.35
  -4   4 -14  146.18    7.21
  -4  -4 -14  144.56    7.42
   4  -4 -14  150.77    4.37
   4   4  14  146.33    4.38
   4   4  15   35.78    1.84
   4  -4 -15   39.06    1.93
  -4  -4  15   41.11    1.95
   4   4  16    2.81    0.56
   4  -4 -16    2.45    0.49
  -4  -4  16    2.01    0.49
   4   4  17    7.34    0.77
   4  -4 -17    8.59    0.89
  -4  -4  17    8.97    0.91
   4  -4 -18   32.45    1.70
  -4  -4  18   34.11    1.75
   4  -4 -19   20.67    1.30
  -4   4 -19   19.83    1.30
  -4  -4  19   19.15    1.27
  -4   4 -20   16.19    1.11
   4  -4 -20   14.33    1.03
  -4  -4  20   14.91    1.10
   4  -4 -21    1.43    0.35
  -4   4 -21    0.99    0.33
  -4  -4  21    0.98    0.32
  -4   4  21    1.33    0.38
  -4   4 -22   14.87    0.90
   4  -4 -22   14.27    0.88
  -4  -4  22   13.57    0.91
  -4   4  22   14.29    0.87
  -4   4 -23    9.50    0.63
  -4   4  23    9.20    0.61
   4   5   0  750.14   17.38
   4  -5   0  748.01   17.33
   4   5   0  721.38   17.48
   4   5   0  734.88   17.44
   4  -5   0  713.12   17.43
   4   5   1   12.51    1.51
  -4  -5  -1    8.95    1.06
   4   5  -1    9.18    1.22
   4   5   1   10.95    1.42
   4   5  -1    9.80    1.38
   4   5   1   10.90    1.45
   4  -5  -1   10.57    1.35
   4  -5   1   10.29    1.45
   4  -5  -1   11.05    1.41
   4   5  -1   11.06    1.43
   4  -5   1   10.30    1.31
  -4  -5  -2  202.23    6.52
   4   5  -2  208.94    6.80
   4   5   2  214.27    7.27
   4  -5   2  216.18    7.10
   4  -5  -2  230.67    7.19
   4   5  -2  223.45    7.30
   4   5   2  224.07    7.30
   4   5  -2  223.18    7.26
   4   5   2  219.08    7.23
   4  -5   2  216.36    7.20
  -4  -5  -3   46.27    2.77
   4   5  -3   47.90    2.70
   4   5   3   48.82    3.10
   4   5   3   49.87    3.08
   4  -5   3   48.28    2.95
   4  -5  -3   50.12    2.96
   4   5  -3   48.72    3.02
   4   5  -3   49.90    3.04
   4   5   3   50.39    3.06
   4   5  -4   66.74    3.18
  -4  -5  -4   63.95    3.38
   4  -5   4   74.31    3.70
   4  -5  -4   69.05    3.61
   4   5   4   75.72    3.81
   4   5  -4   69.77    3.71
   4   5  -4   66.45    3.67
   4   5   4   67.59    3.67
   4   5   5  464.03   12.75
  -4  -5  -5  439.79   12.24
   4  -5   5  473.19   12.31
   4  -5  -5  468.12   12.36
   4   5   5  473.12   12.52
   4   5  -5  458.03   12.45
   4   5  -5  469.82   12.57
   4   5   5  458.45   12.46
   4   5   6  185.89    6.95
  -4  -5  -6  168.70    6.51
   4  -5   6  177.93    6.35
   4   5   6  168.14    6.37
   4   5  -6  174.55    6.46
   4  -5  -6  173.52    6.33
   4   5  -6  174.61    6.46
   4   5   6  178.11    6.47
   4   5   7  150.12    6.34
  -4  -5  -7  148.18    6.05
   4  -5  -7  142.98    5.68
   4   5   7  147.10    5.79
   4   5  -7  143.70    5.77
   4  -5   7  144.13    5.62
   4   5  -7  144.17    5.80
   4   5   7  140.87    5.69
  -4  -5  -8    8.71    1.44
   4   5  -8    9.32    1.41
   4   5   8    9.76    1.37
   4  -5   8    9.22    1.34
   4  -5  -8   10.16    1.35
   4   5  -8    9.05    1.34
   4   5   8    7.51    1.22
   4   5   8   11.11    1.64
   4   5   9   17.46    2.15
  -4  -5  -9   16.56    2.02
   4   5   9   15.38    1.06
   4   5  10   21.25    2.38
  -4  -5 -10   21.42    2.35
   4   5  10   19.38    1.23
  -4  -5  10   16.93    1.06
  -4  -5  11    7.06    0.72
   4   5  11    7.31    1.49
   4   5  11    6.17    0.74
  -4  -5 -11    8.12    1.61
   4   5  12   33.37    3.17
  -4  -5 -12   29.50    3.03
  -4  -5  12   28.74    1.51
   4   5  12   31.89    1.68
   4   5  13   97.59    5.63
  -4  -5 -13  100.90    5.97
  -4  -5  13  103.23    3.36
   4   5  13  105.87    3.48
  -4   5 -14   26.98    2.94
  -4  -5 -14   29.89    3.26
   4   5  14   28.45    1.61
  -4  -5  14   27.46    1.56
   4   5  15  157.30    4.65
   4  -5 -15  162.18    4.65
  -4  -5  15  158.69    4.63
   4   5  16   48.68    2.18
   4  -5 -16   52.63    2.26
  -4  -5  16   50.57    2.25
  -4   5 -17   43.77    2.04
   4  -5 -17   39.05    1.92
  -4  -5  17   40.39    1.95
   4   5  18    1.65    0.44
   4  -5 -18    1.24    0.42
  -4   5 -18    1.78    0.48
  -4  -5  18    1.69    0.47
   4   5  19    0.88    0.23
   4  -5 -19    1.87    0.44
  -4   5 -19    2.27    0.51
  -4  -5  19    1.72    0.47
  -4   5 -20   67.76    2.46
   4  -5 -20   70.39    2.50
  -4  -5  20   70.29    2.56
  -4   5 -21   30.73    1.45
   4  -5 -21   31.95    1.46
  -4  -5  21   32.53    1.53
  -4   5  21   31.31    1.43
  -4   5 -22    6.54    0.58
   4  -5 -22    6.55    0.57
  -4   5  22    6.92    0.58
  -4   5 -23    0.14    0.15
  -4   5  23    0.35    0.18
   4   6   0    0.49    0.44
   4   6   0    0.68    0.64
   4  -6   0    0.26    0.39
   4  -6   0    0.88    0.60
   4   6   0    0.30    0.50
   4   6  -1  107.71    4.62
   4   6   1  108.61    4.79
  -4  -6  -1  109.40    4.42
   4   6   1  112.85    4.91
   4   6  -1  110.88    4.89
   4  -6   1  110.87    4.74
   4  -6  -1  111.95    4.74
   4   6  -1  110.35    4.87
   4   6   1  110.51    4.87
   4  -6   1  111.18    4.87
   4  -6  -1  110.76    4.86
   4   6  -2   19.42    1.83
   4   6   2   20.23    1.97
  -4  -6  -2   21.17    1.84
   4   6  -2   20.77    2.01
   4   6   2   18.11    1.86
   4  -6   2   20.70    1.97
   4  -6  -2   19.55    1.87
   4   6  -2   19.23    1.95
   4   6   2   19.60    1.95
   4  -6   2   19.22    1.92
   4  -6  -2   21.05    2.03
   4   6  -3   13.80    1.46
  -4  -6  -3   12.68    1.43
   4   6   3   15.49    1.76
   4  -6   3   16.36    1.70
   4   6   3   15.03    1.74
   4   6  -3   15.93    1.78
   4  -6  -3   16.16    1.71
   4   6  -3   16.52    1.81
   4   6   3   17.30    1.85
   4  -6   3   17.20    1.83
   4  -6  -3   14.64    1.71
  -4  -6  -4   23.76    2.12
   4   6  -4   18.74    1.64
   4   6   4   21.45    2.13
   4  -6   4   20.21    1.96
   4  -6  -4   24.34    2.14
   4   6   4   23.48    2.18
   4   6  -4   22.20    2.11
   4   6  -4   24.55    2.22
   4   6   4   22.02    2.08
   4  -6   4   23.94    2.17
   4  -6  -4   22.35    2.15
   4   6   5   18.01    1.98
  -4  -6  -5   20.91    2.04
   4   6  -5   20.97    2.05
   4  -6   5   20.48    1.99
   4  -6  -5   19.53    1.95
   4   6   5   22.58    2.13
   4   6  -5   22.08    2.13
   4   6   5   20.96    2.06
  -4  -6  -6   -0.43    0.54
   4   6   6    0.52    0.59
   4  -6   6   -0.11    0.43
   4  -6  -6    0.18    0.41
   4   6  -6   -0.07    0.39
   4   6   6   -0.02    0.47
   4   6  -6    0.29    0.59
   4   6   6   -0.45    0.79
   4   6  -7   82.32    4.33
   4   6   7   80.97    4.25
   4   6   7   91.93    4.90
  -4  -6  -7   82.86    4.52
   4  -6  -7   85.78    4.29
   4   6   7   80.04    4.24
   4   6  -7   81.36    4.31
   4  -6   7   80.59    4.13
   4   6   8   20.16    1.24
   4   6   8   24.56    2.48
  -4  -6  -8   23.05    2.43
   4  -6  -8   21.84    2.07
   4   6   8   23.74    2.17
   4   6  -8   23.89    2.25
   4  -6   8   22.97    2.11
   4   6  -8   22.46    2.21
   4   6   8   19.95    2.01
   4   6   9    3.60    1.10
   4   6   9    2.91    0.50
  -4  -6  -9    2.67    0.96
   4   6  10   22.29    2.49
  -4  -6 -10   21.52    2.47
   4   6  10   19.44    1.26
  -4  -6  10   18.72    1.13
  -4  -6  11    7.65    0.75
  -4  -6 -11   10.39    1.88
   4   6  11   10.31    1.76
   4   6  11    7.86    0.81
  -4  -6  12    5.62    0.66
  -4  -6 -12    5.81    1.34
   4   6  12    6.66    1.46
   4   6  12    5.75    0.73
  -4  -6  13    2.53    0.52
  -4  -6 -13    2.11    1.10
   4   6  13    2.81    0.96
   4   6  13    2.96    0.60
   4   6  14   -0.14    0.30
  -4   6 -14   -0.18    0.29
  -4  -6  14    0.05    0.27
   4   6  15   32.71    1.77
  -4   6 -15   34.38    1.82
  -4  -6  15   32.93    1.75
   4   6  16    0.33    0.33
   4  -6 -16    0.18    0.37
  -4   6 -16    0.07    0.32
  -4  -6  16    0.33    0.30
   4   6  17    6.05    0.72
   4  -6 -17    8.24    0.86
  -4   6 -17    8.23    0.86
  -4  -6  17    7.32    0.81
   4   6  18   18.88    1.21
  -4   6 -18   22.39    1.38
   4  -6 -18   22.44    1.37
  -4  -6  18   22.61    1.41
   4   6  19   20.48    1.19
  -4   6 -19   22.55    1.34
   4  -6 -19   24.80    1.38
  -4  -6  19   24.60    1.42
   4  -6 -20    5.10    0.64
  -4   6 -20    5.47    0.62
  -4  -6  20    5.73    0.65
  -4   6 -21   30.38    1.39
   4  -6 -21   30.20    1.39
  -4   6  21   29.28    1.34
  -4   6 -22    8.84    0.65
   4  -6 -22    8.87    0.66
  -4   6  22    8.65    0.62
   4   7   0   32.19    2.50
   4   7   0   33.05    2.61
   4  -7   0   30.66    2.43
   4   7   0   30.82    2.51
   4  -7   0   30.58    2.52
   4   7  -1   22.95    2.05
   4   7   1   24.36    2.22
  -4  -7  -1   26.86    2.11
   4   7   1   25.29    2.34
   4   7  -1   25.72    2.33
   4  -7   1   27.99    2.34
   4  -7  -1   26.88    2.29
   4   7  -1   29.48    2.46
   4   7   1   25.66    2.29
   4  -7   1   25.00    2.33
   4  -7  -1   28.16    2.43
  -4  -7  -2    3.33    0.82
   4   7  -2    4.32    0.89
   4   7   2    4.63    0.97
   4   7   2    4.77    0.99
   4   7  -2    4.31    1.10
   4  -7   2    4.01    0.92
   4  -7   2    3.27    0.94
   4  -7  -2    4.44    1.00
   4  -7  -2    4.38    0.99
   4   7  -2    4.23    1.04
   4   7   2    3.51    0.90
   4   7  -3   14.17    1.53
   4   7   3   13.97    1.73
  -4  -7  -3   12.69    1.58
   4   7   3   15.19    1.82
   4   7  -3   14.96    1.75
   4  -7   3   13.98    1.67
   4  -7  -3   14.44    1.72
   4   7   3   14.45    1.78
   4  -7   3   16.40    1.84
   4  -7  -3   14.09    1.76
   4   7  -3   13.01    1.69
  -4  -7  -4    2.13    0.75
   4  -7   4    1.87    0.72
   4  -7   4    1.96    0.84
   4  -7  -4    1.68    0.66
   4   7  -4    2.72    0.91
   4   7   4    2.55    0.81
   4  -7  -4    4.14    0.92
   4   7   4    2.35    0.75
   4   7  -4    2.23    0.81
   4   7   4    1.99    0.77
   4   7  -5  183.43    6.96
   4   7   5  185.51    7.01
   4  -7   5  169.37    6.74
   4  -7  -5  180.43    6.93
   4  -7   5  176.69    6.72
   4  -7  -5  183.48    6.82
   4   7  -5  175.66    6.90
   4   7   5  173.76    6.89
  -4  -7  -5  177.64    6.92
   4   7   5  179.84    7.11
   4   7  -6  100.68    4.93
   4   7   6  101.47    4.97
  -4  -7  -6   92.52    4.91
   4   7   6  103.85    5.22
   4  -7   6   98.12    4.73
   4  -7  -6  105.50    4.90
   4   7   6  102.11    4.97
   4   7  -6   89.88    4.75
   4   7  -7   25.04    2.37
   4   7   7   23.67    2.30
   4   7   7   22.30    1.33
  -4  -7  -7   22.24    2.41
   4   7   7   22.13    2.39
   4  -7   7   24.31    2.22
   4  -7  -7   26.07    2.40
   4   7   7   25.03    2.35
   4   7  -7   25.06    2.37
   4  -7   8   16.54    1.14
   4   7   8   17.17    1.16
   4   7  -8   18.78    2.09
   4   7   8   15.72    1.89
   4   7   8   20.43    2.34
  -4  -7  -8   17.34    2.14
   4  -7  -8   19.15    2.00
   4  -7   8   16.43    1.86
   4   7   8   15.81    1.85
   4   7  -8   17.48    2.03
   4  -7   9    2.58    0.50
   4   7   9    2.45    0.52
   4   7   9    3.35    1.05
  -4  -7  -9    1.66    0.89
   4  -7  10    6.13    0.72
   4   7  10    6.74    0.79
  -4   7 -10    5.27    0.65
  -4  -7  10    4.77    0.57
  -4  -7 -10    6.12    1.51
   4   7  10    7.58    1.54
  -4   7 -11    6.22    0.73
  -4  -7  11    4.68    0.59
   4   7  11    6.09    1.45
   4   7  11    6.08    0.73
  -4  -7 -11    5.78    1.32
   4   7  12   84.49    3.01
   4   7  12   84.23    5.38
  -4  -7 -12   80.55    5.37
  -4   7 -12   77.28    2.85
  -4  -7  12   76.15    2.77
  -4   7 -13    7.85    0.84
  -4  -7  13    6.30    0.73
   4   7  13    7.56    1.68
   4   7  13    7.07    0.80
  -4  -7 -13    5.00    1.44
   4   7  14   40.67    1.96
  -4   7 -14   36.87    1.88
  -4  -7  14   35.79    1.82
   4   7  15  106.91    3.56
  -4   7 -15  105.51    3.53
  -4  -7  15   99.67    3.45
   4   7  16    0.43    0.37
   4  -7 -16    0.92    0.40
  -4   7 -16    1.30    0.45
  -4  -7  16    1.13    0.44
   4   7  17   29.98    1.59
   4  -7 -17   30.63    1.63
  -4   7 -17   28.78    1.63
  -4  -7  17   27.38    1.61
   4   7  18    4.86    0.62
   4  -7 -18    4.33    0.64
  -4   7 -18    3.26    0.56
  -4  -7  18    4.28    0.66
  -4   7 -19   22.86    1.33
   4  -7 -19   24.17    1.36
   4   7  19   20.44    1.16
  -4   7 -20   14.20    0.98
   4   7  20   12.73    0.82
   4  -7 -21    2.23    0.39
  -4   7 -21    1.84    0.35
  -4   7  21    2.08    0.35
  -4   7 -22   77.33    2.21
   4  -7 -22   74.73    2.20
  -4   7  22   72.93    2.11
   4   8   0   -0.33    0.35
   4   8   0    0.18    0.45
   4  -8   0    0.97    0.70
   4   8   0    0.27    0.56
   4  -8   0    0.09    0.61
  -4  -8  -1    0.53    0.39
   4   8  -1    1.23    0.55
   4   8   1    1.93    0.69
   4   8  -1    1.34    0.68
   4   8   1    1.73    0.60
   4  -8   1    1.63    0.73
   4  -8  -1    0.87    0.60
   4   8  -1    1.54    0.73
   4   8   1    1.05    0.40
   4  -8   1    0.72    0.56
   4  -8  -1    0.57    0.41
  -4  -8  -2    6.91    1.24
   4   8  -2    7.36    1.21
   4   8   2    6.05    1.17
   4   8   2    5.76    1.20
   4   8  -2    5.95    1.10
   4  -8   2    6.97    1.23
   4  -8   2    7.61    1.30
   4  -8  -2    7.37    1.35
   4   8  -2    7.08    1.34
   4   8   2    7.40    1.33
   4  -8  -2    5.89    1.17
   4   8  -3   23.20    2.05
   4   8   3   23.98    2.39
  -4  -8  -3   24.43    2.33
   4   8   3   21.97    2.24
   4   8  -3   24.55    2.37
   4  -8   3   23.50    2.22
   4  -8  -3   22.30    2.24
   4   8  -3   25.19    2.40
   4   8   3   25.54    2.44
   4  -8   3   25.61    2.40
   4  -8  -3   22.05    2.26
  -4  -8  -4    8.37    1.47
   4   8   4    6.46    1.27
   4   8   4    6.97    1.33
   4   8  -4    7.03    1.35
   4  -8   4    7.33    1.29
   4  -8  -4    6.90    1.28
   4   8  -4    7.75    1.38
   4   8   4    7.58    1.30
   4  -8   4    8.18    1.36
   4  -8  -4    7.84    1.31
   4   8   5   16.69    2.03
  -4  -8  -5   16.05    1.97
   4  -8  -5   14.56    1.83
   4   8   5   18.78    2.14
   4   8  -5   17.06    2.02
   4  -8   5   19.49    2.07
   4   8  -5   18.63    2.08
   4   8   5   17.94    2.09
   4  -8   5   18.19    2.08
   4  -8  -5   15.46    1.95
   4  -8   6   16.82    1.16
  -4  -8  -6   17.10    2.07
   4   8   6   18.01    2.16
   4  -8   6   17.98    1.98
   4   8   6   17.68    2.08
   4  -8  -6   16.77    1.98
   4   8  -6   18.55    2.14
   4   8  -6   20.49    2.19
   4   8   6   17.19    2.04
   4  -8   6   16.26    1.97
   4  -8  -6   16.09    1.98
   4  -8   7  109.90    3.53
  -4  -8  -7  112.20    5.78
   4   8   7  116.24    5.94
   4  -8   7  111.35    5.30
   4  -8  -7  116.18    5.44
   4   8   7  117.35    5.58
   4   8  -7  115.38    5.55
   4   8  -7  107.26    5.40
   4   8   7  116.04    5.57
   4  -8   8   49.94    2.15
  -4  -8  -8   46.00    3.69
   4   8   8   52.90    3.96
   4  -8   8   51.87    3.43
   4  -8  -8   47.78    3.39
   4   8   8   48.00    3.44
   4   8  -8   49.49    3.50
   4   8  -8   53.39    3.67
   4   8   8   50.52    3.54
  -4  -8  -9   22.12    2.60
   4   8   9   26.88    2.89
   4  -8   9   22.03    1.40
   4   8  10   22.87    1.41
   4  -8  10   22.14    1.38
  -4  -8 -10   21.88    2.68
   4   8  10   25.68    2.85
  -4   8 -10   22.34    1.34
   4  -8  11    6.52    0.74
  -4   8 -11    6.21    0.72
  -4  -8  11    6.47    0.70
  -4  -8 -11    8.72    1.78
   4   8  11    7.33    1.49
   4   8  11    6.28    0.76
  -4   8 -12    3.86    0.61
  -4  -8  12    4.09    0.62
   4   8  12    6.05    1.54
   4   8  12    4.99    0.67
  -4  -8 -12    2.68    0.98
   4   8  13   13.62    1.13
  -4   8 -13   13.07    1.06
  -4  -8  13   11.24    0.98
   4   8  14   39.18    1.96
  -4   8 -14   36.73    1.88
  -4  -8  14   36.60    1.86
   4   8  15   11.33    1.07
  -4   8 -15   11.19    1.04
  -4  -8  15    9.11    0.90
   4   8  16  172.84    4.86
   4  -8 -16  173.55    4.83
  -4   8 -16  168.42    4.85
  -4  -8  16  166.56    4.84
   4   8  17   12.91    1.01
   4  -8 -17   12.87    1.01
  -4   8 -17   12.49    1.03
   4   8  18   20.80    1.26
  -4   8 -18   22.88    1.34
   4  -8 -18   23.54    1.34
  -4   8 -19   58.75    2.19
   4  -8 -19   60.88    2.22
   4   8  20   10.37    0.72
  -4   8 -20   11.45    0.83
  -4   8 -21    4.47    0.48
  -4   8  21    4.69    0.47
   4  -8 -21    4.43    0.47
   4  -8 -22   30.72    1.18
   4   9   0    1.09    0.48
   4  -9   0    1.15    0.67
   4   9   0    1.04    0.44
   4  -9   0    1.78    0.78
   4   9   0    0.83    0.65
   4   9  -1    1.31    0.76
   4   9   1    0.53    0.63
   4  -9   1    1.68    0.83
   4  -9  -1    0.41    0.52
   4   9   1    1.07    0.60
   4   9  -1    0.35    0.54
   4  -9   1    0.74    0.56
   4  -9  -1    0.40    0.67
   4   9   1    1.05    0.69
   4   9  -1    0.58    0.60
  -4  -9  -2  165.31    6.69
   4   9  -2  151.60    6.20
   4   9   2  154.03    6.59
   4   9  -2  159.54    6.78
   4   9   2  162.57    6.87
   4  -9   2  155.66    6.71
   4  -9  -2  162.06    6.80
   4   9  -2  164.56    6.91
   4   9   2  163.13    6.92
   4  -9   2  168.77    6.84
   4  -9  -2  169.79    6.85
   4  -9   3   98.81    3.32
   4   9   3  110.98    5.59
   4   9  -3  108.15    5.47
   4  -9   3  118.23    5.52
   4  -9  -3  126.77    5.68
   4   9  -3  105.81    4.87
   4   9   3  114.08    5.57
  -4  -9  -3  114.51    5.56
   4   9  -3  114.43    5.57
   4   9   3  114.25    5.59
   4  -9   3  114.06    5.56
   4  -9  -3  116.79    5.62
   4  -9   4   11.90    1.76
   4  -9  -4   12.32    1.81
   4  -9   4   11.65    1.66
   4   9  -4   11.10    1.71
   4   9   4   11.50    1.75
   4  -9  -4   10.45    1.59
   4   9  -4   10.66    0.89
   4   9   4   10.43    0.87
  -4  -9  -4   10.98    1.70
   4  -9   4   10.11    0.89
   4   9   4   13.52    1.90
   4   9  -4   10.37    1.59
   4   9   4   12.79    1.87
   4   9  -4   10.39    0.88
   4   9   4   11.17    0.91
   4  -9   5    3.67    1.04
   4  -9  -5    3.59    1.04
   4  -9   5    4.08    1.03
   4   9  -5    3.53    0.96
   4   9   5    5.36    1.24
   4  -9  -5    3.84    1.04
  -4  -9  -5    3.36    1.12
   4   9  -5    3.31    0.54
   4   9   5    3.33    0.54
   4  -9   5    4.01    0.58
   4   9   5    4.58    1.19
   4   9  -5    3.16    0.96
   4   9   5    5.31    1.21
   4   9   5    3.51    0.53
   4   9  -5    3.91    0.58
   4   9  -6   30.56    2.81
   4   9   6   31.73    2.89
   4  -9   6   33.48    2.94
   4  -9  -6   33.47    2.97
   4  -9   6   31.10    1.64
   4   9  -6   30.39    1.54
   4   9   6   29.98    1.50
   4   9  -6   27.48    1.50
   4   9   6   28.97    1.49
   4   9   6   34.47    3.10
  -4  -9  -6   29.77    2.95
   4   9   6   33.48    2.98
   4   9  -6   33.41    2.96
   4  -9   6   32.27    2.78
   4  -9  -6   34.87    2.93
   4   9  -7   87.29    4.93
   4   9   7   87.02    4.91
   4  -9   7   83.04    4.80
   4  -9  -7   83.16    4.84
   4  -9   7   87.87    3.02
   4   9  -7   78.36    2.74
   4   9   7   77.35    2.68
   4   9  -7   77.41    2.76
   4   9   7   78.97    2.73
   4   9   7   95.63    5.41
  -4  -9  -7   86.58    5.20
   4  -9   7   88.49    4.74
   4  -9  -7   89.29    4.91
   4   9   7   87.18    4.88
   4   9  -7   89.64    4.96
  -4  -9  -8   10.67    1.87
   4  -9   8   11.69    1.02
   4  -9   8    9.39    1.50
   4  -9  -8   13.57    1.86
   4   9  -8   12.15    1.78
   4   9   8   10.55    1.66
   4   9   8   14.09    2.15
   4   9   8   13.17    1.79
   4   9  -8   11.45    1.68
   4  -9   9    0.37    0.32
   4   9   9   -0.52    0.61
  -4  -9  -9    0.32    0.74
   4  -9  10    1.25    0.40
  -4   9 -10    1.36    0.36
   4   9  10    0.84    0.79
  -4  -9 -10    0.79    0.47
  -4   9 -11   20.30    1.33
   4   9  11   22.95    1.44
  -4  -9  11   19.55    1.27
   4  -9  11   22.34    1.41
   4   9  11   22.52    2.84
  -4  -9 -11   19.19    2.63
   4   9  12   57.07    2.41
  -4   9 -12   50.92    2.24
  -4  -9  12   50.18    2.20
   4  -9  12   55.43    2.31
  -4   9 -13   41.95    2.03
   4   9  13   49.47    2.19
  -4   9 -14   19.76    1.34
   4   9  14   22.32    1.44
  -4   9 -15   17.74    1.26
   4   9  15   18.17    1.28
   4   9  16    0.23    0.32
   4  -9 -16   -0.21    0.27
  -4   9 -16    0.67    0.33
   4   9  17    0.27    0.34
   4  -9 -17   -0.09    0.36
  -4   9 -17    0.27    0.29
  -4   9 -18   50.77    2.06
   4  -9 -18   53.34    2.09
   4   9  18   49.92    2.01
   4   9  19    1.43    0.34
   4  -9 -19    1.48    0.38
  -4   9 -19    1.49    0.37
  -4   9 -20   35.85    1.46
   4  -9 -20   34.92    1.46
   4   9  20   31.81    1.31
  -4   9  21    4.61    0.42
   4  -9 -21    4.42    0.45
  -4   9 -21    4.56    0.45
   4  10   0   -1.15    0.75
   4  10   0    0.16    0.21
   4 -10   0    0.18    0.28
   4  10   0    0.14    0.25
   4  10   0   -0.55    0.41
   4  10   0    0.15    0.48
   4 -10   0   -0.02    0.43
   4  10   1    5.31    1.18
   4  10  -1    5.96    1.28
   4  10  -1    5.55    0.64
   4  10   1    5.81    0.67
   4  10   1    5.18    0.62
   4  10  -1    6.40    0.69
   4 -10  -1    5.65    0.68
   4 -10   1    6.97    0.75
   4  10  -1    5.25    1.09
   4  10   1    5.94    1.28
   4 -10   1    6.86    1.48
   4 -10  -1    7.62    1.41
   4  10   1    5.20    1.37
   4  10  -1    5.22    1.28
   4 -10   1    7.28    1.43
   4 -10  -1    7.34    1.45
   4  10   2   30.98    2.89
   4  10  -2   29.71    2.82
   4 -10   2   33.08    2.94
   4 -10  -2   30.94    2.81
   4 -10   2   27.72    2.74
   4 -10  -2   33.79    3.01
   4  10   2   31.26    2.91
   4  10  -2   29.80    2.83
   4  10   2   25.91    1.43
   4 -10   2   27.50    1.53
   4 -10  -2   27.87    1.51
   4  10  -2   24.32    1.40
   4  10   2   26.81    1.46
   4  10  -2   26.79    2.47
   4  10   2   26.79    2.62
  -4 -10  -2   30.00    2.79
   4  10  -2   26.26    1.45
   4  10   2   25.98    1.43
   4  10   3   37.31    3.24
   4  10  -3   34.59    3.09
   4 -10   3   37.14    3.09
   4 -10  -3   39.35    3.16
   4  10   3   38.47    3.25
   4  10  -3   35.14    3.10
   4 -10   3   37.02    3.17
   4 -10  -3   35.46    3.14
   4  10   3   33.33    1.66
   4 -10   3   33.80    1.71
   4 -10  -3   35.06    1.73
   4  10   3   33.99    1.66
   4  10  -3   34.82    1.70
   4  10   3   31.99    1.60
  -4 -10  -3   34.03    3.05
   4  10   3   35.78    3.09
   4  10  -3   34.42    1.67
   4  10   3   34.05    1.65
   4  10   4   -0.82    0.74
   4  10  -4   -0.01    0.55
   4  10  -4    0.40    0.25
   4  10   4    0.60    0.32
   4 -10   4    0.35    0.52
   4 -10  -4   -0.05    0.44
   4  10  -4    0.04    0.52
   4  10   4   -0.02    0.45
   4 -10   4    0.29    0.45
   4 -10  -4   -0.45    0.41
   4  10   4    0.50    0.29
   4  10  -4    0.20    0.26
   4  10   4    0.06    0.26
   4 -10   4    0.19    0.29
   4 -10  -4    0.10    0.28
   4  10   4    0.48    0.31
   4  10   4    0.01    0.56
  -4 -10  -4    0.85    0.62
   4 -10   5    8.76    1.53
   4 -10  -5    9.30    1.64
   4  10  -5    8.65    1.59
   4  10   5    8.86    1.56
   4 -10   5    9.49    1.63
   4 -10  -5   10.45    1.69
   4  10  -5    8.98    0.84
   4  10   5   10.66    0.89
  -4 -10  -5   10.64    1.84
   4 -10   5    9.54    0.90
   4 -10  -5    7.32    0.79
   4  10   5   10.35    1.65
   4  10  -5    9.22    1.63
   4  10   5    7.51    1.51
   4  10   5    9.06    0.83
   4  10  -5    8.94    0.84
   4 -10   6    8.67    1.56
   4 -10  -6    8.10    1.48
   4  10  -6    6.67    1.42
   4  10   6    7.58    1.41
   4 -10   6    7.69    1.43
   4 -10  -6    6.40    1.34
   4  10  -6    7.83    0.79
   4  10   6    7.37    0.78
  -4 -10  -6    6.48    1.42
   4  10  -6    8.53    0.84
   4 -10   6    7.49    0.82
   4  10   6    7.51    1.52
   4  10   6    7.13    1.42
   4  10  -6    7.51    1.45
   4  10   6    7.10    0.74
   4  10  -7   17.89    2.22
   4  10   7   18.99    2.32
   4 -10  -7   17.58    2.21
   4 -10   7   16.41    2.10
   4 -10   7   15.31    1.96
  -4 -10  -7   13.82    2.12
   4  10  -7   16.36    1.12
   4  10   7   16.02    1.11
   4 -10   7   17.27    1.23
   4  10   7   17.40    2.20
   4  10  -7   17.34    2.20
   4 -10  -7   17.80    2.23
   4  10   7   19.40    2.48
   4  10  -7   16.08    1.15
   4  10   7   15.72    1.10
   4 -10  -8    5.18    1.21
   4  10  -8    4.52    1.16
   4  10   8    4.07    1.13
  -4 -10  -8    6.35    1.58
   4  10  -8    4.20    0.58
   4  10   8    4.87    0.59
   4 -10   8    5.40    0.72
   4  10   8    5.74    1.44
   4  10   8    4.00    1.07
   4  10  -8    3.11    1.06
   4  10   9   39.31    3.69
  -4 -10  -9   37.30    3.65
   4 -10   9   44.87    2.11
  -4  10 -10   13.06    1.04
   4 -10  10   12.18    1.04
   4  10  10   10.64    2.03
  -4 -10 -10   11.01    2.05
   4 -10  11   52.40    2.32
  -4  10 -11   52.76    2.27
   4  10  11   59.25    2.44
   4 -10  12   88.46    3.18
  -4  10 -12   88.95    3.17
   4  10  13    0.26    0.35
  -4  10 -13    0.02    0.29
   4 -10  13   -0.03    0.32
   4  10  14   -0.37    0.43
  -4  10 -14    0.06    0.34
  -4  10 -15   45.06    2.06
   4  10  15   50.10    2.18
   4  10  16    7.22    0.80
   4 -10 -16    7.03    0.76
  -4  10 -16    6.88    0.75
   4  10  17    0.34    0.33
   4 -10 -17   -0.06    0.30
  -4  10 -17    0.08    0.26
   4  10  18    5.74    0.64
   4 -10 -18    5.95    0.66
  -4  10 -18    5.77    0.65
   4  10  19    2.28    0.39
   4 -10 -19    3.22    0.46
  -4  10 -19    2.66    0.41
   4  10  20    3.19    0.37
  -4  10 -20    3.49    0.41
   4 -10 -20    3.44    0.43
   4 -10 -21   16.45    0.82
   4  11   0  121.05    6.21
   4  11   0  116.69    3.63
   4 -11   0  120.01    3.76
   4 -11   0  119.58    6.14
   4  11   0  129.23    6.35
   4  11   0  115.41    3.61
   4  11   0  118.46    5.86
   4  11   0  115.96    3.62
   4  11   1   16.65    2.27
   4  11  -1   18.79    2.38
   4 -11  -1   18.11    2.28
   4 -11   1   17.03    2.23
   4  11   1   15.77    1.11
   4  11  -1   14.47    1.07
   4 -11  -1   18.62    1.26
   4 -11   1   15.70    1.18
   4 -11  -1   16.22    2.19
   4 -11   1   15.49    2.10
   4  11  -1   15.79    2.13
   4  11   1   16.80    2.21
   4  11  -1   16.25    1.16
   4  11   1   14.91    1.12
   4  11  -1   14.29    1.93
   4  11   1   15.95    2.09
   4  11  -1   15.22    1.10
   4  11   1   15.21    1.10
   4  11  -2   34.32    3.16
   4  11   2   35.98    3.30
   4 -11   2   37.51    3.24
   4 -11  -2   37.38    3.28
   4 -11   2   37.32    3.30
   4 -11  -2   33.55    3.15
   4  11   2   36.83    3.32
   4  11  -2   37.22    3.29
   4  11   2   33.53    1.69
   4  11  -2   32.63    1.64
   4 -11   2   35.32    1.79
   4 -11  -2   32.96    1.72
   4  11   2   34.15    1.70
   4  11  -2   32.86    1.69
   4  11  -2   36.89    2.99
   4  11   2   35.49    3.21
   4  11  -2   34.69    1.71
   4  11   2   34.94    1.70
   4  11   3   75.08    4.84
   4  11  -3   74.55    4.73
   4 -11   3   76.60    4.68
   4 -11  -3   78.35    4.81
   4  11   3   78.77    4.94
   4  11  -3   74.21    4.73
   4 -11   3   70.50    4.62
   4 -11  -3   75.22    4.77
   4  11   3   71.87    2.66
   4  11  -3   66.07    2.51
   4 -11   3   71.60    2.72
   4 -11  -3   69.71    2.66
   4  11  -3   69.38    2.62
   4  11   3   69.81    2.59
   4  11   3   63.16    2.48
   4  11   3   74.83    4.75
  -4 -11  -3   79.40    4.93
   4  11  -3   72.20    2.63
   4  11   3   70.21    2.60
   4  11  -4    2.87    0.90
   4  11   4    2.41    0.96
   4  11  -4    2.82    0.53
   4  11   4    3.08    0.56
   4 -11   4    2.56    1.05
   4 -11  -4    2.14    0.93
   4  11   4    2.95    0.94
   4  11  -4    2.36    0.94
   4 -11   4    2.67    0.92
   4 -11  -4    3.33    1.14
   4  11   4    2.47    0.49
   4  11  -4    2.85    0.52
   4  11   4    2.26    0.46
   4 -11  -4    2.59    0.50
   4 -11   4    2.36    0.50
   4  11   4    2.78    0.50
   4  11   4    0.94    0.70
  -4 -11  -4    0.13    0.68
   4  11  -5   19.95    2.44
   4  11   5   18.42    2.38
   4 -11   5   17.11    2.28
   4 -11  -5   21.21    2.57
   4  11  -5   19.31    1.27
   4  11   5   20.26    1.29
   4 -11   5   19.24    1.33
   4  11  -5   19.14    1.26
   4  11   5   20.06    1.28
   4  11   5   19.10    1.26
  -4 -11  -5   20.81    2.65
   4  11   5   18.93    2.43
   4  11   5   22.80    2.65
   4  11  -5   18.06    2.35
   4 -11   5   18.51    2.26
   4 -11  -5   19.64    2.34
   4  11  -6   31.46    3.05
   4  11   6   28.84    2.99
   4 -11   6   27.17    2.89
   4 -11  -6   29.83    3.02
   4 -11   6   32.19    1.74
   4  11  -6   29.50    1.58
   4  11   6   29.25    1.57
   4  11   6   29.57    1.59
   4  11  -6   29.19    1.59
   4  11   6   33.47    3.31
  -4 -11  -6   28.78    3.14
   4  11   6   32.34    3.13
   4  11  -6   31.52    3.05
   4 -11   6   29.87    2.88
   4 -11  -6   31.03    2.99
   4 -11   7    8.08    1.48
   4 -11  -7   11.47    1.89
   4  11  -7    7.55    1.56
   4  11   7    9.16    1.78
   4 -11   7   10.61    1.70
   4 -11  -7   10.32    1.82
  -4 -11  -7   11.15    2.06
   4  11  -7   11.96    0.97
   4  11   7    9.65    0.87
   4 -11   7   11.29    1.02
   4  11   7    9.59    0.89
   4  11  -7   10.51    0.92
   4  11   7   10.77    1.91
   4  11   7   12.10    1.94
   4  11  -7    9.94    1.76
   4  11   8    0.23    0.25
   4  11  -8    0.59    0.34
   4  11  -8    0.36    0.26
   4  11   8    1.11    0.37
   4 -11   8    0.62    0.37
  -4 -11  -8    0.79    0.94
   4  11   8    0.04    0.50
  -4 -11  -9   83.48    5.76
   4 -11   9   89.11    3.25
   4 -11  10   29.49    1.75
  -4  11 -10   26.43    1.54
   4  11  10   31.27    1.72
   4 -11  11  180.23    5.15
  -4  11 -11  171.47    4.96
   4 -11  12   32.03    1.73
  -4  11 -12   31.49    1.69
   4  11  12   32.84    1.77
   4 -11  13   26.34    1.52
  -4  11 -13   27.58    1.57
   4  11  13   31.46    1.72
  -4  11 -14   22.35    1.38
   4  11  14   24.35    1.46
   4  11  15    1.80    0.43
  -4  11 -15    1.73    0.42
   4  11  16    2.21    0.47
   4 -11 -16    2.40    0.46
  -4  11 -16    2.63    0.50
   4  11  17    0.73    0.33
   4 -11 -17    1.06    0.34
  -4  11 -17    0.64    0.33
   4  11  18    4.50    0.54
   4 -11 -18    4.34    0.52
  -4  11 -18    4.27    0.52
   4  11  19    2.45    0.38
  -4  11 -19    2.69    0.39
   4 -11 -19    2.18    0.38
  -4  11 -20    0.12    0.14
   4 -11 -20    0.29    0.17
   4  12   0   83.95    5.27
   4 -12   0   92.08    5.37
   4  12   0   85.79    3.00
   4 -12   0   87.00    3.11
   4 -12   0   84.92    5.27
   4  12   0   85.70    5.30
   4  12   0   84.40    2.97
   4  12   0   83.67    5.00
   4  12   0   84.76    2.98
   4  12   1   18.22    2.42
   4  12  -1   19.23    2.49
   4 -12   1   19.70    2.46
   4 -12  -1   21.73    2.59
   4  12   1   19.81    1.28
   4  12  -1   17.93    1.22
   4 -12  -1   19.37    1.34
   4 -12   1   17.90    1.30
   4 -12   1   16.46    2.31
   4 -12  -1   17.07    2.34
   4  12   1   18.03    2.35
   4  12  -1   16.88    2.31
   4  12  -1   19.18    1.28
   4  12   1   18.19    1.27
   4  12  -1   18.19    2.27
   4  12   1   17.95    2.32
   4  12  -1   18.42    1.25
   4  12   1   18.32    1.27
   4 -12  -2  102.36    5.77
   4  12   2   94.17    5.65
   4  12  -2   93.67    5.59
   4 -12   2  102.39    5.70
   4 -12   2   90.59    5.49
   4 -12  -2   94.30    5.61
   4  12   2   99.23    5.79
   4  12  -2   98.19    5.71
   4  12   2   94.86    3.22
   4  12  -2   93.86    3.19
   4 -12   2   98.66    3.35
   4 -12  -2   90.38    3.23
   4  12  -2   95.90    3.22
   4  12   2   94.00    3.21
   4  12   2   88.48    5.35
   4  12  -2   95.04    3.19
   4  12   2   97.61    3.22
   4 -12   3    1.75    0.66
   4 -12  -3    2.37    1.02
   4  12   3    2.25    0.99
   4  12  -3    2.34    1.04
   4 -12   3    1.04    0.63
   4 -12  -3    3.14    1.07
   4  12   3    2.58    0.50
   4  12  -3    2.24    0.46
   4  12  -3    2.39    0.53
   4  12   3    2.27    0.47
   4 -12   3    2.85    0.57
   4 -12  -3    2.24    0.50
   4  12   3    1.95    0.94
   4  12  -3    2.94    0.55
   4  12   3    1.01    0.94
   4  12  -3    3.02    1.01
   4  12   3    2.00    0.51
   4  12   4   86.78    5.41
   4  12  -4   86.76    5.33
   4 -12   4   85.13    5.17
   4 -12  -4   87.21    5.32
   4  12   4   83.08    5.35
   4  12  -4   83.74    5.30
   4 -12   4   83.11    5.27
   4 -12  -4   84.79    5.32
   4  12   4   81.59    2.96
   4  12  -4   80.28    2.89
   4 -12   4   83.60    3.04
   4 -12  -4   83.23    3.01
   4  12  -4   82.80    2.96
   4  12   4   82.67    2.95
   4  12   4   80.36    2.86
   4  12   4   81.37    5.26
  -4 -12  -4   80.11    5.31
   4  12  -4   84.71    2.96
   4  12   4   83.80    2.95
   4  12   5    3.01    1.04
   4  12  -5    1.01    0.76
   4  12   5    2.87    0.55
   4  12  -5    2.26    0.49
   4 -12   5    2.34    0.86
   4 -12  -5    3.61    1.31
   4  12  -5    1.71    0.74
   4  12   5    1.34    0.72
   4 -12   5    1.91    0.86
   4 -12  -5    1.55    0.83
   4  12  -5    2.57    0.51
   4  12  -5    2.37    0.44
   4  12   5    2.14    0.46
   4 -12   5    2.43    0.52
   4  12   5    2.62    0.47
   4  12   5    1.26    0.57
  -4 -12  -5    2.58    1.09
   4  12  -6   26.59    2.95
   4  12   6   29.09    3.16
   4 -12   6   27.79    2.96
   4 -12  -6   27.10    2.98
   4  12  -6   27.87    1.56
   4  12   6   26.41    1.51
   4 -12   6   28.50    1.66
   4  12   6   26.00    1.49
   4  12  -6   27.98    1.57
   4  12   6   28.78    1.57
  -4 -12  -6   24.01    2.94
   4  12   6   30.10    3.27
   4  12   6   29.80    3.14
   4  12  -6   26.88    2.91
   4 -12   6   23.62    2.66
   4 -12  -6   30.64    3.01
   4  12  -7   95.13    5.78
   4  12   7  103.41    6.07
   4 -12   7   92.55    5.68
   4 -12  -7  100.12    5.97
   4  12  -7  107.76    3.44
   4  12   7  108.05    3.42
   4  12   7  106.89    3.43
   4  12  -7  106.80    3.45
   4 -12   7  112.07    3.70
  -4 -12  -7  102.12    6.36
   4  12   7  118.64    6.64
   4  12   7   99.62    5.90
   4  12  -7   98.79    5.82
   4 -12   7   92.20    5.44
   4 -12  -7  104.64    5.89
   4 -12   8   81.34    3.05
   4  12   8   76.62    2.76
   4  12  -8   78.04    2.81
   4  12   8   77.10    2.73
   4  12  -8   80.79    2.82
   4  12   9    0.32    0.33
   4 -12   9   -0.10    0.37
   4 -12  10   32.68    1.80
  -4  12 -10   29.73    1.62
   4  12  10   31.55    1.75
   4 -12  11   13.02    1.12
  -4  12 -11   12.38    1.03
   4  12  11   14.75    1.19
   4 -12  12   36.30    1.87
  -4  12 -12   38.04    1.83
   4  12  12   39.40    1.94
   4 -12  13   20.91    1.32
  -4  12 -13   20.74    1.33
   4  12  13   24.97    1.45
   4 -12  14    7.43    0.73
   4  12  14    8.99    0.86
  -4  12 -14    7.97    0.79
   4  12  15    0.39    0.34
   4 -12 -15    0.18    0.26
  -4  12 -15   -0.13    0.28
   4  12  16    4.98    0.62
   4 -12 -16    6.16    0.67
  -4  12 -16    5.10    0.61
  -4  12 -17   14.17    0.93
   4 -12 -17   14.66    0.94
   4  12  17   14.85    0.97
   4  12  18    1.03    0.32
   4 -12 -18    1.26    0.30
  -4  12 -18    1.11    0.27
   4  12  19   15.56    0.82
  -4  12 -19   13.80    0.76
   4 -12 -19   15.96    0.84
   4  13   0   64.25    4.71
   4 -13   0   73.63    4.96
   4  13   0   68.58    2.64
   4 -13   0   70.87    2.76
   4 -13   0   65.99    4.75
   4  13   0   62.87    4.68
   4  13   0   65.09    2.59
   4  13   0   61.08    4.41
   4  13   0   69.94    2.65
   4  13   1   53.12    4.26
   4  13  -1   49.82    4.12
   4 -13  -1   53.32    4.19
   4 -13   1   51.18    4.10
   4  13   1   46.50    2.11
   4  13  -1   46.57    2.10
   4 -13  -1   50.21    2.24
   4 -13   1   49.06    2.23
   4 -13   1   40.07    3.71
   4 -13  -1   47.69    4.05
   4  13   1   46.68    3.99
   4  13  -1   45.18    3.94
   4  13  -1   46.49    2.11
   4  13   1   46.74    2.13
   4  13   1   43.39    3.70
   4  13  -1   48.53    2.14
   4  13   1   46.88    2.11
   4  13   2   63.94    4.71
   4  13  -2   58.40    4.49
   4 -13   2   58.79    4.44
   4 -13  -2   68.09    4.70
   4 -13   2   59.44    4.54
   4 -13  -2   55.93    4.41
   4  13   2   59.00    4.58
   4  13  -2   60.67    4.60
   4  13   2   58.77    2.44
   4  13  -2   60.06    2.44
   4 -13  -2   58.01    2.48
   4 -13   2   62.94    2.57
   4  13  -2   60.86    2.47
   4  13   2   61.60    2.48
   4  13   2   58.17    4.34
   4  13  -2   62.64    2.49
   4  13   2   62.28    2.47
   4 -13   3    4.77    1.30
   4 -13  -3    5.70    1.34
   4  13   3    2.29    0.99
   4  13  -3    4.96    1.32
   4 -13   3    2.73    0.95
   4 -13  -3    3.66    1.29
   4  13   3    4.33    0.67
   4  13  -3    3.56    0.58
   4  13   3    4.58    0.64
   4  13  -3    3.20    0.56
   4 -13   3    5.03    0.78
   4 -13  -3    4.01    0.66
   4  13   3    2.79    1.04
   4  13   3    2.63    1.04
   4  13  -3    3.21    1.05
   4  13  -3    4.12    0.64
   4  13   3    4.34    0.71
   4  13   4  180.71    8.46
   4  13  -4  171.97    8.14
   4 -13   4  183.36    8.18
   4 -13  -4  197.05    8.47
   4  13   4  178.59    8.46
   4  13  -4  179.26    8.33
   4 -13   4  181.09    8.34
   4 -13  -4  178.36    8.33
   4  13   4  182.36    5.11
   4  13  -4  178.99    4.97
   4 -13   4  182.44    5.15
   4 -13  -4  173.36    5.02
   4  13  -4  175.34    5.01
   4  13   4  179.24    5.03
   4  13   4  169.83    4.86
   4  13   4  183.85    8.40
   4  13   4  182.40    5.02
   4  13  -4  180.94    5.02
   4  13   5   45.93    4.04
   4  13  -5   40.38    3.74
   4 -13   5   44.98    3.95
   4 -13  -5   39.68    3.75
   4  13  -5   44.46    2.02
   4 -13   5   45.86    2.17
   4  13  -5   46.02    2.09
   4  13   5   46.01    2.11
   4  13   5   44.07    2.00
  -4 -13  -5   37.43    3.88
   4  13  -5   47.86    2.11
   4  13   5   45.47    2.08
   4 -13   6   17.44    1.30
   4  13   6   18.48    1.31
   4  13  -6   17.05    1.23
   4  13   6   17.13    1.22
   4  13  -6   17.49    1.19
   4  13  -6   18.01    1.23
   4  13   6   16.89    1.21
   4 -13   7  210.75    5.71
   4  13  -7  199.93    5.39
   4  13   7  192.84    5.32
   4  13   7  202.94    5.46
   4  13  -7  197.12    5.32
   4  13  -7  200.22    5.37
   4  13   7  197.36    5.31
   4  13   8   12.02    1.05
   4  13   8   10.52    0.93
   4  13  -8   11.82    0.98
   4 -13   8   14.01    1.17
   4  13   8   10.87    0.92
   4  13  -8   11.68    0.97
   4 -13   9   15.98    1.26
   4  13   9   14.15    1.11
   4  13  10    0.79    0.42
  -4  13 -10    0.93    0.37
   4 -13  10    1.36    0.46
   4  13  11    0.80    0.45
  -4  13 -11    0.43    0.33
   4 -13  11    0.61    0.43
   4 -13  12   16.74    1.21
  -4  13 -12   15.64    1.11
   4  13  13    2.71    0.50
  -4  13 -13    2.37    0.44
   4 -13  13    1.72    0.42
   4  13  14    6.23    0.70
   4 -13  14    6.19    0.66
  -4  13 -14    5.60    0.63
   4  13  15    4.07    0.56
   4 -13 -15    2.98    0.47
  -4  13 -15    3.66    0.48
   4 -13 -16   22.14    1.15
  -4  13 -16   20.83    1.14
   4  13  16   23.07    1.23
   4  13  17    0.39    0.28
   4 -13 -17    0.51    0.24
  -4  13 -17   -0.12    0.20
   4 -13 -18   12.88    0.76
  -4  13 -18   12.37    0.72
   4  13  18   13.26    0.78
   4  14   0   -0.22    0.31
   4 -14   0    0.35    0.40
   4  14   0    0.09    0.36
   4  14   0    0.06    0.28
   4  14  -1   45.37    2.09
   4  14   1   45.33    2.10
   4 -14  -1   43.90    2.12
   4 -14   1   43.34    2.12
   4  14   1   44.54    2.09
   4  14  -1   42.67    2.04
   4  14  -1   42.49    2.05
   4  14   1   44.55    2.09
   4  14   2   25.09    1.53
   4  14  -2   27.54    1.59
   4 -14  -2   26.19    1.58
   4 -14   2   27.55    1.65
   4  14   2   26.44    1.57
   4  14  -2   24.09    1.49
   4  14  -2   27.80    1.57
   4  14   2   27.97    1.59
   4  14   3   11.35    1.04
   4  14  -3    8.87    0.86
   4  14   3    9.63    0.96
   4 -14  -3    8.82    0.92
   4 -14   3   10.75    1.03
   4  14  -3    8.74    0.90
   4  14  -3   11.58    1.03
   4  14   3   10.80    0.98
   4 -14   4   71.85    2.83
   4 -14  -4   69.48    2.71
   4  14   4   71.28    2.73
   4  14  -4   70.71    2.73
   4  14   4   68.91    2.74
   4  14  -4   66.69    2.63
   4  14  -4   71.76    2.72
   4  14   4   71.30    2.72
   4 -14   5   11.92    1.12
   4  14   5   11.61    0.96
   4  14  -5   10.94    0.95
   4  14  -5   10.98    0.99
   4  14   5   12.39    1.04
   4  14   5   12.22    1.04
   4  14  -5   11.33    0.99
   4  14  -6    1.48    0.37
   4  14   6    2.00    0.49
   4  14  -6    1.26    0.43
   4 -14   6    1.96    0.49
   4  14   6    2.09    0.49
   4  14  -6    1.54    0.41
   4  14   6    1.71    0.47
   4 -14   7   50.20    2.30
   4  14   7   43.87    2.05
   4  14  -7   45.39    2.04
   4  14   7   45.78    2.06
   4  14  -7   44.49    2.00
   4  14  -7   47.92    2.07
   4  14   7   45.49    2.03
   4  14   8    4.19    0.59
   4  14   8    4.84    0.64
   4  14  -8    4.60    0.64
   4  14  -8    4.88    0.64
   4  14   8    4.68    0.68
   4  14  -8    4.72    0.63
   4 -14   8    4.61    0.70
   4  14   9    5.83    0.75
   4  14  -9    4.64    0.60
   4 -14   9    5.59    0.73
   4 -14  10   34.68    1.80
   4  14  10   34.12    1.73
   4 -14  11   25.54    1.50
  -4  14 -11   23.03    1.34
   4  14  11   25.88    1.48
   4  14  12    5.28    0.66
  -4  14 -12    4.63    0.60
   4 -14  12    4.89    0.63
  -4  14 -13    1.01    0.33
   4 -14  13    1.52    0.39
   4  14  14   11.38    0.89
   4 -14  14    8.52    0.73
   4 -14 -14   10.32    0.77
  -4  14 -14    9.33    0.76
   4  14  15    0.81    0.32
  -4  14 -15    0.43    0.23
   4 -14 -15    0.52    0.19
   4  14  16    1.08    0.30
  -4  14 -16    0.78    0.24
   4 -14 -16    1.26    0.29
  -4  14 -17   29.79    1.18
   4 -14 -17   32.29    1.23
   4  14  17   33.94    1.34
   4  14  18    0.34    0.20
   4 -15   0   74.91    2.89
   4  15   0   71.30    2.75
   4  15   0   70.04    2.74
   4  15   0   74.41    2.78
   4  15   1    5.86    0.74
   4  15  -1    6.29    0.76
   4 -15  -1    6.04    0.78
   4 -15   1    5.84    0.77
   4  15  -1    5.59    0.74
   4  15   1    6.76    0.85
   4  15   1    5.37    0.72
   4  15  -1    4.58    0.67
   4 -15  -2   10.59    1.01
   4 -15   2   10.32    1.00
   4  15   2   10.25    0.96
   4  15  -2    9.25    0.90
   4  15  -2   11.24    0.98
   4  15   2   10.98    0.98
   4  15  -2   11.30    1.00
   4  15   2   11.07    0.98
   4 -15  -3   12.10    1.05
   4 -15   3   13.33    1.16
   4  15   3   12.38    1.06
   4  15  -3   10.64    0.99
   4  15  -3   13.23    1.10
   4  15   3   11.96    1.03
   4  15   3   13.12    1.11
   4  15  -3   13.66    1.10
   4 -15   4   36.60    1.94
   4  15  -4   36.40    1.84
   4  15  -4   37.45    1.87
   4  15   4   36.66    1.85
   4  15  -4   37.78    1.86
   4  15   4   38.32    1.87
   4  15   5    8.80    0.84
   4 -15   5    9.21    0.96
   4  15  -5    9.95    0.90
   4  15  -5    9.45    0.89
   4  15   5    8.77    0.91
   4  15  -5    9.70    0.93
   4  15   5   10.55    0.95
   4  15  -6    1.93    0.42
   4  15   6    2.03    0.49
   4  15  -6    1.90    0.42
   4 -15   6    2.06    0.50
   4  15   6    1.88    0.35
   4  15  -6    2.19    0.51
   4  15   6    2.18    0.49
   4 -15   7   20.57    1.39
   4  15   7   19.40    1.25
   4  15   7   18.36    1.23
   4  15  -7   19.23    1.24
   4  15  -7   17.64    1.18
   4  15  -7   19.17    1.23
   4  15   7   18.35    1.21
   4  15   8    3.02    0.50
   4  15  -8    2.94    0.49
   4  15   8    2.30    0.44
   4  15  -8    1.59    0.42
   4  15   8    2.05    0.44
   4  15  -8    2.06    0.39
   4 -15   8    1.56    0.49
   4 -15   9   79.73    2.90
   4  15  -9   73.31    2.58
   4  15   9   75.92    2.74
   4  15  10    1.46    0.41
   4 -15  10    0.85    0.40
   4  15  11    4.87    0.63
   4 -15  11    4.60    0.62
  -4  15 -11    4.30    0.56
   4  15  12   18.04    1.16
   4 -15  12   16.80    1.11
  -4  15 -12   16.05    1.01
   4  15  13    4.19    0.53
   4 -15  13    3.44    0.49
   4 -15 -13    3.92    0.45
  -4  15 -13    3.72    0.48
   4  15  14   17.11    1.04
   4 -15  14   14.63    0.89
  -4  15 -14   16.08    0.93
   4 -15 -14   16.19    0.88
  -4  15 -15   10.02    0.67
   4 -15 -15   10.03    0.65
   4 -15 -16    0.10    0.13
   4  15  16    0.10    0.22
   4  15  17    0.33    0.15
   4 -16   0   63.99    2.60
   4  16   0   63.85    2.52
   4  16   0   62.43    2.52
   4  16   0   62.06    2.48
   4  16  -1    0.29    0.35
   4  16   1    0.74    0.39
   4  16  -1   -0.05    0.34
   4  16   1    0.39    0.36
   4  16   1    0.10    0.30
   4  16  -1    0.07    0.29
   4 -16   1    0.29    0.41
   4 -16  -1    0.64    0.40
   4  16   2    1.78    0.45
   4  16  -2    1.72    0.54
   4  16  -2    1.28    0.39
   4  16   2    0.99    0.42
   4  16   2    1.20    0.39
   4  16  -2    0.84    0.34
   4 -16   2    1.98    0.53
   4 -16  -2    1.15    0.39
   4  16   3    4.05    0.65
   4  16  -3    4.19    0.63
   4  16  -3    3.46    0.59
   4  16   3    4.84    0.68
   4  16  -3    3.15    0.60
   4  16   3    4.34    0.65
   4 -16   3    3.49    0.58
   4 -16  -3    3.17    0.53
   4  16   4    0.66    0.33
   4  16  -4    1.25    0.39
   4 -16   4    0.67    0.42
   4  16  -4    0.73    0.43
   4  16   4    1.34    0.44
   4  16  -4    0.86    0.35
   4  16  -5    7.66    0.78
   4 -16   5   10.02    0.99
   4  16  -5    9.51    0.89
   4  16   5    8.22    0.84
   4  16  -5    9.09    0.85
   4  16   5    9.09    0.86
   4 -16   6  157.20    4.49
   4  16   6  152.99    4.33
   4  16  -6  149.00    4.28
   4  16  -6  143.39    4.20
   4  16  -6  151.95    4.26
   4  16   6  154.58    4.30
   4  16   6  138.45    4.08
   4  16   7    1.15    0.34
   4 -16   7    1.89    0.47
   4  16  -7    1.40    0.41
   4  16  -7    1.05    0.39
   4  16   7    0.79    0.33
   4  16   7    1.13    0.38
   4  16  -7    0.95    0.33
   4 -16   8   15.62    1.18
   4  16  -8   13.37    0.96
   4  16   8   11.74    0.90
   4  16  -8   13.44    0.96
   4  16   8   13.12    0.94
   4  16  -8   14.00    0.96
   4  16   8   13.83    1.00
   4  16   9   43.05    1.86
   4  16  -9   41.10    1.74
   4  16  10    3.71    0.54
   4 -16  10    3.25    0.55
   4  16  11    4.96    0.59
   4 -16  11    5.91    0.67
   4  16  12   16.34    1.03
   4 -16  12   16.83    1.05
   4  16  13   36.75    1.50
   4 -16  13   30.39    1.38
   4 -16  14    0.20    0.19
   4  16  14    0.43    0.24
   4  16  15    0.37    0.21
   4  16  16    9.58    0.58
   4 -17   0  228.31    6.00
   4  17   0  226.39    5.93
   4  17   0  233.74    5.91
   4  17   0  230.02    5.93
   4 -17  -1   11.74    1.03
   4 -17   1   10.01    0.95
   4  17   1   10.59    0.94
   4  17  -1    9.96    0.92
   4  17  -1    9.94    0.92
   4  17   1   13.39    1.07
   4  17  -1   10.33    0.95
   4  17   1   12.84    1.09
   4 -17  -2   27.72    1.53
   4 -17   2   28.70    1.61
   4  17   2   29.62    1.61
   4  17  -2   27.38    1.51
   4  17  -2   28.82    1.56
   4  17   2   29.47    1.60
   4  17   2   29.01    1.58
   4  17  -2   29.99    1.59
   4 -17   3   14.59    1.13
   4  17   3   16.34    1.15
   4  17  -3   15.37    1.11
   4  17  -3   13.54    1.04
   4  17  -3   14.57    1.09
   4  17   3   15.81    1.13
   4  17   4    1.97    0.45
   4  17  -4    1.89    0.46
   4 -17   4    1.17    0.48
   4  17  -4    2.63    0.53
   4  17   4    2.72    0.54
   4  17  -4    1.22    0.37
   4 -17   5   38.79    1.83
   4  17  -5   31.64    1.59
   4  17  -5   35.17    1.67
   4  17   5   35.56    1.68
   4  17   5   35.39    1.71
   4  17  -5   34.74    1.68
   4 -17   6   12.12    1.01
   4  17   6   10.92    0.90
   4  17  -6    9.50    0.83
   4  17  -6    9.44    0.80
   4  17   6   10.90    0.88
   4  17  -6    9.32    0.80
   4  17   7    0.74    0.29
   4 -17   7    0.43    0.37
   4  17  -7    0.09    0.26
   4  17   7    0.58    0.31
   4  17  -7    0.76    0.32
   4  17   7    0.27    0.24
   4  17  -7    0.28    0.25
   4  17   8    3.38    0.48
   4 -17   8    4.69    0.62
   4  17  -8    3.28    0.45
   4  17  -8    3.53    0.46
   4  17  -8    2.98    0.44
   4  17   8    3.00    0.57
   4  17   8    4.67    0.61
   4  17   9   26.70    1.31
   4  17  -9   26.41    1.26
   4  17  10    1.24    0.32
   4 -17  10    0.29    0.26
   4  17  11   23.84    1.17
   4 -17  11   24.65    1.26
   4 -17  12    0.05    0.23
   4  17  12   -0.28    0.24
   4  17  13    2.18    0.34
   4 -17  13    0.71    0.23
   4  17  14    7.43    0.54
   4 -18   0   50.05    2.10
   4  18   0   50.14    2.09
   4  18   0   53.80    2.11
   4  18   0   52.17    2.10
   4 -18  -1   22.30    1.32
   4 -18   1   24.61    1.40
   4  18   1   23.57    1.36
   4  18  -1   22.55    1.31
   4  18  -1   24.41    1.36
   4  18   1   25.73    1.40
   4  18  -1   23.36    1.34
   4  18   1   27.18    1.44
   4 -18  -2   30.08    1.49
   4 -18   2   32.46    1.64
   4  18  -2   31.32    1.56
   4  18  -2   32.51    1.59
   4  18   2   33.41    1.60
   4  18  -2   31.71    1.60
   4  18   2   32.57    1.62
   4 -18   3   49.51    2.07
   4  18  -3   43.35    1.86
   4  18  -3   46.38    1.93
   4  18   3   47.59    1.96
   4  18  -3   43.05    1.90
   4  18   3   46.80    1.96
   4 -18   4   27.85    1.50
   4  18  -4   24.23    1.33
   4  18  -4   28.27    1.42
   4  18   4   28.01    1.43
   4  18   4   26.98    1.44
   4  18  -4   28.86    1.45
   4 -18   5   21.36    1.28
   4  18   5   21.90    1.23
   4  18  -5   20.78    1.21
   4  18  -5   18.40    1.11
   4  18  -5   20.25    1.18
   4  18   5   20.78    1.21
   4  18   6    6.63    0.64
   4  18   6    6.15    0.62
   4  18  -6    6.64    0.68
   4 -18   6    6.90    0.74
   4  18  -6    6.90    0.65
   4  18  -6    6.60    0.65
   4 -18   7    7.89    0.77
   4  18   7    6.37    0.60
   4  18  -7    7.22    0.64
   4  18  -7    6.49    0.61
   4  18   7    7.25    0.65
   4  18  -7    7.85    0.65
   4  18  -8    5.27    0.52
   4  18   8    6.16    0.57
   4  18  -8    5.25    0.52
   4  18   8    5.36    0.52
   4  18  -8    5.72    0.53
   4 -18   8    6.95    0.69
   4 -18   9    6.24    0.62
   4  18   9    5.68    0.50
   4 -18  10    0.87    0.31
   4  18  10    0.88    0.24
   4 -18  11   13.38    0.82
   4  18  11   10.98    0.68
   4 -18  12    2.41    0.35
   4  18  12    2.41    0.31
   4  19   0  117.16    3.38
   4  19   0  123.09    3.40
   4  19  -1    0.85    0.36
   4  19   1    1.72    0.44
   4 -19   1    0.53    0.34
   4 -19  -1    0.62    0.27
   4  19  -1    0.36    0.28
   4  19   1    0.93    0.37
   4  19  -1   -0.15    0.21
   4 -19   2   18.10    1.12
   4  19   2   18.52    1.10
   4  19  -2   17.76    1.09
   4  19  -2   18.82    1.09
   4  19   2   20.15    1.14
   4  19  -2   18.86    1.10
   4 -19   3    3.10    0.53
   4  19  -3    2.07    0.38
   4  19   3    3.16    0.46
   4  19  -3    2.55    0.46
   4  19   3    2.76    0.46
   4  19  -3    2.14    0.42
   4 -19   4   68.97    2.36
   4  19  -4   60.15    2.15
   4  19   4   70.63    2.30
   4  19  -4   68.77    2.26
   4  19  -4   67.43    2.27
   4  19   4   67.68    2.29
   4 -19   5   22.79    1.25
   4  19  -5   21.24    1.12
   4  19   5   22.50    1.16
   4  19  -5   18.70    1.04
   4  19   5   22.82    1.14
   4  19  -5   20.95    1.09
   4 -19   6    0.56    0.30
   4  19  -6   -0.03    0.19
   4  19   6   -0.04    0.23
   4  19   6    0.02    0.20
   4  19  -6    0.22    0.19
   4  19  -6   -0.36    0.20
   4 -19   7    9.28    0.74
   4  19  -7    6.84    0.56
   4  19   7    7.59    0.60
   4  19  -7    7.30    0.57
   4  19   7    8.59    0.60
   4  19  -7    7.07    0.56
   4 -19   8    0.86    0.30
   4  19  -8   -0.01    0.12
   4 -19   9   12.17    0.79
   4 -19  10   -0.32    0.23
   4 -19  11   35.69    1.27
   4  20   0   24.78    1.18
   4  20   0   25.22    1.17
   4  20   1   18.84    1.02
   4  20  -1   18.36    1.01
   4 -20   1   16.62    0.94
   4  20   1   18.90    1.01
   4  20  -1   17.98    0.99
   4  20  -2   10.68    0.76
   4  20   2   10.72    0.77
   4  20   2   11.58    0.77
   4  20  -2   10.43    0.73
   4 -20   2    9.79    0.73
   4  20   3    1.18    0.33
   4  20   3    1.85    0.35
   4  20  -3    1.45    0.32
   4  20  -3    0.86    0.25
   4 -20   3    0.98    0.27
   4  20  -4    0.16    0.17
   4  20  -4    0.28    0.22
   4  20   4    0.08    0.20
   4  20   4    0.44    0.22
   4  20  -4    0.50    0.25
   4 -20   4    0.46    0.25
   4  20  -5    0.43    0.20
   4  20  -5    0.78    0.25
   4  20  -5    0.44    0.21
   4  20   5    0.29    0.23
   4  20   5    0.65    0.23
   4 -20   5    0.23    0.21
   4  20  -6    0.91    0.20
   4 -20   6    0.74    0.20
   4  20  -6    1.01    0.21
   4  20   6    1.19    0.24
   4  20  -6    1.34    0.23
   4  20   6    1.28    0.26
   4 -20   7    3.17    0.38
   4 -20   8    0.10    0.18
   4  21   0    9.36    0.63
   4  21   0    8.73    0.60
   4  21   1    0.52    0.20
   4  21  -1    1.05    0.26
   4  21   1    0.66    0.20
   4  21  -1    0.37    0.20
   4  21  -2   -0.01    0.16
   4  21  -2    0.41    0.19
   4  21   2    0.26    0.20
   4  21   2    0.37    0.17
   4  21   3   41.44    1.41
   4  21  -3   40.34    1.39
   4  21   3   41.54    1.39
   4  21  -3   41.05    1.37
   4  21   4   83.36    2.18
   4  21   4   83.84    2.17
   4  21  -4   79.63    2.12
   5   0   0    0.79    0.50
   5   0   0    0.01    0.48
   5   0   0    0.10    0.51
   5   0   0   -0.47    0.50
   5   0  -1    0.78    0.55
   5   0   1    0.69    0.56
   5   0  -1    0.17    0.44
   5   0   1   -0.67    0.61
   5   0   1    0.67    0.55
   5   0  -1    0.21    0.39
   5   0   1   -0.14    0.55
   5   0  -1    0.62    0.41
   5   0   2  122.91    5.32
   5   0  -2  121.63    5.07
   5   0  -2  121.58    5.14
   5   0   2  122.16    5.15
   5   0   2  114.55    5.11
   5   0  -2  119.71    5.22
   5   0   2  120.50    5.14
   5   0  -2  120.51    5.17
   5   0  -3    0.42    0.40
   5   0   3   -0.02    0.41
   5   0  -3    0.49    0.52
   5   0   3   -0.58    0.59
   5   0   3    0.32    0.42
   5   0  -3    0.19    0.46
   5   0   3   -0.43    0.47
   5   0  -3   -0.25    0.56
   5   0   4  466.51   12.92
  -5   0  -4  430.78   11.36
   5   0  -4  449.82   12.16
   5   0  -4  471.72   12.70
   5   0   4  471.34   12.66
   5   0   4  476.91   12.80
   5   0  -4  471.72   12.72
   5   0   4  483.40   12.78
   5   0  -4  480.32   12.72
   5   0  -5   -0.18    0.41
   5   0   5    0.27    0.45
   5   0   5   -0.08    0.48
   5   0   5    0.15    0.40
   5   0  -5   -0.31    0.52
   5   0   5   -0.17    0.40
   5   0  -5   -0.22    0.57
  -5   0  -5   -0.62    0.57
   5   0   6   -0.61    0.58
   5   0  -6   -0.23    0.53
  -5   0  -6    0.00    0.46
   5   0   6    0.21    0.48
   5   0  -6   -0.35    0.38
   5   0   6   -0.17    0.46
   5   0  -6   -0.09    0.49
   5   0   6    0.10    0.44
  -5   0  -7    0.53    0.44
   5   0   7   -0.25    0.67
   5   0   7    0.11    0.37
   5   0   7    0.38    0.56
   5   0  -7   -0.75    0.48
   5   0  -7   -0.43    0.43
   5   0   8   28.64    1.50
   5   0  -8   28.47    1.49
   5   0   8   31.97    2.89
  -5   0  -8   31.35    2.55
   5   0   8   29.58    2.57
   5   0  -8   30.20    2.52
   5   0   8   27.79    2.40
   5   0  -8   33.90    2.63
   5   0  -9    0.01    0.25
   5   0   9    0.25    0.63
  -5   0  -9   -0.29    0.48
   5   0   9   -0.09    0.23
   5   0  10   20.79    2.45
  -5   0 -10   17.83    2.09
   5   0 -10   18.97    1.24
   5   0  10   19.22    1.23
   5   0 -11   -0.08    0.29
   5   0  11   -0.49    0.65
  -5   0 -11   -0.03    0.53
   5   0  11    0.23    0.33
  -5   0 -12  180.00    7.84
   5   0  12  194.66    8.26
   5   0 -12  185.47    5.08
   5   0  12  172.37    4.90
   5   0 -13    0.06    0.34
   5   0  13    0.58    0.68
  -5   0 -13    0.12    0.57
   5   0  13    0.27    0.25
   5   0 -14   46.51    2.14
   5   0  14   39.76    1.89
   5   0 -15   -0.23    0.35
   5   0  15    0.10    0.31
   5   0 -16  210.48    5.73
   5   0 -17    0.53    0.37
  -5   0  18  113.85    3.57
  -5   0  19   -0.01    0.28
  -5   0  20   48.98    1.95
  -5   0  21    0.68    0.30
  -5   0 -22    0.14    0.19
  -5   0  22    0.52    0.24
   5   1   0   -0.04    0.44
   5  -1   0    0.32    0.40
   5  -1   0    0.02    0.39
   5   1   0    0.31    0.37
   5  -1   0    0.48    0.52
   5   1   0    0.67    0.42
   5  -1   0    0.02    0.46
   5   1   0   -0.09    0.38
   5  -1   1   20.64    1.98
   5  -1  -1   19.44    1.95
   5   1   1   19.33    1.95
   5   1  -1   21.06    2.02
   5   1   1   22.44    2.06
   5   1  -1   20.55    1.99
   5  -1   1   21.10    2.00
   5  -1  -1   20.15    1.95
   5   1  -1   18.70    1.90
   5   1   1   21.56    2.01
   5  -1  -1   22.76    2.06
   5  -1   1   21.26    1.96
   5   1  -1   19.27    1.93
   5   1   1   21.18    2.07
   5  -1  -1   23.28    2.13
   5  -1   1   19.21    1.93
   5  -1   2   41.30    2.86
   5  -1  -2   44.18    2.94
   5   1   2   38.16    2.78
   5   1  -2   43.89    2.92
   5   1   2   41.35    2.82
   5   1  -2   41.20    2.84
   5  -1   2   38.47    2.77
   5  -1  -2   39.15    2.73
   5   1  -2   39.53    2.76
   5   1   2   36.49    2.66
   5  -1  -2   39.73    2.77
   5  -1   2   38.50    2.75
   5   1   2   39.10    2.84
   5  -1  -2   37.86    2.74
   5  -1   2   43.03    2.97
   5   1  -2   39.39    2.71
   5  -1   3  171.36    6.42
   5  -1  -3  176.07    6.49
   5   1   3  172.36    6.51
   5   1  -3  165.67    6.36
   5   1   3  175.78    6.46
   5   1  -3  172.92    6.41
   5  -1   3  165.92    6.36
   5  -1  -3  176.72    6.43
   5   1  -3  173.79    6.40
   5   1   3  167.40    6.32
   5  -1  -3  163.81    6.27
   5  -1   3  165.66    6.28
   5   1   3  173.64    6.60
   5  -1  -3  157.26    6.13
   5   1  -3  156.92    5.97
   5  -1   3  169.91    6.56
   5  -1   4   47.39    3.17
   5  -1  -4   46.13    3.08
   5   1   4   48.21    3.13
   5   1  -4   45.31    3.05
   5   1   4   47.57    3.13
   5   1  -4   45.21    3.04
   5  -1   4   47.63    3.10
   5  -1  -4   48.85    3.14
   5  -1   4   49.15    3.10
   5   1  -4   49.20    3.14
   5   1   4   47.31    3.11
   5  -1  -4   43.62    2.94
   5   1   4   50.34    3.30
  -5   1  -4   42.62    2.51
   5   1  -4   46.55    2.89
   5  -1   4   48.82    3.26
   5  -1   5  165.09    6.41
   5  -1  -5  160.94    6.31
   5   1   5  162.89    6.34
   5   1  -5  163.60    6.41
   5   1   5  160.26    6.34
   5   1  -5  167.62    6.36
   5  -1   5  161.08    6.23
   5  -1  -5  164.87    6.31
   5   1  -5  164.28    6.32
   5   1   5  169.04    6.41
   5   1   5  159.30    6.48
  -5   1  -5  152.49    5.59
  -5  -1  -5  147.37    5.55
   5  -1   5  162.08    6.56
   5  -1   6   16.08    1.80
   5   1   6   17.12    1.89
   5   1  -6   17.87    1.91
   5   1   6   15.80    1.81
   5   1  -6   12.95    1.64
   5  -1   6   17.29    1.84
   5  -1  -6   15.88    1.75
   5  -1  -6   15.04    1.74
   5   1   6   17.73    1.89
   5   1  -6   15.97    1.83
   5   1   6   17.47    2.08
  -5   1  -6   14.71    1.61
  -5  -1  -6   16.24    1.66
   5  -1   6   17.73    2.02
   5  -1   7  104.86    4.95
   5  -1  -7   97.99    4.77
   5   1   7  102.22    4.87
   5   1  -7   99.81    4.87
   5   1   7  107.22    4.95
   5   1  -7   99.47    4.79
   5  -1   7  104.10    4.88
   5  -1  -7  100.43    4.82
   5   1   7  106.41    5.32
  -5   1  -7   96.33    4.59
  -5  -1  -7   89.10    4.46
   5  -1   7  104.60    5.26
   5   1  -7  100.59    4.83
   5   1   7   99.58    4.82
   5   1  -8   -0.11    0.84
   5  -1   8   -0.73    0.83
   5  -1  -8    0.47    0.46
   5   1   8    0.08    0.78
   5   1  -8    0.66    0.41
   5  -1   8    0.14    0.38
   5  -1  -8    0.74    0.83
   5   1  -8    0.45    0.27
   5  -1  -8    0.08    0.24
   5   1   8    0.49    0.29
   5  -1   8    0.55    0.31
   5   1   8    0.19    0.33
   5   1  -8    0.26    0.48
   5  -1   8   -1.17    0.62
   5   1   8    1.04    0.57
  -5  -1  -8    0.44    0.49
  -5   1  -8   -0.33    0.54
   5   1   9   35.25    3.08
  -5   1  -9   31.18    2.75
  -5  -1  -9   31.15    2.70
   5  -1   9   32.93    2.97
   5   1  -9   29.99    1.58
   5  -1  -9   33.81    1.65
   5   1   9   31.48    1.61
   5  -1   9   30.19    1.55
   5   1 -10    7.49    0.78
   5  -1 -10    8.17    0.82
   5  -1  10   10.19    1.74
   5   1  10    8.64    1.58
  -5   1 -10    8.93    1.55
  -5  -1 -10    7.31    1.36
   5  -1  10    8.07    0.79
   5   1  10    8.78    0.83
   5   1  11  184.07    8.01
  -5   1 -11  177.83    7.57
  -5  -1 -11  173.12    7.55
   5  -1  11  178.26    7.84
   5   1 -11  179.89    4.95
   5  -1 -11  181.09    4.95
   5  -1  11  174.99    4.83
   5   1  11  172.02    4.85
   5   1 -12   12.14    1.03
   5  -1 -12   12.98    1.06
   5  -1  12   10.12    1.75
   5   1  12   10.39    1.80
  -5  -1 -12   10.55    1.77
  -5   1 -12   10.87    1.77
   5  -1  12   11.63    0.96
   5   1  12   12.24    1.01
   5   1 -13   18.30    1.25
   5  -1 -13   17.15    1.23
   5   1  13   13.20    2.08
  -5  -1 -13   16.57    2.35
  -5   1 -13   17.22    2.31
   5   1  13   16.90    1.21
   5  -1  13   17.59    1.19
   5  -1 -14  317.28    7.60
   5   1 -14  322.34    7.63
   5  -1  14  290.54    7.23
   5   1  14  287.16    7.32
   5   1 -15   36.68    1.88
   5  -1 -15   38.69    1.93
   5   1  15   34.19    1.74
   5  -1 -16   -0.01    0.31
   5   1  16    0.26    0.25
   5  -1 -17   32.76    1.74
  -5  -1  17   32.62    1.71
   5  -1 -18   -0.14    0.31
  -5  -1  18    0.36    0.44
  -5  -1  19    8.47    0.81
  -5   1  19    8.52    0.80
  -5  -1  20    1.13    0.31
  -5   1  20    1.18    0.38
  -5   1 -21   71.78    2.34
  -5  -1  21   76.15    2.44
  -5   1  21   76.99    2.42
  -5  -1 -22    4.88    0.48
  -5   1 -22    4.56    0.45
  -5   1  22    5.49    0.52
  -5  -1  22    4.73    0.48
   5  -2   0   -0.57    0.61
   5   2   0   -0.04    0.55
   5   2   0   -0.12    0.57
   5   2   0    0.06    0.44
   5  -2   0    0.14    0.36
   5  -2   0   -0.39    0.45
   5   2   0    0.06    0.43
   5  -2  -1    0.45    0.50
   5  -2   1    0.31    0.52
   5   2  -1    0.16    0.48
   5   2   1    0.84    0.65
   5   2  -1    0.65    0.53
   5   2   1   -0.12    0.60
   5  -2   1    0.10    0.38
   5  -2  -1    0.20    0.43
   5   2   1    0.89    0.59
   5   2  -1    0.52    0.50
   5  -2   1    0.09    0.40
   5  -2  -1    0.10    0.43
   5   2   1    0.98    0.41
   5   2  -1    0.36    0.39
   5  -2   2    3.72    0.92
   5   2  -2    4.99    0.97
   5   2   2    2.91    0.81
   5   2  -2    3.85    0.91
   5   2   2    5.11    1.00
   5  -2   2    4.17    0.99
   5  -2  -2    4.43    0.95
   5   2   2    4.44    0.91
   5   2  -2    5.39    1.01
   5  -2   2    4.77    1.02
   5  -2  -2    4.72    0.98
   5   2   2    4.38    0.97
   5   2  -2    4.46    1.01
   5   2   3   46.24    3.12
   5  -2   3   42.72    3.05
   5   2  -3   45.30    2.88
   5   2  -3   47.75    3.10
   5   2   3   44.91    3.04
   5  -2   3   42.14    2.98
   5  -2  -3   44.93    3.05
   5   2   3   41.46    2.98
   5   2  -3   46.98    3.15
   5   2   3   45.07    3.01
   5   2  -3   43.30    2.98
   5  -2   3   45.49    3.02
   5  -2  -3   44.46    2.97
   5   2   4   83.06    4.43
   5  -2   4   85.11    4.44
   5   2  -4   79.13    3.89
   5   2  -4   78.60    4.18
   5   2   4   88.74    4.39
   5  -2   4   85.66    4.33
   5  -2  -4   85.47    4.30
   5   2   4   80.84    4.26
   5   2  -4   88.29    4.43
   5   2   4   77.97    4.17
   5   2  -4   86.33    4.30
   5  -2   4   84.73    4.25
   5  -2  -4   81.80    4.21
   5   2  -5    2.89    0.81
   5   2   5    3.43    0.92
   5  -2   5    4.31    1.03
   5   2   5    5.20    1.10
   5  -2   5    4.38    0.93
   5   2   5    3.80    0.95
   5   2  -5    4.02    0.93
   5  -2  -5    3.95    0.89
   5  -2   5    4.04    0.97
   5  -2  -5    3.63    0.90
   5   2   5    3.16    0.86
   5   2  -5    4.41    1.04
  -5  -2  -5    4.08    0.83
   5   2   6  140.35    6.16
  -5   2  -6  132.03    5.30
  -5  -2  -6  132.97    5.50
   5  -2   6  145.28    6.25
   5   2  -6  140.35    5.88
   5   2   6  136.37    5.77
   5  -2   6  142.77    5.92
   5   2   6  143.82    5.92
   5   2  -6  137.31    5.84
   5   2   6  135.32    5.86
   5   2  -6  144.13    5.92
   5  -2   6  138.05    5.80
   5  -2  -6  142.02    5.87
   5  -2  -6  135.87    5.76
   5   2  -7    5.51    1.07
   5   2   7    5.06    1.05
  -5  -2  -7    5.88    1.09
  -5   2  -7    5.58    1.05
   5  -2   7    6.36    1.23
   5   2   7    5.57    1.24
   5  -2   7    5.12    1.07
   5  -2  -7    5.68    1.05
   5   2   7    5.20    1.07
   5   2  -7    4.99    0.98
   5  -2   8    1.97    0.75
   5  -2  -8    1.33    0.39
   5   2   8    0.73    0.48
   5   2  -8    1.99    0.72
   5  -2  -8    1.63    0.37
   5  -2   8    1.53    0.42
   5   2   8    2.30    0.45
   5   2  -8    1.71    0.69
   5   2   8    2.21    0.79
   5  -2   8    2.14    0.91
   5   2   8    1.24    0.78
  -5   2  -8    1.44    0.72
  -5  -2  -8    2.92    0.88
   5   2   9   86.02    4.99
  -5   2  -9   78.93    4.45
  -5  -2  -9   78.35    4.48
   5  -2   9   85.53    4.92
   5   2  -9   76.93    2.74
   5  -2  -9   77.83    2.72
   5  -2   9   69.18    2.59
   5   2   9   75.60    2.71
   5   2 -10    0.48    0.35
   5  -2 -10    0.13    0.25
   5  -2  10    0.66    0.80
   5   2  10   -0.32    0.89
  -5   2 -10    0.07    0.64
  -5  -2 -10    0.20    0.41
   5  -2  10    0.39    0.30
   5   2  10    0.38    0.31
   5   2  11   46.79    3.79
  -5   2 -11   41.12    3.42
  -5  -2 -11   40.14    3.43
   5  -2  11   46.49    3.72
   5   2 -11   41.64    1.97
   5  -2 -11   44.17    1.98
   5  -2  11   39.65    1.85
   5   2  11   42.60    1.98
   5   2  12   89.49    5.48
  -5   2 -12   91.48    5.44
  -5  -2 -12   90.50    5.50
   5  -2  12   87.94    5.39
   5   2 -12   93.66    3.22
   5  -2 -12   91.32    3.14
   5  -2  12   86.45    3.00
   5   2  12   92.35    3.17
   5   2 -13   12.19    1.05
   5  -2 -13   13.18    1.08
   5   2  13    9.68    1.81
  -5   2 -13   13.36    2.08
  -5  -2 -13   12.22    1.97
   5   2  13   12.83    1.06
   5  -2 -14   29.44    1.66
   5   2  14   26.93    1.58
   5  -2 -15   34.30    1.80
   5   2  15   30.85    1.66
   5   2  16    0.21    0.29
   5  -2 -16    0.68    0.36
  -5  -2  16    0.17    0.32
   5   2  17    1.33    0.37
  -5  -2  17    1.81    0.47
   5  -2 -17    1.42    0.43
  -5  -2  18    8.70    0.85
   5  -2 -18    8.15    0.84
  -5  -2  19    5.41    0.63
  -5   2  19    6.29    0.69
   5  -2 -19    6.28    0.67
  -5   2 -20   -0.13    0.23
  -5  -2  20    0.14    0.28
  -5   2  20    0.50    0.30
  -5  -2  21   11.81    0.85
  -5   2  21   11.79    0.82
  -5   2 -21   11.25    0.79
  -5  -2  22   26.53    1.17
  -5   2  22   25.67    1.13
  -5   2 -22   25.52    1.09
   5   3   0    0.32    0.53
   5  -3   0    0.86    0.65
   5   3   0    0.03    0.39
   5  -3   0    1.54    0.69
   5   3   0   -0.02    0.49
   5  -3   0    0.39    0.52
   5   3   0    0.65    0.56
   5  -3   1  102.35    4.79
   5  -3  -1   93.96    4.66
   5   3   1   96.39    4.64
   5   3  -1  101.66    4.73
   5   3   1   98.51    4.73
   5   3  -1   97.13    4.73
   5  -3   1   99.33    4.69
   5  -3  -1   99.73    4.68
   5   3  -1  100.55    4.75
   5   3   1  102.96    4.80
   5   3  -1   93.98    4.47
   5   3   1   93.33    4.55
   5  -3   1   97.74    4.79
   5  -3   2  379.08   10.94
   5  -3  -2  373.12   10.84
   5   3   2  368.00   10.94
   5   3  -2  383.38   10.99
   5   3   2  378.83   11.01
   5   3  -2  381.95   11.02
   5  -3   2  374.13   10.84
   5  -3  -2  381.09   10.92
   5   3  -2  373.27   11.02
   5   3   2  377.20   11.03
   5   3  -2  363.60   10.50
   5   3   2  365.32   10.86
   5  -3   2  358.85   11.10
   5  -3  -3  174.80    6.65
   5   3   3  181.08    6.85
   5   3  -3  184.82    6.82
   5   3   3  181.62    6.82
   5   3  -3  175.58    6.74
   5  -3   3  180.97    6.69
   5  -3  -3  177.19    6.67
   5  -3   3  184.57    6.79
   5   3  -3  174.26    6.75
   5   3   3  178.44    6.78
   5   3  -3  162.17    6.19
   5   3   3  178.94    6.82
   5  -3   3  179.82    6.92
   5   3   4   93.52    4.70
   5   3  -4   95.15    4.72
   5  -3   4   89.88    4.56
   5  -3  -4   96.04    4.62
   5   3  -4   93.90    4.66
   5   3   4   99.73    4.77
   5   3   4   89.36    4.66
   5  -3   4   88.84    4.72
   5   3  -4   92.56    4.23
   5   3   5   50.96    3.35
   5   3  -5   48.98    3.30
   5  -3   5   49.31    3.29
   5  -3  -5   50.96    3.29
   5   3  -5   49.59    3.32
   5   3   5   50.83    3.31
   5   3   5   51.18    3.44
  -5  -3  -5   44.29    2.87
   5  -3   5   53.02    3.56
   5   3   6  110.00    5.24
   5   3  -6  115.01    5.36
   5  -3   6  108.34    5.10
   5  -3  -6  112.40    5.19
   5   3   6  115.33    5.54
  -5  -3  -6  111.68    4.98
   5  -3   6  119.46    5.67
   5   3  -6  117.20    5.33
   5   3   6  115.06    5.28
   5   3   7   92.80    3.08
   5   3   7   93.99    4.77
   5   3  -7  102.77    4.98
   5  -3   7   97.38    4.79
   5  -3  -7  104.12    4.92
   5   3   7   98.52    5.17
  -5  -3  -7   95.49    4.80
   5  -3   7  102.44    5.31
   5   3  -7   98.63    4.89
   5   3   7  100.69    4.89
   5  -3   8    3.68    1.00
   5   3   8    2.69    0.75
   5  -3  -8    1.77    0.78
   5   3  -8    3.55    0.90
   5  -3  -8    2.42    0.45
   5   3   8    2.47    0.46
   5  -3   8    2.40    0.47
   5   3  -8    2.71    0.85
   5   3   8    2.44    0.72
   5  -3   8    1.68    0.78
   5   3   8    3.65    0.96
  -5  -3  -8    2.34    0.85
   5  -3  -9    5.69    0.68
   5  -3   9    7.83    1.44
   5   3   9    4.87    1.24
  -5   3  -9    3.73    1.00
  -5  -3  -9    4.77    1.18
   5   3   9    5.07    0.65
   5  -3   9    4.77    0.62
   5  -3 -10    6.49    0.72
   5  -3  10    9.45    1.81
  -5   3 -10    5.02    1.19
   5   3  10    8.25    1.61
  -5  -3 -10    7.34    1.45
   5   3  10    7.23    0.80
   5  -3  10    6.08    0.68
   5  -3 -11    0.40    0.29
   5  -3  11   -0.17    0.70
   5   3  11    0.51    0.70
  -5  -3 -11   -0.11    0.47
  -5   3 -11    0.01    0.42
   5   3  11    0.45    0.34
   5  -3  11    0.56    0.29
   5  -3 -12    8.64    0.86
   5   3  12    9.53    1.71
  -5   3 -12    9.57    1.73
  -5  -3 -12    6.68    1.49
   5   3  12    7.91    0.85
   5  -3 -13    0.46    0.36
   5   3  13    0.02    0.28
   5   3  13   -0.28    0.80
  -5   3 -13    0.41    0.75
  -5  -3 -13   -0.91    0.87
   5   3  14   26.60    1.58
   5  -3 -14   28.86    1.64
  -5  -3  14   29.97    1.62
   5   3  15  110.72    3.65
   5  -3 -15  118.13    3.76
  -5  -3  15  117.29    3.71
   5   3  16   17.57    1.22
   5  -3 -16   19.53    1.33
  -5  -3  16   18.14    1.26
   5   3  17   10.09    0.87
   5  -3 -17   11.54    1.00
  -5  -3  17   11.23    0.96
   5   3  18    2.56    0.42
  -5  -3  18    3.76    0.59
   5  -3 -18    3.80    0.57
  -5   3 -19    1.91    0.41
  -5  -3  19    1.99    0.44
   5  -3 -19    1.48    0.37
  -5  -3  20   38.53    1.67
  -5   3  20   40.77    1.67
  -5  -3  21    7.22    0.65
  -5   3  21    8.94    0.69
  -5   3 -21    7.93    0.64
  -5   3 -22    0.86    0.24
  -5   3  22    1.03    0.27
   5   4   0    2.31    0.87
   5   4   0    1.31    0.75
   5  -4   0    0.56    0.70
   5   4   0    0.90    0.67
   5   4   1  470.82   13.02
   5   4  -1  444.29   12.76
   5  -4   1  471.71   12.81
   5  -4  -1  474.94   12.79
   5   4  -1  463.26   12.85
   5   4   1  475.55   12.95
   5   4  -1  435.89   12.40
   5   4   1  453.94   12.71
   5   4   2    7.58    1.31
   5   4  -2    8.78    1.41
   5   4  -2    8.26    1.37
   5   4   2    9.40    1.47
   5  -4   2   11.34    1.53
   5  -4  -2    8.13    1.33
   5   4  -2    8.19    1.25
   5   4   2    9.54    1.46
   5   4   3   39.04    2.98
   5   4  -3   34.97    2.78
   5  -4   3   38.50    2.85
   5  -4  -3   34.68    2.75
   5   4  -3   39.07    2.97
   5   4   3   37.14    2.89
   5   4  -3   34.59    2.52
   5   4   3   37.21    2.89
   5   4   4   15.07    1.80
   5   4  -4   16.73    1.91
   5  -4   4   15.47    1.81
   5  -4  -4   17.23    1.94
   5   4  -4   15.17    1.87
   5   4   4   18.46    2.04
   5   4   4   15.93    1.90
   5  -4   4   16.19    2.04
   5   4   5   34.14    2.78
   5   4  -5   33.37    2.76
   5  -4   5   33.00    2.69
   5  -4  -5   32.58    2.69
   5   4   5   32.67    2.81
  -5  -4  -5   32.66    2.58
   5  -4   5   33.02    2.85
   5   4  -5   34.70    2.82
   5   4   5   35.21    2.81
   5   4   6   14.86    1.04
   5   4   6   16.74    1.89
   5   4  -6   18.30    2.04
   5  -4   6   15.36    1.85
   5  -4  -6   17.51    1.95
   5   4   6   15.74    1.95
   5  -4   6   14.41    1.94
  -5  -4  -6   17.45    1.90
   5   4  -6   16.04    1.90
   5   4   6   15.85    1.94
   5   4  -7  166.47    6.72
   5   4   7  170.27    6.71
   5  -4  -7  156.75    4.33
   5   4   7  157.47    4.42
   5  -4   7  141.05    4.21
   5   4   7  178.57    7.34
  -5  -4  -7  160.80    6.55
   5  -4   7  173.77    7.33
   5   4   7  166.21    6.68
   5   4  -7  160.03    6.60
   5  -4   7  166.24    6.59
   5  -4  -7  167.66    6.65
   5  -4   8    0.32    0.44
   5  -4  -8    0.41    0.59
   5   4   8    0.42    0.38
   5   4  -8    0.71    0.59
   5  -4  -8    0.16    0.23
   5  -4   8    0.36    0.27
   5   4   8    0.68    0.30
   5   4  -8    1.20    0.71
   5   4   8    0.26    0.41
   5  -4   8    0.57    0.68
   5   4   8    0.65    0.68
  -5  -4  -8    1.15    0.65
   5  -4   9  119.16    3.71
   5   4   9  133.95    3.95
   5  -4  -9  132.18    3.88
   5   4   9  139.87    6.65
  -5  -4  -9  134.17    6.30
   5   4  10   33.04    1.71
   5  -4  10   27.57    1.49
   5   4  10   36.57    3.41
  -5  -4 -10   30.09    2.98
   5  -4 -10   31.53    1.62
   5   4  11   45.01    2.06
  -5  -4  11   43.11    1.89
   5   4  11   48.09    3.97
  -5   4 -11   42.78    3.56
  -5  -4 -11   42.94    3.62
   5  -4 -11   44.51    2.02
   5   4  12   45.67    2.10
  -5  -4  12   42.70    1.94
   5   4  12   38.97    3.67
  -5   4 -12   40.42    3.61
  -5  -4 -12   44.28    3.82
   5  -4 -12   45.33    2.06
  -5  -4  13    1.45    0.43
   5  -4 -13    1.41    0.44
  -5  -4 -13    0.73    0.58
  -5   4 -13    1.17    0.89
   5   4  13    0.61    0.37
   5   4  14  136.98    4.21
   5  -4 -14  139.01    4.22
  -5  -4  14  137.73    4.12
   5   4  15    7.55    0.83
   5  -4 -15    8.48    0.89
  -5  -4  15    7.88    0.83
   5   4  16   17.51    1.23
   5  -4 -16   18.09    1.27
  -5  -4  16   18.25    1.25
   5   4  17    4.57    0.61
   5  -4 -17    4.78    0.66
  -5   4 -17    5.31    0.63
  -5  -4  17    5.73    0.72
   5   4  18   -0.11    0.22
  -5   4 -18    0.38    0.27
  -5  -4  18   -0.53    0.37
   5  -4 -18    0.18    0.29
  -5  -4  19    9.20    0.82
  -5   4 -19    8.29    0.76
   5  -4 -19    8.08    0.76
  -5   4 -20    0.26    0.24
  -5  -4  20    0.39    0.24
   5  -4 -20   -0.18    0.29
  -5   4 -21    3.11    0.40
  -5  -4  21    3.47    0.46
  -5   4  21    3.69    0.43
  -5   4  22    2.07    0.31
   5   5   0   -0.15    0.41
   5  -5   0    1.24    0.82
   5   5   0    1.04    0.81
   5   5   0    0.40    0.49
   5   5  -1  264.51    8.92
   5   5   1  261.92    8.92
   5  -5   1  273.61    8.91
   5  -5  -1  260.91    8.77
   5   5   1  268.49    8.96
   5   5  -1  270.18    8.96
   5   5  -1  247.95    8.43
   5   5   1  260.21    8.80
   5   5  -2    1.93    0.80
   5   5   2    2.36    0.92
   5  -5   2    2.06    0.73
   5  -5  -2    1.81    0.68
   5   5   2    2.47    0.93
   5   5  -2    1.82    0.78
   5   5  -2    1.34    0.62
   5   5   2    2.17    0.73
   5   5  -3   10.19    1.55
   5   5   3   10.49    1.58
   5  -5   3   10.51    1.52
   5  -5  -3   10.95    1.51
   5   5   3   10.50    1.55
   5   5  -3    9.63    1.55
   5   5  -3    8.57    1.31
   5   5   3   12.05    1.67
   5   5  -4   77.63    4.39
   5   5   4   72.49    4.25
   5   5   4   75.82    4.35
   5   5  -4   74.50    4.31
   5  -5   4   70.58    4.11
   5  -5  -4   74.81    4.22
   5   5   4   76.82    4.43
   5   5  -5    6.16    1.31
   5   5   5    4.60    1.05
   5  -5   5    5.67    1.23
   5  -5  -5    4.32    1.02
   5   5   5    5.92    1.24
   5   5   5    4.21    1.06
   5   5  -5    4.77    1.03
   5  -5   6  112.06    3.60
   5   5  -6  128.03    5.88
   5   5   6  129.20    5.89
   5   5   6  117.56    3.61
   5   5   6  121.74    5.97
  -5  -5  -6  126.36    5.60
   5   5   6  122.06    5.73
   5   5  -6  125.98    5.86
   5  -5   6  125.28    5.66
   5  -5  -6  123.07    5.66
   5  -5  -7   10.09    1.56
   5  -5   7   10.29    1.53
   5   5   7   11.41    1.64
   5   5  -7   10.15    1.62
   5  -5  -7    8.99    0.79
   5  -5   7    9.72    0.90
   5  -5  -7    9.42    0.86
   5   5  -7   11.91    1.66
   5   5   7   10.00    1.54
   5  -5   7    8.96    0.81
   5   5   7   10.62    0.91
   5   5   7   11.64    1.83
   5   5  -7    9.52    0.81
  -5  -5  -7    9.54    1.53
   5  -5  -8   15.02    1.07
   5  -5   8   13.66    1.05
   5  -5   8   13.23    0.99
   5   5   8   14.38    1.09
   5   5   8   14.84    1.85
   5   5  -8   14.79    1.88
   5   5   8   16.71    2.21
  -5  -5  -8   15.55    2.03
   5   5   8   15.70    1.92
   5   5  -8   17.19    2.03
   5  -5   8   15.26    1.86
   5  -5  -8   16.75    1.94
   5   5   9  163.89    4.54
   5  -5  -9  160.86    4.44
   5   5   9  173.00    7.67
  -5  -5  -9  169.12    7.33
   5   5  10   46.94    2.11
   5   5  10   49.25    3.95
  -5  -5 -10   45.98    3.79
   5  -5 -10   46.09    2.04
   5   5  11  137.12    4.10
  -5  -5  11  120.02    3.70
   5   5  11  140.43    7.04
  -5  -5 -11  126.30    6.72
   5  -5 -11  133.27    3.99
   5  -5 -12   18.87    1.27
   5   5  12   16.92    1.24
  -5  -5  12   16.01    1.12
  -5   5 -12   16.29    2.28
   5   5  12   15.10    2.26
  -5  -5 -12   11.72    2.02
   5   5  13   -0.31    0.32
   5  -5 -13    0.19    0.29
  -5  -5  13    0.10    0.30
   5   5  14    3.59    0.61
   5  -5 -14    4.27    0.66
  -5   5 -14    3.33    0.57
  -5  -5  14    2.68    0.51
   5   5  15    0.94    0.40
   5  -5 -15    1.27    0.48
  -5   5 -15    0.71    0.36
  -5  -5  15    0.51    0.30
   5   5  16   16.70    1.18
  -5   5 -16   15.42    1.14
   5  -5 -16   15.55    1.15
  -5  -5  16   15.20    1.13
   5   5  17   12.46    0.98
  -5   5 -17   13.10    1.01
   5  -5 -17   11.87    0.99
  -5  -5  17   13.38    1.06
   5   5  18    3.71    0.53
   5  -5 -18    4.47    0.63
  -5   5 -18    3.22    0.50
  -5  -5  18    3.27    0.51
   5   5  19    3.01    0.44
   5  -5 -19    3.81    0.51
  -5   5 -19    3.60    0.47
  -5  -5  19    3.36    0.51
  -5   5 -20    7.49    0.65
   5  -5 -20    8.20    0.72
  -5  -5  20    8.22    0.72
  -5   5 -21    0.08    0.16
  -5   5  21    0.39    0.26
  -5   5  22    1.33    0.25
   5   6   0    1.24    0.79
   5   6   0    0.32    0.56
   5  -6   0    1.66    0.92
   5   6   0    0.18    0.45
   5  -6   1  233.02    8.15
   5  -6  -1  229.06    8.11
   5   6   1  228.46    8.24
   5   6  -1  228.32    8.24
   5   6  -1  208.86    7.99
   5   6   1  220.06    8.15
   5   6  -1  205.86    7.68
   5   6   1  220.20    8.03
   5  -6   2  119.46    5.59
   5  -6  -2  127.21    5.69
   5   6   2  126.66    5.86
   5   6  -2  127.01    5.86
   5   6  -2  128.20    5.83
   5   6   2  130.76    5.89
   5   6  -2  116.92    5.27
   5   6   2  124.69    5.83
   5  -6   3   65.02    3.93
   5  -6  -3   59.98    3.75
   5   6   3   60.77    3.94
   5   6  -3   61.30    3.92
   5   6  -3   53.70    3.31
   5   6   3   60.70    3.91
   5   6  -3   61.74    3.93
   5   6   3   61.00    3.91
   5  -6   4   12.60    1.75
   5   6   4   10.62    1.69
   5   6  -4    8.87    1.50
   5  -6   4   10.58    0.92
   5   6   4   12.93    1.85
   5   6  -4   11.63    1.76
   5   6   4   11.97    1.77
   5  -6  -4   11.30    1.63
   5   6   5    2.39    0.82
   5   6  -5    1.75    0.80
   5  -6  -5    0.81    0.31
   5   6  -5    1.68    0.39
   5   6   5    1.74    0.38
   5   6  -5    1.68    0.38
   5   6   5    1.58    0.37
   5  -6   5    1.36    0.35
   5  -6   5    1.40    0.37
   5   6   5    1.20    0.33
   5   6   5    1.79    0.71
   5   6  -5    1.78    0.71
   5   6   5    1.32    0.82
   5  -6   5    2.00    0.77
   5  -6  -5    0.77    0.66
   5   6   6    1.38    0.66
   5   6  -6    1.08    0.49
   5   6  -6    2.75    0.94
   5   6   6    0.82    0.61
   5  -6   6    0.95    0.64
   5  -6  -6    0.89    0.57
   5  -6  -6    1.07    0.33
   5  -6  -6    0.53    0.27
   5   6   6    1.50    0.37
   5   6  -6    2.42    0.47
   5   6  -6    1.44    0.36
   5   6   6    1.78    0.38
   5  -6   6    1.12    0.27
   5  -6   6    0.95    0.29
   5   6   6    1.31    0.35
   5   6   6    0.92    0.47
  -5  -6  -6    0.03    0.59
   5   6   7    0.54    0.41
   5   6  -7    0.62    0.67
   5  -6  -7    0.38    0.52
   5   6  -7    0.49    0.75
   5   6   7   -0.59    0.54
   5  -6   7    0.40    0.43
   5  -6  -7    0.90    0.30
   5  -6  -7    0.77    0.37
   5   6  -7    0.82    0.36
   5   6   7    1.08    0.32
   5   6  -7    0.57    0.30
   5   6   7    0.03    0.30
   5   6   7    0.69    0.27
   5  -6   7    0.41    0.23
   5  -6   7    0.73    0.38
   5   6   7    1.31    0.90
  -5  -6  -7    0.51    0.62
   5  -6   8    3.45    0.81
   5  -6  -8    2.69    1.14
   5   6   8    4.70    1.10
   5   6  -8    3.46    1.07
   5   6  -8    4.55    1.18
   5   6   8    4.92    1.18
   5  -6  -8    3.67    0.52
   5   6   8    4.48    1.27
  -5  -6  -8    3.86    1.07
   5  -6   8    3.44    0.57
   5   6   8    3.63    0.62
   5  -6   8    3.51    0.51
   5  -6  -9    0.54    0.29
   5   6   9   -0.34    0.88
  -5  -6  -9    1.20    0.78
   5   6   9    0.19    0.28
   5  -6   9    0.30    0.25
   5   6  10   43.11    3.82
  -5  -6 -10   38.78    3.53
   5  -6 -10   39.70    1.89
   5   6  10   44.41    2.02
   5  -6 -11   11.23    0.97
   5   6  11   10.18    0.97
   5   6  11    9.15    1.76
  -5  -6 -11    9.64    1.81
  -5  -6  12   38.34    1.82
   5  -6 -12   43.23    1.99
   5   6  12   43.50    2.05
   5   6  13   23.93    1.49
  -5   6 -13   21.95    1.36
   5  -6 -13   23.44    1.44
  -5  -6  13   20.52    1.31
   5   6  14    4.37    0.66
   5  -6 -14    3.92    0.62
  -5   6 -14    3.86    0.61
  -5  -6  14    4.31    0.63
   5   6  15    0.36    0.31
   5  -6 -15    0.73    0.35
  -5   6 -15    1.50    0.42
  -5  -6  15    0.40    0.32
   5   6  16   33.91    1.72
  -5   6 -16   30.13    1.61
   5  -6 -16   33.01    1.69
  -5  -6  16   29.62    1.61
   5   6  17   35.74    1.72
  -5   6 -17   35.09    1.71
   5  -6 -17   37.61    1.79
  -5  -6  17   35.91    1.74
   5   6  18   16.22    1.06
  -5   6 -18   17.28    1.11
   5  -6 -18   18.24    1.17
  -5  -6  18   16.65    1.12
   5   6  19    4.39    0.51
  -5   6 -19    4.36    0.52
   5  -6 -19    5.82    0.65
  -5   6 -20   39.13    1.54
   5  -6 -20   42.10    1.66
  -5   6 -21    1.17    0.26
  -5   6  21    1.43    0.29
   5   7   0   -0.12    0.53
   5   7   0    0.04    0.27
   5   7   0   -0.28    0.23
   5  -7   0   -0.28    0.22
   5  -7   0    0.24    0.24
   5   7   0    0.16    0.54
   5   7   0    0.55    0.47
   5  -7   0    1.16    0.64
   5   7  -1    7.33    1.38
   5   7   1    8.85    1.49
   5  -7   1    9.82    1.55
   5  -7  -1    9.78    1.56
   5   7   1    7.36    0.72
   5   7  -1    7.79    0.73
   5  -7  -1    7.92    0.81
   5  -7   1    7.74    0.78
   5  -7   1    7.62    0.76
   5  -7  -1    8.68    0.81
   5   7  -1    7.46    0.73
   5   7   1    8.79    0.78
   5   7  -1    8.30    1.41
   5   7   1    6.63    1.27
   5   7   1    9.32    1.60
   5   7  -1    9.79    1.56
   5   7   2    0.77    0.87
   5   7  -2    0.87    0.55
   5   7  -2    0.84    0.35
   5   7  -2    0.39    0.29
   5   7   2    0.53    0.26
   5   7   2    0.57    0.28
   5  -7   2    0.32    0.23
   5  -7  -2    0.76    0.22
   5  -7   2    0.41    0.30
   5  -7  -2    0.23    0.25
   5   7  -2    0.33    0.32
   5   7   2   -0.41    0.55
   5   7  -2    0.35    0.45
   5   7   2    0.32    0.50
   5  -7   2    0.06    0.48
   5  -7  -2    0.01    0.47
   5   7   3   -0.01    0.46
   5   7  -3   -0.07    0.58
   5  -7  -3    0.17    0.30
   5   7  -3   -0.06    0.25
   5   7  -3    0.21    0.24
   5   7   3   -0.05    0.24
   5   7   3    0.44    0.33
   5   7   3    0.18    0.24
   5  -7   3    0.01    0.24
   5  -7   3   -0.21    0.27
   5   7   3    0.52    0.63
   5   7  -3   -0.72    0.63
   5   7   3   -0.18    0.42
   5  -7   3   -0.35    0.49
   5  -7  -3   -0.18    0.40
   5   7  -4   86.50    4.84
   5   7   4   87.24    4.90
   5   7   4   79.84    2.70
   5   7  -4   79.41    2.72
   5  -7  -4   78.16    2.83
   5  -7   4   79.94    2.85
   5   7  -4   81.00    2.78
   5   7   4   77.70    2.71
   5   7   4   82.77    2.83
   5  -7   4   71.01    2.64
   5   7   4   82.83    4.85
   5  -7   4   86.84    4.75
   5  -7  -4   85.11    4.77
   5   7   4   86.16    4.87
   5   7  -4   87.06    4.89
   5   7  -5    7.73    1.41
   5   7   5    7.12    1.41
   5  -7   5    7.21    1.40
   5  -7  -5    5.62    1.26
   5   7  -5    6.75    0.72
   5  -7  -5    6.69    0.76
   5   7  -5    7.02    0.74
   5   7   5    5.87    0.63
   5   7   5    5.98    0.68
   5   7   5    7.71    0.79
   5  -7   5    5.69    0.72
   5  -7   5    5.77    0.66
   5   7   5    7.20    1.53
   5   7   5    6.64    1.38
   5   7  -5    7.84    1.54
   5   7   6    6.46    1.41
   5   7  -6    5.41    1.16
   5  -7  -6    4.84    0.66
   5   7  -6    4.79    0.61
   5   7   6    5.04    0.61
   5   7   6    4.41    0.62
   5   7  -6    5.32    0.64
   5   7   6    5.05    0.65
   5  -7   6    4.75    0.63
   5  -7   6    3.96    0.55
   5   7   6    6.29    1.38
   5   7  -6    4.21    1.18
   5   7   6    4.23    1.13
   5  -7   6    5.37    1.21
   5  -7  -6    6.12    1.29
   5   7   7    3.29    1.03
   5   7  -7    3.49    0.98
   5   7  -7    3.55    1.07
   5   7   7    3.52    1.14
   5  -7   7    3.31    0.97
   5  -7  -7    3.79    1.07
   5  -7  -7    3.47    0.50
   5  -7  -7    3.64    0.56
   5   7   7    3.07    0.52
   5   7  -7    3.56    0.52
   5   7   7    3.29    0.51
   5   7  -7    3.16    0.54
   5  -7   7    3.10    0.49
   5  -7   7    3.33    0.54
   5   7   7    3.65    0.60
   5   7   7    4.08    1.23
  -5  -7  -7    2.41    0.81
   5   7   8    5.30    1.10
   5   7  -8    4.94    1.17
   5   7  -8    5.90    1.35
   5   7   8    5.31    1.15
   5  -7   8    3.88    0.97
   5  -7  -8    5.75    1.26
   5  -7  -8    5.95    0.65
   5   7   8    6.21    1.42
  -5  -7  -8    4.71    1.00
   5   7   8    5.67    0.72
   5  -7   8    5.53    0.69
   5  -7  -9    0.40    0.25
   5   7   9    0.00    0.63
  -5  -7  -9    0.08    0.52
   5   7   9    0.40    0.37
   5  -7   9    0.28    0.33
   5  -7 -10    0.23    0.25
   5   7  10    0.22    0.82
  -5  -7 -10    0.33    0.65
   5  -7  10   -0.32    0.32
   5   7  10    0.25    0.36
   5  -7 -11   17.76    1.23
  -5  -7 -11   15.78    2.41
   5   7  11   17.58    1.29
   5  -7 -12   13.09    1.06
   5   7  12   13.28    1.11
   5   7  13   13.00    1.09
  -5   7 -13   11.95    0.99
   5  -7 -13   12.05    1.02
  -5  -7  13   12.35    1.00
   5   7  14   43.89    2.07
  -5   7 -14   40.61    1.90
   5  -7 -14   43.09    1.98
  -5  -7  14   38.12    1.85
   5   7  15    5.29    0.71
   5  -7 -15    4.71    0.66
  -5   7 -15    4.14    0.59
  -5  -7  15    4.06    0.60
   5   7  16    2.60    0.49
   5  -7 -16    2.26    0.50
  -5   7 -16    2.49    0.51
  -5  -7  16    2.38    0.47
   5   7  17   45.14    1.94
  -5   7 -17   42.94    1.87
   5  -7 -17   47.02    1.98
  -5  -7  17   43.56    1.92
   5   7  18    4.38    0.56
   5  -7 -18    5.28    0.63
  -5   7 -18    3.69    0.51
   5   7  19    3.64    0.46
   5  -7 -19    4.17    0.50
  -5   7 -19    3.79    0.47
   5   7  20    1.85    0.28
  -5   7 -20    2.75    0.37
   5  -7 -20    2.78    0.42
  -5   7  21    8.65    0.58
   5   8   0    1.01    0.78
   5  -8   0    0.30    0.25
   5  -8   0    0.31    0.31
   5   8   0    0.30    0.29
   5   8   0   -0.08    0.28
   5   8   0   -0.06    0.46
   5  -8   0   -0.90    0.70
   5   8   0    0.23    0.58
   5   8   1    0.43    0.52
   5   8  -1    1.57    0.68
   5   8   1    0.65    0.27
   5   8  -1    0.57    0.32
   5   8  -1    0.77    0.34
   5   8   1    0.73    0.27
   5  -8  -1    0.44    0.32
   5  -8   1    0.50    0.31
   5  -8   1    0.16    0.24
   5   8  -1    1.32    0.77
   5   8   1    0.79    0.66
   5  -8  -1   -0.64    0.66
   5  -8   1    0.86    0.61
   5   8  -1    0.75    0.69
   5   8   1   -0.42    0.52
   5   8  -2   31.80    2.90
   5   8   2   31.81    2.97
   5   8   2   26.90    1.45
   5   8  -2   28.87    1.49
   5  -8  -2   29.24    1.60
   5  -8   2   28.42    1.56
   5   8  -2   24.72    1.43
   5   8   2   24.82    1.43
   5  -8   2   27.84    1.49
   5   8   2   25.38    1.43
   5   8  -2   29.84    2.63
   5   8   2   32.42    2.89
   5  -8   2   34.89    2.97
   5  -8  -2   34.90    2.98
   5   8   2   29.85    2.83
   5   8  -2   29.20    2.80
   5   8   3    1.11    0.68
   5   8  -3    0.83    0.73
   5  -8  -3    0.49    0.30
   5   8  -3    0.67    0.29
   5   8   3    0.95    0.31
   5   8   3    0.61    0.25
   5   8  -3    0.66    0.24
   5  -8   3    0.73    0.29
   5   8   3    0.66    0.27
   5  -8   3    0.52    0.28
   5   8   3    1.04    0.73
   5   8  -3    1.23    0.63
   5   8   3    1.75    0.91
   5  -8   3    0.58    0.53
   5  -8  -3    0.92    0.42
   5   8  -4   22.89    2.57
   5   8   4   21.87    2.49
   5   8   4   21.56    1.28
   5   8  -4   21.52    1.30
   5  -8  -4   21.52    1.37
   5  -8   4   20.92    1.36
   5   8   4   21.33    1.30
   5   8  -4   21.84    1.32
   5   8   4   22.09    1.33
   5  -8   4   19.76    1.23
   5   8   4   21.13    2.42
   5  -8   4   23.71    2.49
   5  -8  -4   23.58    2.52
   5   8   4   23.37    2.59
   5   8  -4   23.21    2.52
   5   8  -5   59.30    4.13
   5   8   5   61.31    4.21
   5   8   5   57.13    2.23
   5   8  -5   60.72    2.32
   5  -8  -5   56.36    2.35
   5  -8   5   56.74    2.36
   5   8  -5   56.68    2.28
   5   8   5   55.06    2.22
   5   8   5   59.25    2.36
   5  -8   5   50.26    2.13
   5   8   5   60.83    4.31
   5  -8   5   64.45    4.20
   5  -8  -5   58.40    4.00
   5   8   5   59.66    4.18
   5   8  -5   56.92    4.09
   5   8  -6   53.36    3.97
   5   8   6   58.59    4.14
   5   8   6   54.72    2.17
   5   8  -6   57.62    2.25
   5  -8  -6   52.34    2.25
   5  -8   6   55.83    2.33
   5   8  -6   55.24    2.26
   5   8   6   55.03    2.21
   5  -8   6   45.97    2.03
   5   8   6   55.40    2.29
   5   8   6   63.23    4.41
   5  -8   6   57.90    4.00
   5  -8  -6   58.06    4.00
   5   8   6   59.01    4.11
   5   8  -6   54.73    3.98
   5   8   7   22.57    2.58
   5   8  -7   25.06    2.65
   5  -8   7   22.29    2.48
   5  -8  -7   24.72    2.66
   5   8  -7   22.53    2.54
   5   8   7   25.24    2.72
   5  -8  -7   21.60    1.27
   5  -8   7   23.22    1.46
   5   8  -7   22.61    1.35
   5   8   7   21.18    1.29
   5   8   7   23.37    1.43
   5   8   7   23.93    2.77
   5   8   7   21.60    1.28
   5   8  -7   24.38    1.39
   5   8   8    0.43    0.76
   5   8  -8   -0.74    0.52
   5   8  -8    0.83    0.67
   5  -8  -8    1.58    0.91
   5  -8  -8   -0.04    0.22
   5  -8   8    0.78    0.37
   5   8   8    0.25    0.27
   5   8  -8    0.39    0.33
   5   8   8    0.36    0.29
   5   8  -8    0.25    0.29
   5   8   8   -0.03    0.26
   5   8   8   -0.07    0.70
  -5  -8  -8    0.31    0.55
   5  -8  -9    2.79    0.48
   5   8   9    3.83    0.62
   5  -8   9    3.67    0.58
   5   8   9    3.01    0.93
  -5  -8  -9    3.29    1.10
   5  -8  10   11.99    1.03
   5  -8 -10   11.66    0.96
  -5  -8 -10   11.30    1.94
   5   8  10   15.17    1.17
   5  -8 -11    5.84    0.78
   5  -8  11    5.84    0.73
   5   8  11    5.48    0.75
   5  -8 -12   53.23    2.27
   5   8  12   55.91    2.39
   5  -8 -13  123.41    3.90
   5   8  13  134.39    4.09
   5   8  14    8.32    0.88
  -5   8 -14    7.80    0.79
   5  -8 -14    8.39    0.84
  -5  -8  14    7.48    0.76
   5   8  15   -0.24    0.36
   5  -8 -15    0.60    0.35
  -5   8 -15   -0.10    0.23
   5   8  16    0.99    0.39
   5  -8 -16    0.36    0.33
  -5   8 -16    0.74    0.39
   5   8  17    2.98    0.50
   5  -8 -17    3.57    0.54
  -5   8 -17    3.61    0.50
   5   8  18    1.23    0.35
   5  -8 -18    1.75    0.38
  -5   8 -18    1.57    0.36
  -5   8 -19   17.70    0.97
   5  -8 -19   18.31    1.03
   5   8  19   16.19    0.93
   5   8  20    1.63    0.27
  -5   8 -20    2.26    0.32
   5  -8 -20    2.46    0.37
   5   9   0    0.68    0.51
   5   9   0    0.39    0.30
   5   9   0    0.08    0.26
   5  -9   0    0.22    0.30
   5   9   0   -0.53    0.56
   5  -9   0    0.19    0.42
   5   9   0    0.27    0.61
   5   9  -1   77.68    4.84
   5   9   1   73.34    4.71
   5   9   1   70.81    2.60
   5   9  -1   72.98    2.63
   5  -9  -1   74.81    2.80
   5  -9   1   73.06    2.75
   5   9  -1   71.83    2.65
   5   9   1   69.35    2.62
   5   9  -1   78.22    4.53
   5   9   1   75.82    4.63
   5  -9   1   79.45    4.75
   5  -9  -1   80.76    4.80
   5   9   1   78.61    4.84
   5   9  -1   76.75    4.79
   5  -9  -2   14.61    1.98
   5   9  -2   13.74    2.01
   5   9   2   10.79    1.77
   5   9   2   12.77    1.00
   5   9  -2   12.84    1.00
   5  -9  -2   13.73    1.11
   5  -9   2   12.39    1.04
   5   9   2   10.82    0.95
   5   9  -2   11.92    0.97
   5   9   2   11.11    0.95
   5   9   2   10.29    1.69
   5   9   2   15.81    2.14
   5   9  -2   12.80    1.92
   5  -9   2   14.59    2.00
   5   9   3    0.29    0.69
   5   9  -3    1.54    0.68
   5   9   3    1.23    0.36
   5   9  -3    1.42    0.42
   5   9  -3    1.38    0.39
   5   9   3    0.85    0.34
   5  -9   3    1.58    0.42
   5   9   3    1.39    0.37
   5  -9   3    1.42    0.42
   5  -9  -3    1.22    0.35
   5   9   3    2.02    0.98
   5  -9   3    1.21    0.69
   5  -9  -3    1.49    0.79
   5   9  -3    1.71    0.90
   5   9   3    1.09    0.83
   5   9   4    0.21    0.58
   5   9  -4    0.09    0.70
   5  -9  -4    0.20    0.31
   5   9  -4    0.23    0.27
   5   9   4    0.49    0.28
   5   9   4    0.62    0.34
   5   9  -4    0.67    0.33
   5  -9   4    0.54    0.28
   5  -9   4   -0.03    0.28
   5   9   4    0.38    0.31
   5   9   4    1.91    1.04
   5  -9   4    0.18    0.65
   5  -9  -4    1.17    0.59
   5   9  -4    0.26    0.71
   5   9   4   -0.01    0.58
   5   9  -5   73.79    4.78
   5   9   5   76.32    4.94
   5   9   5   74.64    2.67
   5   9  -5   75.04    2.70
   5  -9  -5   75.25    2.81
   5  -9   5   74.98    2.82
   5   9  -5   75.73    2.73
   5   9   5   71.25    2.66
   5  -9   5   64.80    2.53
   5   9   5   74.47    2.74
   5   9   5   79.70    5.08
   5  -9   5   78.06    4.79
   5  -9  -5   78.84    4.85
   5   9   5   84.67    5.17
   5   9  -5   75.77    4.82
   5   9  -6   28.51    2.93
   5   9   6   29.14    2.99
   5   9   6   28.32    1.51
   5   9  -6   28.24    1.54
   5  -9  -6   26.85    1.55
   5  -9   6   29.26    1.66
   5   9  -6   28.44    1.57
   5   9   6   29.89    1.59
   5  -9   6   26.00    1.44
   5   9   6   29.61    1.61
   5   9   6   31.54    3.16
   5  -9   6   30.27    2.95
   5  -9  -6   32.90    3.15
   5   9   6   31.87    3.09
   5   9  -6   31.91    3.04
   5   9   7    2.79    0.48
   5   9  -7    3.41    0.58
   5   9   7    3.47    0.58
   5   9  -7    3.65    0.58
   5   9  -7    1.76    0.74
   5   9   7    2.88    1.02
   5  -9   7    2.81    0.91
   5  -9  -7    3.98    1.24
   5  -9   7    2.89    0.55
   5   9   7    2.95    0.52
   5   9   7    5.38    1.39
   5   9   7    3.64    1.18
   5   9  -7    1.63    0.82
   5   9   8    0.21    0.29
   5  -9   8    0.39    0.28
   5   9   8    0.46    0.27
   5   9   8    0.30    0.25
   5   9  -8    0.67    0.28
   5   9  -8    0.23    0.25
   5   9   8   -0.56    0.64
   5  -9  -8    0.48    0.27
   5  -9  -9    1.95    0.39
   5  -9   9    2.62    0.56
   5   9   9    2.83    0.56
   5   9  10   51.21    2.27
   5  -9 -10   46.06    2.04
   5  -9  10   48.47    2.20
   5   9  11   26.15    1.57
   5  -9 -11   24.08    1.43
   5  -9  11   23.71    1.46
   5   9  12   29.96    1.68
   5  -9 -12   28.52    1.58
   5  -9  12   27.29    1.56
   5  -9 -13   16.26    1.17
   5   9  13   17.02    1.26
   5   9  14    5.38    0.72
   5  -9 -14    4.51    0.60
  -5   9 -14    4.88    0.63
   5   9  15    0.97    0.39
   5  -9 -15    1.30    0.41
  -5   9 -15    0.98    0.37
   5   9  16    2.61    0.50
   5  -9 -16    2.95    0.49
  -5   9 -16    2.49    0.42
   5   9  17    1.95    0.43
   5  -9 -17    1.59    0.41
  -5   9 -17    2.03    0.38
  -5   9 -18    9.22    0.71
   5  -9 -18   10.51    0.80
   5   9  18   10.57    0.78
   5   9  19    0.42    0.22
  -5   9 -19    0.28    0.19
   5  -9 -19    0.54    0.27
   5  -9 -20   40.41    1.45
   5  10   0   -0.89    0.52
   5  10   0    0.39    0.31
   5  10   0   -0.03    0.35
   5 -10   0    0.16    0.28
   5  10   0    0.83    0.46
   5 -10   0    0.61    0.73
   5  10   0   -0.68    0.67
   5 -10   0   -0.37    0.66
   5  10   1    7.16    1.52
   5  10  -1    7.41    1.56
   5 -10  -1    8.51    0.90
   5 -10   1    8.23    0.88
   5  10  -1    8.03    0.78
   5  10   1    7.49    0.78
   5  10  -1    7.73    0.82
   5  10   1    7.10    0.76
   5  10  -1    6.58    1.37
   5  10   1    9.07    1.68
   5 -10   1    8.13    1.61
   5 -10  -1    7.73    1.63
   5  10  -1    8.42    1.60
   5  10   1    8.17    1.70
   5 -10   1    7.20    1.49
   5 -10  -1    8.52    1.64
   5  10   2    0.46    0.79
   5  10  -2    0.65    0.76
   5  10  -2    0.58    0.30
   5  10  -2    0.88    0.41
   5  10   2    0.88    0.38
   5  10   2    0.52    0.34
   5 -10   2    0.36    0.32
   5 -10  -2    0.44    0.34
   5  10   2    0.12    0.48
   5 -10   2    0.43    0.92
   5  10  -2    0.44    0.51
   5  10   2    0.56    0.62
   5 -10   2   -0.27    0.53
   5 -10  -2    0.85    0.78
   5  10  -3   83.89    5.21
   5  10   3   84.39    5.28
   5  10  -3   87.78    2.99
   5  10   3   86.65    2.97
   5 -10  -3   84.92    3.10
   5 -10   3   87.18    3.10
   5  10   3   82.68    2.95
   5  10  -3   82.55    2.95
   5  10   3   85.29    2.97
   5  10   3   84.10    5.27
   5 -10   3   84.30    5.14
   5 -10  -3   89.46    5.27
   5  10   3   91.85    5.49
   5  10  -3   83.90    5.22
   5  10  -4   84.90    5.30
   5  10   4   93.40    5.62
   5  10   4   87.27    3.01
   5  10  -4   87.76    3.03
   5 -10  -4   85.30    3.13
   5 -10   4   90.43    3.18
   5  10  -4   88.58    3.06
   5  10   4   87.87    3.04
   5  10   4   85.08    3.02
   5  10   4   87.80    5.48
   5 -10   4   90.08    5.32
   5 -10  -4   90.68    5.35
   5  10   4   83.70    5.34
   5  10  -4   88.95    5.40
   5  10   5    4.65    1.28
   5  10  -5    2.76    0.86
   5 -10  -5    4.11    0.63
   5  10  -5    2.94    0.54
   5  10  -5    4.40    0.62
   5  10   5    3.49    0.56
   5  10   5    4.42    0.63
   5 -10   5    4.02    0.66
   5  10   5    3.16    0.55
   5  10   5    2.28    0.88
   5  10  -5    3.46    1.02
   5  10   5    3.88    1.27
   5 -10   5    3.33    1.06
   5 -10  -5    2.91    1.01
   5  10   6    0.93    0.78
   5  10  -6    0.75    0.70
   5 -10  -6    1.28    0.46
   5  10  -6    1.06    0.36
   5  10  -6    1.45    0.44
   5  10   6    1.13    0.42
   5  10   6    1.45    0.37
   5  10   6    1.15    0.42
   5 -10   6    0.77    0.36
   5  10   6    1.55    0.87
   5  10  -6    0.27    0.44
   5  10   6    0.54    0.61
   5 -10   6    0.42    0.52
   5 -10  -6    2.28    0.57
   5  10  -7   11.86    1.94
   5  10   7   10.04    1.75
   5 -10   7   11.98    1.93
   5 -10  -7   12.00    1.87
   5  10   7   13.55    1.03
   5  10  -7   12.41    0.99
   5 -10   7   15.06    1.18
   5  10   7   12.47    1.01
   5  10  -7   13.57    1.07
   5  10   7   14.36    2.20
   5  10   7   13.74    1.09
   5  10   7   12.90    2.01
   5  10  -7   11.61    1.89
   5  10   8    0.00    0.28
   5  10  -8    0.88    0.35
   5  10  -8    0.16    0.26
   5  10   8    0.12    0.30
   5  10   8   -0.27    0.37
   5 -10   8   -0.03    0.30
   5  10   9   43.16    2.03
   5 -10  -9   39.69    1.83
   5 -10   9   41.43    2.07
   5 -10 -10   -0.18    0.34
   5  10  10   -0.04    0.33
   5 -10  10   -0.62    0.47
   5  10  11   47.97    2.17
   5 -10 -11   44.64    1.97
   5 -10  11   41.30    2.02
   5 -10 -12   -0.10    0.22
   5 -10  12    0.34    0.30
   5  10  12    0.24    0.39
   5 -10 -13  119.52    3.68
   5  10  13  128.43    3.92
   5 -10 -14   16.04    1.11
   5  10  14   16.78    1.23
   5  10  15    1.53    0.38
   5 -10 -15    0.68    0.29
  -5  10 -15    1.70    0.40
  -5  10 -16   10.64    0.80
   5 -10 -16   10.23    0.82
   5  10  16   10.82    0.89
   5  10  17   -0.32    0.28
   5 -10 -17    0.01    0.22
  -5  10 -17    0.50    0.26
   5  10  18    0.79    0.28
   5 -10 -18    0.23    0.18
  -5  10 -18    0.32    0.17
   5  10  19   12.14    0.72
   5 -10 -19   11.67    0.73
   5  11   0    0.34    0.65
   5  11   0    0.23    0.38
   5 -11   0    0.18    0.31
   5  11   0    0.33    0.34
   5  11   0    1.31    0.83
   5 -11   0   -1.72    0.97
   5  11   0   -0.49    0.67
   5 -11   0    0.13    0.74
   5  11   1    0.77    0.54
   5  11  -1   -0.30    0.74
   5  11  -1    0.54    0.33
   5  11   1    0.15    0.35
   5  11  -1    1.20    0.45
   5  11   1    1.26    0.36
   5 -11  -1    1.75    0.49
   5 -11   1    2.30    0.54
   5  11   1    1.48    0.91
   5 -11   1    1.65    0.95
   5 -11  -1    1.19    0.85
   5  11  -1    0.28    0.79
   5  11   1    0.05    0.54
   5 -11   1    0.12    0.67
   5 -11  -1    1.25    0.87
   5  11  -2   46.05    3.92
   5  11   2   46.37    3.97
   5 -11   2   45.72    3.93
   5 -11  -2   48.23    4.02
   5  11   2   50.02    2.17
   5  11  -2   50.00    2.16
   5 -11  -2   50.38    2.27
   5 -11   2   46.85    2.19
   5  11  -2   47.13    2.13
   5  11   2   49.08    2.16
   5  11   2   46.47    3.84
   5 -11   2   49.10    3.91
   5 -11  -2   47.74    3.88
   5  11   2   47.69    3.99
   5  11  -2   48.41    4.03
   5  11   3    5.77    1.49
   5  11  -3    4.69    1.35
   5  11   3    4.47    0.68
   5  11  -3    4.54    0.66
   5  11  -3    3.30    0.60
   5  11   3    4.48    0.65
   5 -11  -3    4.32    0.69
   5  11   3    4.72    0.65
   5 -11   3    4.12    0.66
   5  11   3    4.46    1.32
   5 -11   3    4.86    1.28
   5  11  -3    3.28    1.11
   5 -11   3    4.17    1.18
   5  11   3    4.47    1.38
   5 -11  -3    4.20    1.08
   5  11  -4   51.79    4.19
   5  11   4   56.03    4.42
   5  11   4   55.41    2.30
   5  11  -4   55.42    2.31
   5 -11  -4   54.62    2.40
   5 -11   4   57.52    2.43
   5  11   4   54.48    2.31
   5  11  -4   55.05    2.33
   5  11   4   54.69    2.29
   5  11   4   56.32    4.37
   5 -11   4   55.93    4.22
   5 -11  -4   58.55    4.36
   5  11   4   54.49    4.34
   5  11  -4   56.69    4.36
   5 -11   5   10.11    1.82
   5 -11  -5   11.89    1.94
   5  11  -5   11.21    1.96
   5  11   5   11.51    2.06
   5  11   5    8.59    0.86
   5  11  -5    9.60    0.89
   5 -11  -5    9.71    0.92
   5 -11   5   10.12    1.00
   5  11   5    9.36    0.91
   5  11  -5    9.76    0.92
   5  11   5    8.07    0.83
   5  11   5    9.75    1.89
   5  11   5    8.82    1.73
   5  11  -5   12.34    1.94
   5 -11  -6  131.99    4.03
   5 -11   6  134.72    4.16
   5  11  -6  127.26    3.95
   5  11   6  127.53    3.93
   5  11  -6  112.74    6.47
   5  11   6  124.92    6.85
   5  11   6  123.97    3.96
   5  11   6  128.88    3.90
   5  11  -6  133.56    3.97
   5  11   7    0.82    0.41
   5 -11   7    0.15    0.33
   5  11  -7    0.01    0.26
   5  11   7    0.29    0.28
   5  11  -7    0.16    0.35
   5  11   7    0.44    0.30
   5  11   8   45.41    2.11
   5  11  -8   44.33    1.99
   5  11   8   42.77    1.94
   5  11   8   43.86    1.93
   5  11  -8   44.43    1.97
   5 -11   8   46.02    2.18
   5  11   9    0.93    0.35
   5 -11   9    0.91    0.38
   5  11  10   17.29    1.26
   5 -11 -10   14.97    1.06
   5 -11  10   17.58    1.28
   5 -11 -11   40.46    1.85
   5 -11  11   43.97    2.04
   5  11  12   40.10    1.91
   5 -11 -12   34.31    1.65
   5 -11  12   35.45    1.76
   5  11  13   11.99    1.04
   5 -11 -13   11.62    0.91
   5 -11  13    9.94    0.85
   5  11  14   33.71    1.67
   5 -11 -14   30.44    1.50
   5  11  15   10.28    0.87
   5 -11 -15    8.49    0.74
   5  11  16    0.10    0.28
   5 -11 -16    0.04    0.21
   5  11  17   10.95    0.79
   5 -11 -17   10.94    0.77
   5  11  18   24.67    1.14
   5 -11 -18   25.99    1.14
   5 -11 -19    9.06    0.58
   5 -12   0   -0.36    0.38
   5  12   0    0.12    0.28
   5  12   0   -0.30    0.72
   5  12   0   -0.08    0.37
   5 -12   0    0.04    0.51
   5  12   0   -0.04    0.62
   5 -12   0   -0.60    0.80
   5  12  -1    0.38    0.41
   5  12   1   -0.37    0.45
   5  12  -1    0.17    0.31
   5  12   1    0.48    0.42
   5 -12  -1    0.44    0.31
   5 -12   1    0.50    0.37
   5 -12   1    1.33    0.87
   5 -12  -1   -0.66    0.72
   5  12  -1    0.14    0.68
   5  12   1    0.71    0.57
   5  12  -2   44.79    2.07
   5  12   2   44.75    2.07
   5  12  -2   46.03    2.08
   5  12   2   44.07    2.06
   5 -12  -2   44.69    2.16
   5 -12   2   47.36    2.19
   5  12   2   39.40    3.64
   5  12  -2   39.84    3.71
   5  12   2   45.61    4.00
   5 -12   2   42.02    3.86
   5 -12  -2   43.32    3.93
   5 -12  -3   56.74    2.47
   5 -12   3   54.04    2.39
   5  12   3   55.44    2.36
   5  12  -3   56.47    2.37
   5  12  -3   54.95    4.42
   5  12   3   51.75    4.35
   5 -12   3   51.63    4.30
   5 -12  -3   52.87    4.40
   5  12  -3   57.12    2.35
   5  12   3   57.23    2.35
   5  12   4   69.73    2.65
   5  12  -4   73.02    2.76
   5  12   4   68.44    2.69
   5  12   4   73.83    2.75
   5  12  -4   75.67    2.78
   5 -12  -4   69.45    2.79
   5 -12   4   75.09    2.88
   5 -12   5    0.48    0.46
   5  12   5    0.24    0.33
   5  12   5    0.60    0.34
   5  12  -5    0.30    0.32
   5  12  -5   -0.24    0.36
   5  12   5    0.43    0.37
   5 -12  -5    0.09    0.35
   5  12   6   44.15    2.06
   5  12  -6   46.66    2.11
   5  12   6   45.74    2.10
   5  12   6   46.35    2.07
   5  12  -6   49.20    2.12
   5 -12   6   48.03    2.24
   5  12  -7    5.62    0.71
   5  12   7    6.72    0.75
   5  12   7    5.83    0.70
   5  12  -7    5.33    0.68
   5 -12   7    4.89    0.74
   5  12   7    6.06    0.78
   5  12  -8    1.41    0.38
   5  12   8    1.66    0.43
   5  12   8    1.97    0.45
   5  12  -8    1.41    0.42
   5  12   8    1.50    0.46
   5 -12   8    1.69    0.49
   5  12   9   16.45    1.21
   5 -12   9   17.15    1.27
   5  12  10    6.73    0.78
   5 -12  10    5.25    0.71
   5 -12 -11    3.86    0.50
   5  12  11    4.48    0.63
   5 -12  11    5.14    0.67
   5 -12 -12    1.31    0.33
   5  12  12    1.38    0.42
   5 -12  12    1.84    0.45
   5 -12 -13    6.21    0.65
   5 -12  13    6.84    0.69
   5 -12 -14    9.53    0.77
   5  12  14    9.70    0.85
   5 -12 -15   10.02    0.77
   5  12  15   11.88    0.91
   5 -12 -16   22.35    1.11
   5  12  16   25.82    1.26
   5 -12 -17    2.94    0.38
   5  12  17    3.16    0.42
   5 -12 -18    7.82    0.53
   5  12  18    8.20    0.58
   5  13   0    0.38    0.37
   5 -13   0    0.30    0.41
   5  13   0   -0.03    0.35
   5  13   0   -0.10    0.29
   5 -13  -1   29.20    1.72
   5 -13   1   28.88    1.69
   5  13  -1   28.71    1.62
   5  13   1   29.19    1.64
   5  13   1   27.93    1.55
   5  13  -1   28.04    1.57
   5  13   1   29.36    1.64
   5 -13  -2    3.49    0.63
   5 -13   2    4.08    0.68
   5  13   2    4.37    0.64
   5  13   2    4.48    0.71
   5  13  -2    4.31    0.71
   5  13  -2    4.67    0.71
   5  13   3   58.15    2.40
   5  13  -3   55.14    2.35
   5  13   3   56.72    2.37
   5  13  -3   58.68    2.39
   5 -13  -3   55.45    2.44
   5 -13   3   57.40    2.49
   5  13   4   71.55    2.66
   5  13   4   74.27    2.78
   5  13  -4   74.29    2.79
   5  13   4   76.21    2.82
   5  13  -4   75.53    2.79
   5 -13  -4   69.22    2.77
   5 -13   4   75.36    2.92
   5  13   5   14.39    1.09
   5  13   5   14.78    1.15
   5  13  -5   14.82    1.17
   5  13   5   14.77    1.13
   5  13  -5   15.48    1.14
   5 -13  -5   16.38    1.19
   5 -13   5   16.13    1.23
   5  13   6    1.80    0.43
   5 -13   6    2.23    0.50
   5  13  -6    2.51    0.48
   5  13  -6    1.78    0.43
   5  13   6    1.50    0.44
   5  13   6    2.57    0.51
   5  13   7    7.69    0.79
   5 -13   7    7.07    0.84
   5  13   7    7.49    0.78
   5  13  -7    6.84    0.75
   5  13  -7    7.12    0.79
   5  13   7    8.31    0.84
   5  13   8   16.29    1.18
   5  13  -8   13.70    1.04
   5  13   8   16.41    1.12
   5  13   8   16.34    1.10
   5  13  -8   16.22    1.10
   5 -13   8   17.43    1.25
   5 -13   9   20.39    1.36
   5  13   9   19.82    1.31
   5  13  10    2.40    0.49
   5 -13  10    1.55    0.42
   5  13  11    3.85    0.58
   5 -13  11    4.35    0.61
   5  13  12    3.71    0.53
   5 -13  12    3.52    0.52
   5 -13 -12    3.79    0.49
   5  13  13    7.90    0.79
   5 -13  13    6.59    0.64
   5 -13 -13    6.58    0.61
   5  13  14   13.58    0.94
   5 -13 -14   10.18    0.73
   5  13  15   -0.18    0.23
   5 -13 -15    0.09    0.15
   5  13  16    6.15    0.57
   5 -13 -16    5.45    0.48
   5  13  17    3.59    0.41
   5 -14   0    0.27    0.37
   5  14   0    0.01    0.40
   5  14   0    0.33    0.30
   5  14   0    0.02    0.25
   5 -14  -1    0.11    0.32
   5 -14   1    0.15    0.40
   5  14  -1   -0.06    0.25
   5  14   1    0.48    0.31
   5  14  -1   -0.49    0.39
   5  14   1    0.02    0.33
   5  14  -1    0.18    0.31
   5  14   1   -0.10    0.35
   5  14  -2   38.45    1.88
   5  14   2   35.55    1.83
   5  14   2   36.78    1.83
   5  14  -2   39.82    1.89
   5 -14  -2   36.55    1.91
   5 -14   2   38.00    1.96
   5 -14   3    2.24    0.58
   5  14   3    1.79    0.50
   5  14  -3    2.19    0.52
   5  14  -3    2.20    0.51
   5  14   3    1.70    0.44
   5 -14  -3    1.78    0.44
   5 -14   4   10.36    0.99
   5  14   4   10.56    0.96
   5  14  -4   10.97    0.99
   5  14   4   11.54    0.99
   5  14  -4   11.56    0.99
   5 -14  -4   10.13    0.96
   5  14   5    1.46    0.36
   5 -14   5    1.26    0.46
   5  14   5    1.65    0.43
   5  14  -5    1.81    0.44
   5  14  -5    1.28    0.46
   5  14   5    1.68    0.44
   5  14   6   12.19    0.99
   5  14  -6   12.69    1.02
   5  14   6   13.69    1.06
   5  14   6   13.11    1.02
   5  14  -6   12.26    1.01
   5 -14   6   13.11    1.14
   5  14   7   41.57    1.90
   5  14   7   42.41    1.91
   5  14  -7   42.43    1.90
   5  14   7   43.20    1.89
   5  14  -7   45.09    1.93
   5 -14   7   45.16    2.10
   5  14   8    1.84    0.41
   5 -14   8    2.11    0.46
   5  14   8    1.96    0.42
   5  14  -8    2.05    0.40
   5  14  -8    1.59    0.38
   5  14   8    1.82    0.39
   5  14   9   44.08    1.98
   5 -14   9   49.29    2.14
   5  14  10    1.94    0.47
   5 -14  10    1.50    0.38
   5  14  11    0.90    0.36
   5 -14  11    1.14    0.39
   5  14  12    2.24    0.41
   5 -14  12    2.48    0.44
   5  14  13    3.74    0.54
   5 -14  13    2.19    0.37
   5  14  14   11.07    0.81
   5  14  15    3.67    0.43
   5  14  16   -0.08    0.18
   5 -15   0   -0.06    0.32
   5  15   0   -0.22    0.26
   5  15   0    0.05    0.34
   5  15   0    0.17    0.36
   5 -15  -1   12.04    1.03
   5 -15   1   13.51    1.14
   5  15  -1   10.18    0.89
   5  15   1   13.99    1.10
   5  15  -1   12.82    1.07
   5  15  -1   12.38    1.04
   5  15   1   12.23    1.02
   5 -15  -2   45.68    2.13
   5 -15   2   49.71    2.21
   5  15  -2   44.40    2.03
   5  15   2   46.18    2.07
   5  15  -2   44.01    1.93
   5  15   2   48.04    2.08
   5  15  -2   49.03    2.09
   5 -15   3    0.28    0.34
   5 -15  -3    0.21    0.33
   5  15   3    0.23    0.31
   5  15  -3    0.13    0.29
   5  15   3   -0.07    0.33
   5  15  -3    0.58    0.36
   5  15  -4   54.35    2.26
   5  15   4   54.87    2.28
   5 -15  -4   51.70    2.21
   5 -15   4   56.26    2.38
   5  15   4   55.97    2.26
   5  15  -4   58.32    2.29
   5  15  -5   33.95    1.71
   5  15   5   36.96    1.78
   5  15   5   38.10    1.79
   5  15  -5   34.70    1.70
   5 -15   5   36.09    1.86
   5  15   6    2.24    0.41
   5 -15   6    2.58    0.58
   5  15   6    3.34    0.56
   5  15  -6    3.08    0.53
   5  15  -6    2.59    0.50
   5  15   6    3.12    0.49
   5  15   7    6.17    0.66
   5 -15   7    7.16    0.80
   5  15  -7    7.09    0.71
   5  15   7    5.85    0.65
   5  15  -7    5.02    0.62
   5  15   7    6.44    0.67
   5  15   8   80.77    2.74
   5  15   8   81.04    2.68
   5  15  -8   80.33    2.67
   5  15   8   81.20    2.64
   5  15  -8   82.86    2.66
   5  15   9   39.16    1.75
   5 -15   9   42.90    1.91
   5  15  10   23.19    1.26
   5 -15  10   21.26    1.28
   5  15  11   29.11    1.40
   5 -15  11   27.81    1.43
   5  15  12    3.03    0.45
   5 -15  12    2.39    0.41
   5  15  13   17.80    0.98
   5 -15  13   15.77    0.89
   5  15  14    0.42    0.24
   5  15  15    1.16    0.26
   5 -16   0    0.18    0.34
   5  16   0    0.21    0.36
   5  16   0    0.16    0.37
   5 -16  -1   40.74    1.93
   5 -16   1   44.03    2.01
   5  16  -1   36.80    1.73
   5  16   1   41.47    1.86
   5  16  -1   45.03    1.93
   5  16  -1   41.20    1.89
   5  16   1   41.03    1.89
   5 -16  -2   83.32    2.94
   5 -16   2   90.32    3.08
   5  16   2   89.47    2.95
   5  16  -2   86.77    2.93
   5  16  -2   86.83    2.94
   5  16   2   85.75    2.92
   5 -16  -3   38.00    1.80
   5 -16   3   42.78    1.99
   5  16  -3   35.67    1.65
   5  16   3   41.18    1.88
   5  16  -3   41.07    1.85
   5  16   3   44.82    1.91
   5  16  -3   42.08    1.85
   5  16  -4   11.80    0.94
   5  16   4   11.51    0.95
   5 -16   4   11.82    1.02
   5  16   4   12.23    0.98
   5  16  -4   11.61    0.95
   5  16  -5   35.88    1.71
   5  16   5   38.04    1.76
   5 -16   5   40.10    1.90
   5  16   5   39.69    1.76
   5  16  -5   39.39    1.75
   5  16  -6   14.81    1.02
   5  16   6   14.97    1.05
   5  16   6   16.71    1.07
   5  16  -6   16.43    1.05
   5 -16   6   17.08    1.19
   5  16   7   22.10    1.18
   5  16  -7   22.59    1.24
   5  16   7   24.32    1.28
   5  16   7   25.51    1.28
   5  16  -7   24.30    1.26
   5 -16   7   25.50    1.43
   5 -16   8    1.17    0.37
   5  16   8    1.24    0.34
   5  16  -8    1.88    0.35
   5  16  -8    1.54    0.35
   5  16   8    1.68    0.33
   5  16   8    1.50    0.36
   5  16   9   19.80    1.10
   5 -16   9   23.44    1.29
   5  16  10    4.05    0.48
   5 -16  10    4.12    0.53
   5  16  11    0.17    0.18
   5 -16  11    0.76    0.28
   5  16  12    3.63    0.42
   5 -16  12    4.13    0.46
   5  16  13    1.15    0.26
   5 -16  13    0.38    0.16
   5  16  14   28.87    1.10
   5 -17   0    1.20    0.50
   5  17   0    0.56    0.39
   5  17   0    0.64    0.39
   5  17   1   31.25    1.53
   5  17  -1   32.59    1.56
   5 -17  -1   28.39    1.51
   5 -17   1   32.65    1.64
   5  17  -1   29.70    1.55
   5  17   1   29.17    1.52
   5  17   2  190.94    4.93
   5  17  -2  193.60    4.95
   5 -17  -2  173.21    4.85
   5 -17   2  191.54    5.06
   5  17   2  193.21    4.96
   5  17  -2  192.27    4.95
   5 -17  -3   10.89    0.85
   5 -17   3   10.39    0.89
   5  17  -3    8.67    0.72
   5  17   3   11.61    0.91
   5  17  -3   11.00    0.87
   5  17  -3   11.00    0.88
   5  17   3   11.20    0.91
   5  17  -4   14.14    0.98
   5  17   4   14.91    1.02
   5 -17   4   14.97    1.07
   5  17   4   15.41    1.04
   5  17  -4   14.87    1.01
   5  17   5    1.90    0.40
   5  17  -5    2.89    0.46
   5  17  -5    2.48    0.46
   5  17   5    2.41    0.47
   5 -17   5    2.33    0.50
   5  17  -6    0.18    0.22
   5  17   6   -0.36    0.25
   5  17   6   -0.12    0.26
   5  17  -6    0.11    0.23
   5 -17   6    0.48    0.32
   5  17   7    2.95    0.44
   5  17   7    2.69    0.40
   5  17  -7    2.65    0.38
   5  17  -7    2.73    0.40
   5 -17   7    3.72    0.53
   5  17  -8    1.73    0.31
   5  17   8    1.96    0.34
   5  17   8    1.61    0.28
   5  17  -8    1.18    0.24
   5 -17   8    2.41    0.45
   5  17   9    0.23    0.19
   5 -17   9   -0.56    0.30
   5 -17  10   46.81    1.71
   5  17  10   38.81    1.44
   5 -17  11   14.55    0.83
   5  17  11   12.90    0.72
   5 -17  12    4.55    0.42
   5 -18   0    0.04    0.27
   5  18   0    0.74    0.35
   5  18   0    0.08    0.28
   5 -18  -1    3.23    0.46
   5  18   1    4.52    0.55
   5  18  -1    4.40    0.55
   5  18  -1    4.21    0.53
   5  18   1    3.73    0.51
   5 -18   1    4.06    0.58
   5  18  -2   10.64    0.82
   5  18   2   10.11    0.80
   5  18   2    9.47    0.76
   5  18  -2   10.88    0.83
   5 -18  -2    9.38    0.74
   5 -18   2   11.07    0.87
   5  18  -3   31.92    1.46
   5  18   3   31.68    1.47
   5 -18   3   31.64    1.52
   5  18   3   32.42    1.46
   5  18  -3   33.45    1.48
   5 -18   4    6.32    0.64
   5  18   4    6.40    0.64
   5  18  -4    5.84    0.59
   5  18  -4    4.79    0.54
   5  18   4    4.91    0.56
   5  18   5   -0.16    0.29
   5  18   5    0.19    0.25
   5  18  -5   -0.40    0.24
   5  18  -5    0.21    0.21
   5 -18   5   -0.26    0.27
   5  18  -6    3.30    0.43
   5  18   6    2.33    0.35
   5  18   6    2.66    0.35
   5  18  -6    2.20    0.34
   5 -18   6    3.28    0.46
   5  18   7    1.01    0.24
   5  18  -7    0.97    0.26
   5  18   7    0.90    0.25
   5  18  -7    0.88    0.24
   5 -18   7    1.31    0.33
   5 -18   8    7.20    0.63
   5 -18   9   18.29    0.98
   5 -18  10   13.11    0.75
   5  19   0    0.02    0.21
   5  19   0    0.45    0.26
   5 -19   0    0.03    0.18
   5  19  -1    6.49    0.61
   5  19   1    6.69    0.62
   5  19   1    7.27    0.62
   5  19  -1    7.76    0.63
   5 -19  -1    5.80    0.53
   5 -19   1    6.04    0.59
   5  19  -2   63.37    2.10
   5  19   2   67.95    2.16
   5  19   2   68.50    2.14
   5  19  -2   66.78    2.11
   5 -19   2   60.28    2.10
   5  19  -3    8.29    0.67
   5  19   3    8.60    0.68
   5  19   3   10.21    0.72
   5  19  -3    8.48    0.66
   5 -19   3    8.55    0.70
   5  19  -4   82.28    2.43
   5  19   4   84.70    2.47
   5 -19   4   85.16    2.55
   5  19   4   89.10    2.48
   5  19  -4   83.97    2.42
   5  19  -5    0.14    0.21
   5  19   5    0.36    0.19
   5  19   5    0.21    0.18
   5  19  -5   -0.08    0.19
   5 -19   5    0.27    0.23
   5  19   6   41.67    1.41
   5  19  -6   37.71    1.35
   5  19   6   42.14    1.40
   5  19  -6   40.51    1.37
   5 -19   6   43.68    1.58
   5 -19   7   19.41    0.96
   5 -19   8    5.54    0.47
   5  20   0    0.27    0.17
   5  20   0    0.42    0.21
   5  20  -1    4.35    0.44
   5  20   1    4.38    0.44
   5  20   1    4.36    0.42
   5  20  -1    4.16    0.42
   5  20  -2   41.47    1.44
   5  20   2   42.20    1.45
   5  20   2   43.22    1.45
   5  20  -2   42.86    1.44
   5 -20   2   40.29    1.42
   5  20   3    0.03    0.15
   5  20  -3    0.03    0.15
   5  20   3   -0.25    0.18
   5  20  -3    0.11    0.14
   5 -20   3    0.10    0.17
   5  20   4    2.81    0.32
   5  20  -4    1.95    0.27
   5  20   4    2.02    0.28
   5 -20   4    2.40    0.31
   6   0   0  244.31    8.56
   6   0   0  220.39    5.62
   6   0   0  225.28    5.87
   6   0   0  211.69    5.63
   6   0   0  237.25    5.90
   6   0   0  248.97    8.84
   6   0   0  239.91    8.74
   6   0   0  253.25    8.83
   6   0  -1   -0.14    0.53
   6   0   1    0.36    0.38
   6   0   1    0.12    0.23
   6   0  -1    0.02    0.22
   6   0   1   -0.21    0.23
   6   0   1    0.05    0.31
   6   0  -1    0.04    0.25
   6   0   1    0.56    0.29
   6   0  -1    0.05    0.25
   6   0  -1    1.08    0.71
   6   0   1   -0.79    0.60
   6   0   1    0.59    0.46
   6   0  -1   -0.37    0.51
   6   0   1   -0.01    0.48
   6   0  -1   -0.30    0.66
   6   0  -2   30.25    2.72
   6   0   2   31.60    2.77
   6   0   2   29.23    1.45
   6   0  -2   29.82    1.46
   6   0   2   27.02    1.53
   6   0   2   27.35    1.45
   6   0  -2   26.75    1.45
   6   0  -2   28.28    1.52
   6   0   2   29.36    1.57
   6   0  -2   33.11    2.82
   6   0   2   29.58    2.80
   6   0   2   31.44    2.83
   6   0  -2   32.57    2.86
   6   0   2   28.03    2.73
   6   0  -2   32.26    2.84
   6   0  -3   -0.01    0.60
   6   0   3    0.53    0.46
   6   0   3    0.35    0.23
   6   0  -3    0.12    0.25
   6   0   3   -0.01    0.27
   6   0   3    0.49    0.26
   6   0  -3    0.08    0.28
   6   0   3    0.13    0.24
   6   0  -3   -0.10    0.26
   6   0  -3    0.50    0.72
   6   0   3   -0.21    0.56
   6   0   3   -0.09    0.67
   6   0  -3    0.37    0.60
   6   0   3    1.08    0.51
   6   0  -3    0.18    0.62
   6   0  -4  103.11    5.24
   6   0   4  111.62    5.45
   6   0   4   95.34    3.03
   6   0  -4   97.76    3.08
   6   0   4   88.49    3.10
   6   0   4   89.28    3.02
   6   0  -4   92.79    3.09
   6   0   4   95.80    3.19
   6   0  -4   94.87    3.14
   6   0   4  102.28    5.52
   6   0   4  110.42    5.51
   6   0  -4  102.32    5.38
   6   0   4  102.46    5.33
   6   0  -4  105.44    5.36
   6   0   5    0.33    0.22
   6   0  -5   -0.47    0.28
   6   0   5    0.18    0.27
   6   0  -5    0.50    0.27
   6   0   5    0.31    0.34
   6   0   5    0.00    0.28
   6   0  -5   -0.04    0.26
   6   0   5    0.20    0.67
   6   0   5    0.24    0.42
   6   0   5    0.27    0.49
   6   0  -5    0.25    0.56
   6   0  -5   -0.55    0.64
   6   0   6   32.24    1.55
   6   0  -6   33.81    1.61
   6   0   6   32.58    1.67
   6   0   6   31.86    1.59
   6   0  -6   30.72    1.59
   6   0   6   35.60    3.22
   6   0   6   34.44    2.99
   6   0  -6   34.93    3.05
   6   0   6   32.59    2.96
   6   0  -6   33.76    2.97
   6   0   7    0.33    0.23
   6   0  -7   -0.15    0.30
   6   0   7    0.09    0.25
   6   0  -7   -0.38    0.27
   6   0   7    0.35    0.27
   6   0   7   -0.95    0.68
   6   0  -7   -0.60    0.42
   6   0   7   -0.47    0.82
   6   0  -7    0.28    0.87
   6   0   7   -0.31    0.52
   6   0   8   25.99    1.51
   6   0   8   24.64    2.55
   6   0  -8   21.19    2.46
   6   0   8   24.31    2.56
   6   0  -8   27.61    2.75
   6   0   8   27.44    2.93
   6   0   9   -3.05    1.07
   6   0   9    0.03    0.30
   6   0  10   23.39    2.88
   6   0  10   24.74    1.48
   6   0  11   -0.08    0.30
   6   0  12   24.83    1.52
   6   0  13   -0.39    0.32
   6   0  14    1.39    0.39
   6   0  15    0.15    0.26
   6   0  16  237.67    5.86
  -6   0  17    0.28    0.32
  -6   0  18   44.46    1.83
  -6   0 -19   -0.32    0.20
  -6   0  19    0.16    0.26
  -6   0  20   24.16    1.12
  -6   0 -20   22.22    1.02
  -6   0  21    0.10    0.16
   6   1   0   34.94    2.89
   6  -1   0   28.24    1.42
   6   1   0   29.25    1.45
   6  -1   0   29.38    1.59
   6  -1   0   27.13    1.45
   6   1   0   28.28    1.48
   6  -1   0   32.52    1.64
   6   1   0   29.33    1.56
   6  -1   0   31.07    2.81
   6   1   0   28.78    2.71
   6  -1   0   30.09    2.76
   6   1   0   29.91    2.69
   6   1   0   32.79    2.86
   6  -1   0   29.22    2.71
   6   1  -1    3.82    1.13
   6   1   1    3.75    0.97
   6  -1   1    3.43    0.49
   6  -1  -1    3.75    0.52
   6   1   1    4.10    0.55
   6   1  -1    4.19    0.54
   6  -1   1    3.60    0.54
   6  -1  -1    4.01    0.63
   6   1  -1    3.73    0.55
   6   1   1    4.01    0.56
   6  -1   1    3.99    0.58
   6  -1  -1    3.43    0.52
   6   1   1    3.98    0.56
   6  -1  -1    3.55    0.52
   6   1  -1    4.14    0.61
   6  -1   1    4.86    0.64
   6  -1  -1    3.18    1.01
   6  -1   1    4.49    1.17
   6   1  -1    3.45    0.97
   6   1   1    3.00    0.91
   6  -1   1    4.80    1.22
   6  -1  -1    2.81    0.84
   6   1   1    4.44    1.01
   6   1  -1    3.56    0.94
   6  -1   1    4.32    1.17
   6  -1  -1    4.17    1.06
   6   1   1    3.87    1.04
   6   1  -1    4.00    1.07
   6   1  -2    2.04    0.75
   6   1   2    1.89    0.77
   6  -1   2    2.01    0.38
   6  -1  -2    2.78    0.45
   6   1   2    2.55    0.44
   6   1  -2    2.05    0.45
   6  -1   2    2.94    0.53
   6  -1  -2    2.90    0.51
   6  -1   2    1.84    0.41
   6   1  -2    2.00    0.43
   6   1   2    2.52    0.46
   6  -1  -2    2.21    0.42
   6  -1   2    2.29    0.45
   6   1   2    1.93    0.40
   6  -1  -2    3.15    0.52
   6   1  -2    1.72    0.70
   6  -1   2    1.91    0.83
   6   1   2    2.35    0.82
   6  -1   2    1.90    0.76
   6  -1  -2    2.57    0.80
   6   1   2    2.00    0.81
   6   1  -2    4.52    1.08
   6  -1   2    2.85    0.89
   6  -1  -2    2.39    0.85
   6   1   2    2.76    0.81
   6   1  -2    3.03    0.96
   6   1  -3   10.08    1.63
   6   1   3   11.10    1.68
   6  -1   3   11.23    0.86
   6  -1  -3   11.09    0.89
   6   1   3   11.31    0.88
   6   1  -3   12.36    0.92
   6  -1   3   11.21    0.97
   6  -1   3   10.12    0.89
   6  -1  -3   10.50    0.89
   6   1   3    9.92    0.87
   6   1  -3   10.11    0.89
   6  -1  -3   11.79    0.98
   6   1  -3   10.22    0.89
   6  -1   3   12.49    1.00
   6   1   3   11.90    0.97
   6   1  -3   12.44    1.68
   6  -1   3   11.80    1.84
   6   1   3   13.13    1.90
   6  -1   3   10.93    1.62
   6  -1  -3   12.01    1.66
   6   1   3   14.45    1.89
   6   1  -3   10.34    1.57
   6  -1   3   12.06    1.79
   6  -1  -3    9.82    1.64
   6   1   3   14.98    1.95
   6   1  -3   12.66    1.80
   6   1  -4   58.08    3.94
   6   1   4   61.30    4.00
   6  -1   4   52.84    2.08
   6  -1  -4   57.73    2.19
   6   1   4   54.74    2.11
   6   1  -4   56.46    2.17
   6  -1   4   52.04    2.21
   6  -1   4   51.84    2.13
   6  -1  -4   50.77    2.15
   6   1   4   51.28    2.11
   6   1  -4   51.34    2.15
   6  -1   4   54.75    2.24
   6   1   4   56.54    2.27
   6  -1  -4   54.73    2.23
   6   1   4   55.21    4.00
   6  -1   4   55.33    3.94
   6  -1   4   57.20    3.91
   6  -1  -4   57.92    3.89
   6   1   4   59.54    3.96
   6   1  -4   59.95    3.97
   6   1   4   57.95    3.90
   6   1  -4   58.20    3.88
   6  -1   4   56.01    3.84
   6  -1  -4   61.01    3.98
   6   1  -5    4.01    1.06
   6   1   5    4.89    1.22
   6   1   5    4.02    0.52
   6  -1   5    4.94    0.58
   6  -1  -5    3.98    0.56
   6   1  -5    4.46    0.57
   6  -1   5    4.26    0.61
   6   1   5    4.43    0.55
   6   1  -5    4.09    0.59
   6  -1   5    4.36    0.61
   6  -1  -5    3.92    0.58
   6  -1   5    4.14    0.63
   6  -1  -5    4.29    0.60
   6   1   5    4.80    0.67
   6  -1   5    4.42    1.32
   6   1   5    4.93    1.29
   6  -1   5    4.33    1.15
   6  -1  -5    2.71    0.86
   6   1   5    4.02    1.06
   6   1  -5    3.98    1.06
   6  -1   5    3.07    1.06
   6  -1  -5    3.87    1.10
   6   1   5    4.43    1.07
   6   1  -5    4.38    1.08
   6   1   6    5.14    1.21
   6   1  -6    6.10    1.31
   6   1   6    5.38    0.60
   6  -1   6    5.50    0.62
   6   1  -6    5.75    0.69
   6  -1  -6    4.99    0.60
   6  -1   6    4.95    0.64
   6  -1   6    5.47    0.66
   6  -1  -6    5.59    0.65
   6   1   6    5.71    0.70
   6   1   6    5.97    1.17
   6   1  -6    4.37    1.07
   6  -1   6    4.19    1.08
   6  -1  -6    5.33    1.20
   6   1   6    5.08    1.18
   6   1  -6    7.16    1.47
   6  -1   6    7.33    1.29
   6  -1  -6    5.04    1.06
   6  -1   6    4.92    1.26
   6   1   6    6.15    1.33
   6   1   6    5.76    0.65
   6   1  -6    5.19    0.67
   6  -1   6    5.29    0.63
   6  -1  -6    5.54    0.65
   6  -1   7   -0.49    0.31
   6  -1  -7    0.37    0.32
   6   1   7    0.16    0.22
   6   1  -7   -0.07    0.29
   6  -1   7    0.09    0.23
   6   1   7    0.32    0.28
   6   1   7    0.30    0.24
   6   1  -7    0.47    0.27
   6  -1   7    0.29    0.22
   6  -1  -7    0.56    0.29
   6  -1   7    1.22    0.62
   6   1   7    0.89    0.78
   6   1  -7   -0.08    0.59
   6  -1   7    0.42    0.62
   6  -1  -7   -0.18    0.48
   6   1   7    0.05    0.53
   6   1  -7    0.00    0.49
   6  -1  -7    0.41    0.54
   6  -1  -8    1.26    0.36
   6  -1   8    1.87    0.78
   6   1   8    0.63    0.66
   6  -1   8    1.01    0.53
   6  -1  -8    0.55    0.56
   6   1   8    1.13    0.62
   6   1  -8    0.19    0.50
   6  -1   8    1.30    0.40
   6   1   8    1.77    0.47
   6   1   9   18.18    2.45
   6  -1   9   19.84    2.61
   6  -1  -9   19.13    1.29
   6  -1   9   19.07    1.29
   6   1   9   19.26    1.29
   6  -1  10    1.17    1.14
   6   1  10   -0.11    0.81
   6  -1 -10    0.69    0.33
   6  -1  10    1.38    0.47
   6   1  10    0.89    0.41
   6  -1 -11   15.95    1.19
   6  -1  11   15.71    1.20
   6  -1 -12    6.79    0.80
   6  -1  12    6.50    0.76
   6   1  12    8.09    0.86
   6  -1 -13    6.41    0.78
   6  -1  13    5.16    0.67
   6   1  13    5.03    0.67
   6  -1 -14    0.19    0.31
   6  -1  14    0.29    0.32
   6   1  14    0.77    0.39
   6  -1  15   -0.26    0.30
   6   1  15    0.32    0.26
   6   1  16   10.95    0.91
  -6  -1  16   14.55    1.06
  -6  -1  17   33.50    1.60
  -6  -1  18   10.32    0.84
  -6   1  18   11.08    0.86
  -6  -1  19   45.17    1.74
  -6   1  19   48.19    1.78
  -6   1 -20    0.59    0.19
  -6  -1 -20    0.83    0.24
  -6  -1  20    0.97    0.26
  -6   1  20    0.75    0.26
  -6  -1  21   25.47    1.06
  -6   1  21   25.18    1.05
   6   2   0    0.42    0.42
   6  -2   0    0.27    0.21
   6  -2   0    0.48    0.29
   6   2   0    0.21    0.24
   6   2   0    0.13    0.25
   6  -2   0    0.11    0.29
   6   2   0   -0.08    0.26
   6  -2   0    0.22    0.26
[truncated: 155,723 more chars]
