# Supplementary material for: 5-Methyl-4-(5-methyl-3-oxo-2-phenyl-2,3-di­hydro-1H-pyrazol-4-yl)-2-phenyl-1H-pyrazol-3(2H)-one
Source: IUCrdata. 2020 Feb 11;5(Pt 2):x200121. doi: 10.1107/S2414314620001212 (PMC9462187; doi:10.1107/S2414314620001212)
Supplement: Supplementary file 2 [file x-05-x200121-Isup2.hkl]

data_I                                                                          
_shelx_title ' exp_80_a.res in Pbca'                                            
_shelx_refln_list_code          4                                               
_shelx_F_calc_maximum      366.26                                               
_exptl_crystal_F_000      1456.00                                               
_reflns_d_resolution_high  0.8080                                               
                                                                                
loop_                                                                           
 _space_group_symop_operation_xyz                                               
 'x, y, z'                                                                      
 '-x+1/2, -y, z+1/2'                                                            
 '-x, y+1/2, -z+1/2'                                                            
 'x+1/2, -y+1/2, -z'                                                            
 '-x, -y, -z'                                                                   
 'x-1/2, y, -z-1/2'                                                             
 'x, -y-1/2, z-1/2'                                                             
 '-x-1/2, y-1/2, z'                                                             
                                                                                
_cell_length_a     8.7438                                                       
_cell_length_b    18.7561                                                       
_cell_length_c    20.8005                                                       
_cell_angle_alpha  90.000                                                       
_cell_angle_beta   90.000                                                       
_cell_angle_gamma  90.000                                                       
                                                                                
_shelx_F_squared_multiplier     1.000                                           
                                                                                
loop_                                                                           
 _refln_index_h                                                                 
 _refln_index_k                                                                 
 _refln_index_l                                                                 
 _refln_F_squared_calc                                                          
 _refln_F_squared_meas                                                          
 _refln_F_squared_sigma                                                         
 _refln_observed_status                                                         
   2   0   0     134146.59     125760.27      1671.62 o                         
   4   0   0      27801.82      31642.08       431.82 o                         
   6   0   0       2836.59       2938.46        62.55 o                         
   8   0   0          0.40          0.95         2.43 o                         
  10   0   0          3.94          8.77         3.31 o                         
   2   1   0       7454.23       6974.31        87.93 o                         
   4   1   0        194.60        244.35         7.36 o                         
   6   1   0        353.82        375.94         6.36 o                         
   8   1   0          0.09          0.55         1.81 o                         
  10   1   0         27.38         30.39         5.09 o                         
   0   2   0       1490.02       1380.34        34.58 o                         
   2   2   0      60359.17      57255.40       541.97 o                         
   4   2   0        641.13        664.07        12.74 o                         
   6   2   0          0.79          2.29         1.09 o                         
   8   2   0        114.18        103.86         4.56 o                         
  10   2   0          7.85         -1.65         3.18 o                         
   2   3   0       2436.58       2507.79        32.86 o                         
   4   3   0       2772.91       2849.91        33.42 o                         
   6   3   0        219.30        253.39         5.51 o                         
   8   3   0          1.26         -1.40         1.95 o                         
  10   3   0        238.39        296.39        14.75 o                         
   0   4   0       9396.87       8608.30       180.43 o                         
   2   4   0        394.59        419.83        11.11 o                         
   4   4   0        190.57        231.94        10.91 o                         
   6   4   0         16.14         14.57         1.78 o                         
   8   4   0        714.70        728.56        13.63 o                         
  10   4   0          7.93         15.00         4.20 o                         
   2   5   0          6.53          6.41         6.10 o                         
   4   5   0       8758.70       9331.00        99.01 o                         
   6   5   0       1544.28       1427.17        21.26 o                         
   8   5   0         27.21         34.34         3.08 o                         
  10   5   0         26.47         29.70         3.94 o                         
   0   6   0      46074.31      50850.64       981.72 o                         
   2   6   0        476.92        555.91        17.32 o                         
   4   6   0          0.75          6.20         2.78 o                         
   6   6   0        368.45        341.70         7.13 o                         
   8   6   0        104.46         85.24         4.52 o                         
  10   6   0          7.36          3.75         1.98 o                         
   2   7   0       1275.19       1335.08        30.39 o                         
   4   7   0        321.27        399.99        14.28 o                         
   6   7   0        649.75        767.13        13.38 o                         
   8   7   0        156.13        154.42         7.62 o                         
  10   7   0        126.38        156.24         8.07 o                         
   0   8   0       9606.91      10960.19       247.69 o                         
   2   8   0      10302.82      10511.72       172.53 o                         
   4   8   0          1.86          1.88         2.77 o                         
   6   8   0         27.95         31.88         3.37 o                         
   8   8   0        216.00        284.14        10.18 o                         
  10   8   0        319.67        321.84         9.44 o                         
   2   9   0       3748.57       4039.29        68.78 o                         
   4   9   0         16.23         14.53         3.20 o                         
   6   9   0          4.53          1.34         1.86 o                         
   8   9   0        401.80        412.03        12.34 o                         
   0  10   0       1405.94       1720.97        71.84 o                         
   2  10   0       2279.54       2500.14        52.34 o                         
   4  10   0          0.05         -0.40         1.78 o                         
   6  10   0       3489.67       3363.10        91.49 o                         
   8  10   0         10.57         13.97         2.88 o                         
   2  11   0       1312.41       1495.75        40.39 o                         
   4  11   0       1737.69       1504.77        19.95 o                         
   6  11   0        751.46        787.59        18.49 o                         
   8  11   0         39.15         37.48         3.75 o                         
   0  12   0       8097.03       9034.38       237.64 o                         
   2  12   0        912.77       1040.92        24.89 o                         
   4  12   0       1184.54       1088.97        16.11 o                         
   6  12   0       4090.22       4176.94        71.70 o                         
   8  12   0          1.80          8.68         2.16 o                         
   2  13   0         84.39        104.30         5.20 o                         
   4  13   0        907.51        861.57        15.73 o                         
   6  13   0       2180.74       2166.51        35.40 o                         
   8  13   0        618.58        652.98        13.91 o                         
   0  14   0         34.34         46.92         7.37 o                         
   2  14   0         82.92         89.52         5.27 o                         
   4  14   0          0.33          0.66         2.09 o                         
   6  14   0        642.81        660.78        16.31 o                         
   8  14   0         31.58         38.83         3.61 o                         
   2  15   0        165.39        187.96         9.33 o                         
   4  15   0        966.36        923.79        17.73 o                         
   6  15   0         16.11         14.51         3.03 o                         
   8  15   0          0.71          1.25         2.35 o                         
   0  16   0       1017.87        991.99        54.87 o                         
   2  16   0         47.42         31.46         3.67 o                         
   4  16   0        765.25        801.96        16.08 o                         
   6  16   0        417.04        475.61        12.28 o                         
   2  17   0        401.81        379.72        10.67 o                         
   4  17   0       2808.14       2920.14        37.78 o                         
   6  17   0         18.61         22.64         3.63 o                         
   0  18   0        107.02         93.58        11.06 o                         
   2  18   0       3188.50       3104.95        76.71 o                         
   4  18   0        670.10        655.82        13.35 o                         
   6  18   0         34.87         30.04         2.66 o                         
   2  19   0        398.57        445.36        15.19 o                         
   4  19   0       1537.31       1528.10        37.70 o                         
   6  19   0          3.97          9.94         2.54 o                         
   0  20   0       2323.40       2497.22        66.12 o                         
   2  20   0          2.08          2.92         2.11 o                         
   4  20   0        350.07        317.92        10.56 o                         
   2  21   0          6.65          4.32         2.29 o                         
   4  21   0        135.64        114.95         5.52 o                         
   0  22   0        852.84        801.35        16.35 o                         
   2  22   0         82.69         66.74         4.54 o                         
   1   1   1       7865.98       7416.61        37.20 o                         
   2   1   1       2048.39       2124.40        18.91 o                         
   3   1   1        932.47       1049.85         9.80 o                         
   4   1   1        409.40        418.28         6.55 o                         
   5   1   1        231.26        263.91         6.33 o                         
   6   1   1         40.27         49.39         1.65 o                         
   7   1   1         10.26          2.02         1.12 o                         
   8   1   1         85.39         71.73         2.68 o                         
   9   1   1         46.98         41.30         2.23 o                         
  10   1   1          5.10          5.77         1.75 o                         
   0   2   1         59.92         49.40         3.46 o                         
   1   2   1       5485.09       5503.86        43.28 o                         
   2   2   1        738.77        678.34         9.07 o                         
   3   2   1       7908.94       8325.09        42.98 o                         
   4   2   1        338.62        313.35         5.73 o                         
   5   2   1          8.33          4.81         1.59 o                         
   6   2   1         11.59         13.94         1.03 o                         
   7   2   1       3343.32       3291.22        22.76 o                         
   8   2   1         85.21         74.67         2.78 o                         
   9   2   1          0.27         -0.55         1.31 o                         
  10   2   1          0.80          2.20         1.65 o                         
   1   3   1        311.45        416.62         8.20 o                         
   2   3   1          3.96         13.18         1.82 o                         
   3   3   1       1116.26       1279.79        11.26 o                         
   4   3   1          4.50          7.22         1.71 o                         
   5   3   1       1210.87       1249.61        16.54 o                         
   6   3   1        158.28        167.00         3.16 o                         
   7   3   1        508.73        517.99         6.15 o                         
   8   3   1        459.76        427.00         7.18 o                         
   9   3   1         85.47         84.74         3.12 o                         
  10   3   1         42.89         43.81         3.27 o                         
   0   4   1      22707.87      23425.71       349.92 o                         
   1   4   1       1089.10        999.92        15.36 o                         
   2   4   1       1380.69       1418.76        16.38 o                         
   3   4   1        929.79        876.41        10.96 o                         
   4   4   1         47.68         59.54         3.84 o                         
   5   4   1       5238.79       5866.96        59.66 o                         
   6   4   1         14.02         11.53         1.09 o                         
   7   4   1        973.90        957.00         9.55 o                         
   8   4   1        244.17        255.91         5.44 o                         
   9   4   1        126.89        158.26         4.68 o                         
  10   4   1         13.86         14.85         2.22 o                         
   1   5   1        758.45        793.02        18.91 o                         
   2   5   1       4356.09       4659.22        46.65 o                         
   3   5   1         71.79         85.17         3.44 o                         
   4   5   1        139.23        132.64         5.15 o                         
   5   5   1       3046.99       3349.49        39.69 o                         
   6   5   1         46.11         51.65         2.08 o                         
   7   5   1       3164.49       2970.62        21.70 o                         
   8   5   1        251.45        269.46         5.90 o                         
   9   5   1          7.57          9.10         3.26 o                         
  10   5   1          1.99          2.18         1.44 o                         
   0   6   1        984.85        902.16        26.92 o                         
   1   6   1       5206.06       6121.67        83.88 o                         
   2   6   1        270.76        316.40         9.02 o                         
   3   6   1       1382.03       1485.46        16.53 o                         
   4   6   1       1290.90       1404.14        18.30 o                         
   5   6   1       2532.71       2820.08        38.37 o                         
   6   6   1         55.82         62.09         2.33 o                         
   7   6   1        220.39        191.44         4.82 o                         
   8   6   1         65.01         67.75         3.25 o                         
   9   6   1         51.30         38.90         2.79 o                         
  10   6   1          4.00          4.22         1.39 o                         
   1   7   1       6695.56       7200.35        98.81 o                         
   2   7   1        151.12        136.58         6.43 o                         
   3   7   1        955.03       1013.71        15.15 o                         
   4   7   1        311.64        333.24         8.74 o                         
   5   7   1        106.61        103.03         3.04 o                         
   6   7   1         68.60         56.32         2.43 o                         
   7   7   1       1351.05       1341.65        16.39 o                         
   8   7   1          6.35          4.46         1.82 o                         
   9   7   1         49.42         43.87         3.31 o                         
  10   7   1        247.36        247.63         5.97 o                         
   0   8   1         47.92         47.50         7.41 o                         
   1   8   1       3329.12       3768.60        62.67 o                         
   2   8   1       3883.21       4239.69        57.48 o                         
   3   8   1        104.39        118.92         5.86 o                         
   4   8   1         21.09         14.13         2.04 o                         
   5   8   1          5.40          6.78         1.35 o                         
   6   8   1        935.30        891.61        10.66 o                         
   7   8   1         58.22         70.13         3.55 o                         
   8   8   1          2.48          2.46         1.86 o                         
   9   8   1        627.83        642.99        12.94 o                         
  10   8   1         51.22         58.41         2.71 o                         
   1   9   1         71.85         71.56         7.68 o                         
   2   9   1        745.79        833.57        18.40 o                         
   3   9   1         25.84         29.46         3.58 o                         
   4   9   1          4.47          9.74         2.50 o                         
   5   9   1       1033.97        938.80        11.62 o                         
   6   9   1         17.79         12.45         2.33 o                         
   7   9   1        231.82        225.36         6.59 o                         
   8   9   1        506.51        570.25        10.37 o                         
   9   9   1          0.71          3.66         1.64 o                         
   0  10   1       1068.17       1406.01        45.09 o                         
   1  10   1         40.32         57.19         7.91 o                         
   2  10   1       3491.60       3982.41        50.31 o                         
   3  10   1        481.68        487.41        13.22 o                         
   4  10   1         75.62         76.36         2.90 o                         
   5  10   1        100.28         99.52         3.52 o                         
   6  10   1       4532.45       4425.28        41.91 o                         
   7  10   1        397.14        390.93         8.74 o                         
   8  10   1        151.78        163.32         5.15 o                         
   9  10   1         51.13         40.59         2.81 o                         
   1  11   1        619.95        702.01        20.25 o                         
   2  11   1         12.65         19.10         3.71 o                         
   3  11   1       1635.36       1493.40        21.43 o                         
   4  11   1        228.68        202.66         4.40 o                         
   5  11   1         12.19         11.94         2.16 o                         
   6  11   1         16.79         15.79         2.82 o                         
   7  11   1          1.54          1.53         1.87 o                         
   8  11   1         60.00         52.49         2.93 o                         
   9  11   1         19.12         10.76         2.06 o                         
   0  12   1       1564.38       1984.17        87.61 o                         
   1  12   1        558.74        577.90        24.72 o                         
   2  12   1         11.64         17.15         2.48 o                         
   3  12   1        287.67        345.78         6.70 o                         
   4  12   1        239.35        236.14         4.92 o                         
   5  12   1          1.24          3.84         1.74 o                         
   6  12   1        907.01        976.83        14.90 o                         
   7  12   1        712.90        725.72        11.97 o                         
   8  12   1         10.23         13.76         2.55 o                         
   9  12   1         75.66         74.16         3.07 o                         
   1  13   1         71.52         86.72         4.20 o                         
   2  13   1        266.57        249.18         6.89 o                         
   3  13   1         39.72         47.64         2.66 o                         
   4  13   1        615.10        605.95         8.38 o                         
   5  13   1        386.35        365.41         7.83 o                         
   6  13   1          4.79         15.60         3.12 o                         
   7  13   1          0.55          1.57         1.63 o                         
   8  13   1         24.07         32.73         2.19 o                         
   0  14   1         87.18         93.16         7.10 o                         
   1  14   1        833.59        827.14        14.52 o                         
   2  14   1          0.19          1.07         1.34 o                         
   3  14   1        247.44        245.66         5.77 o                         
   4  14   1        545.53        559.90         9.38 o                         
   5  14   1          0.02          0.58         1.45 o                         
   6  14   1         43.13         49.12         3.19 o                         
   7  14   1       1349.33       1404.09        17.23 o                         
   8  14   1        206.06        192.89         4.94 o                         
   1  15   1          0.01          2.04         1.69 o                         
   2  15   1         31.00         37.82         2.68 o                         
   3  15   1       2600.40       2635.50        25.39 o                         
   4  15   1         66.94         73.54         3.37 o                         
   5  15   1        177.60        157.63         4.96 o                         
   6  15   1         80.55         83.96         3.81 o                         
   7  15   1       1079.67       1124.88        14.24 o                         
   8  15   1         50.73         45.23         2.95 o                         
   0  16   1        311.18        271.71        11.37 o                         
   1  16   1         27.76         37.52         2.87 o                         
   2  16   1         65.29         65.92         3.67 o                         
   3  16   1          9.75          3.20         1.54 o                         
   4  16   1          2.22          3.64         1.56 o                         
   5  16   1        531.41        526.88         9.06 o                         
   6  16   1         48.78         54.12         2.91 o                         
   7  16   1         77.49         74.39         3.78 o                         
   1  17   1       3109.80       3144.78        57.79 o                         
   2  17   1        224.88        210.79         6.43 o                         
   3  17   1        297.82        265.24         6.18 o                         
   4  17   1        126.88        140.94         5.59 o                         
   5  17   1        370.52        389.66         8.75 o                         
   6  17   1          2.67          4.92         1.37 o                         
   7  17   1          7.99          9.88         1.43 o                         
   0  18   1        239.42        220.22        11.46 o                         
   1  18   1          4.38          3.16         1.83 o                         
   2  18   1        142.85        155.99         4.73 o                         
   3  18   1        367.86        377.10         7.15 o                         
   4  18   1        303.47        307.96         6.13 o                         
   5  18   1         43.48         51.13         2.73 o                         
   6  18   1         26.76         24.57         1.71 o                         
   1  19   1          1.73          0.94         2.08 o                         
   2  19   1        259.66        253.35         5.03 o                         
   3  19   1        137.14        153.05         4.26 o                         
   4  19   1          0.84          7.82         2.05 o                         
   5  19   1         85.09         84.92         3.21 o                         
   6  19   1         49.06         42.31         2.30 o                         
   0  20   1       2707.37       2857.05        50.39 o                         
   1  20   1          1.73          0.40         1.23 o                         
   2  20   1        522.58        519.06        10.00 o                         
   3  20   1        191.16        214.30         5.39 o                         
   4  20   1        223.27        230.54         5.64 o                         
   5  20   1         49.51         54.83         2.73 o                         
   1  21   1        125.89        136.12         3.50 o                         
   2  21   1          5.73          4.74         1.40 o                         
   3  21   1        597.40        623.19        10.92 o                         
   4  21   1          6.70          8.31         1.50 o                         
   0  22   1        408.89        450.33         8.20 o                         
   1  22   1          5.41          3.11         1.03 o                         
   2  22   1         13.78         19.50         1.90 o                         
   3  22   1         16.50         17.22         1.65 o                         
   1  23   1        414.73        422.12         5.33 o                         
   0   0   2      24788.76      20160.24       379.42 o                         
   1   0   2       4407.43       3955.69        27.39 o                         
   2   0   2       1816.42       1631.49        17.42 o                         
   3   0   2       7368.43       7449.22        58.92 o                         
   4   0   2       4859.62       5238.84        46.94 o                         
   5   0   2       1288.77       1531.77        23.21 o                         
   6   0   2        362.19        369.31         6.21 o                         
   7   0   2        341.40        309.95         6.85 o                         
   8   0   2       1963.62       2130.66        32.20 o                         
   9   0   2          4.71          3.90         2.32 o                         
  10   0   2          2.11         -0.13         2.67 o                         
   1   1   2      12179.02      11428.92        51.28 o                         
   2   1   2      22755.23      21148.60       110.52 o                         
   3   1   2       6511.71       6272.28        35.03 o                         
   4   1   2        265.11        257.67         5.16 o                         
   5   1   2        495.38        509.64         8.90 o                         
   6   1   2         31.56         30.65         1.38 o                         
   7   1   2        246.35        227.07         4.04 o                         
   8   1   2          2.44          4.97         1.32 o                         
   9   1   2         22.02         28.36         1.97 o                         
  10   1   2         24.65         27.62         2.47 o                         
   0   2   2       1213.47       1212.37        32.93 o                         
   1   2   2      21727.88      20558.79       162.11 o                         
   2   2   2       8918.40       8325.83        47.02 o                         
   3   2   2        856.26        792.77         8.37 o                         
   4   2   2       4376.70       4659.08        31.99 o                         
   5   2   2         42.33         56.49         3.36 o                         
   6   2   2         38.87         32.58         1.44 o                         
   7   2   2        134.57        146.23         3.32 o                         
   8   2   2        270.24        250.36         4.90 o                         
   9   2   2         23.46         16.14         1.69 o                         
  10   2   2         49.15         34.92         3.05 o                         
   1   3   2      26805.50      26532.90       193.54 o                         
   2   3   2       5019.63       4801.87        38.24 o                         
   3   3   2       6145.79       6410.67        36.02 o                         
   4   3   2       6195.66       6980.87        45.60 o                         
   5   3   2       4356.50       4752.33        38.51 o                         
   6   3   2        321.74        301.47         4.59 o                         
   7   3   2        351.66        393.65         5.38 o                         
   8   3   2          9.30         12.66         2.18 o                         
   9   3   2         80.05         76.32         3.40 o                         
  10   3   2        230.85        261.94         8.99 o                         
   0   4   2       4995.60       4748.28       109.09 o                         
   1   4   2       4935.26       5042.56        51.23 o                         
   2   4   2      19404.07      19128.56       127.55 o                         
   3   4   2        518.62        532.91         8.28 o                         
   4   4   2       2304.57       2320.06        24.91 o                         
   5   4   2        131.79        113.31         6.22 o                         
   6   4   2        152.08        149.10         3.12 o                         
   7   4   2        230.47        270.58         4.73 o                         
   8   4   2          7.85          2.44         1.38 o                         
   9   4   2         36.43         51.12         3.04 o                         
  10   4   2          2.10          4.88         1.60 o                         
   1   5   2      19151.29      19915.03       230.41 o                         
   2   5   2       6088.27       6631.23        57.57 o                         
   3   5   2         32.17         29.21         2.24 o                         
   4   5   2       2258.54       2767.63        28.56 o                         
   5   5   2         40.34         24.89         3.39 o                         
   6   5   2        429.12        447.68         6.04 o                         
   7   5   2        866.85        870.99         9.41 o                         
   8   5   2        824.24        959.09        13.60 o                         
   9   5   2         58.93         71.19         3.76 o                         
  10   5   2        321.40        337.81         8.55 o                         
   0   6   2       1853.56       2226.77        68.28 o                         
   1   6   2       5706.71       6241.85       103.23 o                         
   2   6   2        825.53        865.36        14.66 o                         
   3   6   2        760.52        794.67        11.52 o                         
   4   6   2        262.25        253.39         7.38 o                         
   5   6   2       1497.91       1589.24        25.70 o                         
   6   6   2        929.81        936.56         9.45 o                         
   7   6   2         34.43         34.98         2.29 o                         
   8   6   2       1595.05       1741.95        19.90 o                         
   9   6   2        156.42        180.11         5.64 o                         
  10   6   2         54.13         49.77         2.79 o                         
   1   7   2       3818.91       4441.04        91.60 o                         
   2   7   2       6744.65       7447.90        67.12 o                         
   3   7   2        317.00        333.35         8.29 o                         
   4   7   2         48.69         52.45         3.65 o                         
   5   7   2          3.87          5.36         1.04 o                         
   6   7   2        260.35        255.26         5.32 o                         
   7   7   2          9.56          9.52         1.75 o                         
   8   7   2        173.70        177.30         5.29 o                         
   9   7   2         86.95         79.07         3.71 o                         
  10   7   2         21.39         12.56         1.62 o                         
   0   8   2        461.95        579.17        34.33 o                         
   1   8   2         42.82         44.20         5.89 o                         
   2   8   2          1.18          6.17         2.38 o                         
   3   8   2       1463.90       1424.64        19.35 o                         
   4   8   2        101.35         85.96         4.73 o                         
   5   8   2        397.46        358.23         8.73 o                         
   6   8   2        250.19        234.02         5.14 o                         
   7   8   2        889.97        908.91        12.42 o                         
   8   8   2          1.08          1.80         1.74 o                         
   9   8   2        688.01        815.63        14.21 o                         
  10   8   2         81.68         74.59         3.00 o                         
   1   9   2       2315.53       2726.86        53.68 o                         
   2   9   2        409.29        379.04        11.26 o                         
   3   9   2       1938.02       2044.55        28.07 o                         
   4   9   2       1966.63       2053.31        25.81 o                         
   5   9   2        178.38        158.24         4.71 o                         
   6   9   2          4.13          4.31         1.52 o                         
   7   9   2        215.90        242.18         6.33 o                         
   8   9   2        186.06        202.64         5.91 o                         
   9   9   2        154.13        180.57         5.83 o                         
   0  10   2        874.68        985.79        52.89 o                         
   1  10   2        501.12        556.92        27.68 o                         
   2  10   2       1601.40       1569.81        28.01 o                         
   3  10   2        229.99        263.26        10.36 o                         
   4  10   2        393.96        350.44         6.80 o                         
   5  10   2          2.96          6.31         1.50 o                         
   6  10   2          0.65          7.98         2.70 o                         
   7  10   2        323.01        328.99         8.03 o                         
   8  10   2        268.68        262.01         6.58 o                         
   9  10   2         54.19         65.92         3.39 o                         
   1  11   2         88.66        120.01         9.50 o                         
   2  11   2       1885.81       2052.04        37.92 o                         
   3  11   2        183.48        184.59         5.37 o                         
   4  11   2        415.82        439.09         6.59 o                         
   5  11   2        660.52        615.84         9.37 o                         
   6  11   2         12.88          9.42         2.06 o                         
   7  11   2        479.13        568.93        10.58 o                         
   8  11   2         74.37         66.52         3.20 o                         
   9  11   2         22.77         28.15         2.23 o                         
   0  12   2       3552.10       3676.66       128.68 o                         
   1  12   2         12.18          5.54         3.96 o                         
   2  12   2         14.31          6.48         2.83 o                         
   3  12   2          0.03          3.08         1.22 o                         
   4  12   2       1226.19       1211.81        12.39 o                         
   5  12   2        562.82        567.79         9.76 o                         
   6  12   2        508.91        516.03        10.31 o                         
   7  12   2        172.46        162.69         5.31 o                         
   8  12   2          8.73         10.84         1.62 o                         
   9  12   2         76.02         78.46         3.13 o                         
   1  13   2        530.24        521.44        10.75 o                         
   2  13   2        122.13        131.31         4.99 o                         
   3  13   2          3.51         -0.70         1.35 o                         
   4  13   2        843.18        772.59         9.64 o                         
   5  13   2         59.29         53.93         3.52 o                         
   6  13   2        421.24        415.12         9.01 o                         
   7  13   2          8.62          9.01         1.81 o                         
   8  13   2        332.61        327.74         7.07 o                         
   0  14   2        352.60        362.47        13.34 o                         
   1  14   2         92.15         93.80         4.60 o                         
   2  14   2        856.99        914.87        14.73 o                         
   3  14   2        283.01        258.17         5.37 o                         
   4  14   2        361.99        338.09         7.06 o                         
   5  14   2        491.79        477.42         9.77 o                         
   6  14   2        109.85        105.78         4.38 o                         
   7  14   2        105.94        112.81         4.11 o                         
   8  14   2         45.98         51.98         2.60 o                         
   1  15   2       1177.01       1225.65        17.82 o                         
   2  15   2        217.58        179.38         5.27 o                         
   3  15   2         74.69         73.60         3.43 o                         
   4  15   2        170.32        135.19         4.38 o                         
   5  15   2        600.79        593.66         9.96 o                         
   6  15   2        117.27        122.05         4.52 o                         
   7  15   2        106.60        109.55         3.79 o                         
   8  15   2        138.12        129.87         3.65 o                         
   0  16   2          5.27          1.59         4.70 o                         
   1  16   2       2058.42       2066.33        33.77 o                         
   2  16   2         42.34         43.17         2.64 o                         
   3  16   2        999.37       1049.95        13.60 o                         
   4  16   2         18.92         17.17         1.88 o                         
   5  16   2       1044.97       1107.25        15.36 o                         
   6  16   2        511.01        537.61         9.72 o                         
   7  16   2         84.53         87.00         3.09 o                         
   1  17   2       1137.04       1225.16        21.53 o                         
   2  17   2         22.53         14.03         1.77 o                         
   3  17   2         27.22         21.11         2.04 o                         
   4  17   2        317.78        366.59         7.07 o                         
   5  17   2       2331.39       2406.71        29.59 o                         
   6  17   2         45.32         45.76         2.52 o                         
   7  17   2         25.59         16.57         1.50 o                         
   0  18   2        759.46        798.23        23.24 o                         
   1  18   2        247.04        280.03         8.12 o                         
   2  18   2        879.88        946.66        16.83 o                         
   3  18   2         79.90         78.01         3.27 o                         
   4  18   2        402.71        406.77         7.61 o                         
   5  18   2        114.36        130.09         4.15 o                         
   6  18   2         10.94         17.54         2.23 o                         
   1  19   2         97.93         98.93         3.90 o                         
   2  19   2         87.29         81.49         3.27 o                         
   3  19   2        575.69        638.77         9.89 o                         
   4  19   2        236.79        237.97         5.74 o                         
   5  19   2        834.54        832.44        17.94 o                         
   6  19   2          1.86          0.68         1.39 o                         
   0  20   2        173.85        176.22         7.79 o                         
   1  20   2         34.79         23.10         2.16 o                         
   2  20   2         92.45         96.98         3.31 o                         
   3  20   2        498.95        534.77         8.96 o                         
   4  20   2        129.56        135.40         4.27 o                         
   5  20   2        572.47        534.29         8.19 o                         
   1  21   2        477.78        515.49         9.87 o                         
   2  21   2          0.01         -1.05         1.05 o                         
   3  21   2         15.02         14.41         1.53 o                         
   4  21   2          2.03          3.16         1.13 o                         
   0  22   2         17.81         17.59         2.07 o                         
   1  22   2          0.15          1.44         0.94 o                         
   2  22   2         43.80         41.97         2.34 o                         
   3  22   2        215.57        194.40         5.47 o                         
   1  23   2        159.20        169.32         7.69 o                         
   1   1   3      14821.43      13359.09        63.05 o                         
   2   1   3       1385.00       1334.15        10.18 o                         
   3   1   3       7676.81       7970.10        45.30 o                         
   4   1   3       5570.95       6076.63        36.64 o                         
   5   1   3       1929.85       2149.32        20.24 o                         
   6   1   3        139.73        143.77         2.85 o                         
   7   1   3        154.28        176.57         3.52 o                         
   8   1   3       2934.46       2881.00        22.32 o                         
   9   1   3         51.71         51.48         2.95 o                         
  10   1   3         22.21         20.76         2.07 o                         
   0   2   3          0.59          0.51         2.42 o                         
   1   2   3       3020.58       2760.95        22.46 o                         
   2   2   3      17074.66      16714.86        83.10 o                         
   3   2   3       3294.09       3409.71        24.28 o                         
   4   2   3        164.17        282.67        24.11 o                         
   5   2   3        568.80        568.37        10.66 o                         
   6   2   3        874.90        877.69         7.71 o                         
   7   2   3        902.61        872.48         8.67 o                         
   8   2   3         60.26         57.09         2.72 o                         
   9   2   3         23.32         20.93         1.71 o                         
  10   2   3        111.37        132.64         4.77 o                         
   1   3   3       4438.95       4458.34        40.90 o                         
   2   3   3       7984.88       7806.08        67.85 o                         
   3   3   3       9376.37       9950.43        56.33 o                         
   4   3   3        437.76        329.59         6.79 o                         
   5   3   3       2180.32       2262.53        23.71 o                         
   6   3   3         86.61         86.51         2.38 o                         
   7   3   3        957.88        944.39         9.16 o                         
   8   3   3       1182.17       1212.03        13.20 o                         
   9   3   3         50.99         58.79         3.25 o                         
  10   3   3         16.24         20.50         2.44 o                         
   0   4   3      40126.83      39883.34       767.73 o                         
   1   4   3       8772.45       9300.12        97.82 o                         
   2   4   3       1578.46       1370.04        16.20 o                         
   3   4   3       1054.87       1021.48        12.49 o                         
   4   4   3        159.27        153.98         5.68 o                         
   5   4   3        483.97        468.34        12.67 o                         
   6   4   3        579.22        532.27         6.22 o                         
   7   4   3          9.66          5.99         1.43 o                         
   8   4   3        107.13        100.76         3.61 o                         
   9   4   3        114.35        143.84         4.85 o                         
  10   4   3        205.62        225.29         6.94 o                         
   1   5   3       2967.01       2787.36        37.93 o                         
   2   5   3        175.33        166.28         6.22 o                         
   3   5   3       2461.83       2939.34        26.71 o                         
   4   5   3        590.04        621.32        12.52 o                         
   5   5   3        114.99        131.51         6.83 o                         
   6   5   3        258.28        219.99         4.19 o                         
   7   5   3        257.99        276.13         5.03 o                         
   8   5   3         91.14        118.05         4.39 o                         
   9   5   3         37.44         44.44         3.22 o                         
  10   5   3        387.46        361.58        10.74 o                         
   0   6   3       5467.97       6031.35       145.08 o                         
   1   6   3       2296.15       2305.58        50.48 o                         
   2   6   3        336.60        386.26        10.31 o                         
   3   6   3         14.31         10.80         1.86 o                         
   4   6   3        187.34        196.75         6.48 o                         
   5   6   3        773.11        767.53        17.11 o                         
   6   6   3          5.54          7.77         1.17 o                         
   7   6   3        266.14        259.16         6.23 o                         
   8   6   3         10.16         18.16         2.10 o                         
   9   6   3          1.00          2.90         1.61 o                         
  10   6   3         23.43         21.16         1.91 o                         
   1   7   3       2424.54       2589.93        60.01 o                         
   2   7   3        142.73        104.80         5.76 o                         
   3   7   3        429.33        478.56         9.73 o                         
   4   7   3        214.79        181.80         6.55 o                         
   5   7   3          0.05          0.08         1.04 o                         
   6   7   3          0.01          1.10         1.27 o                         
   7   7   3         21.50         18.14         1.93 o                         
   8   7   3         71.73         82.39         3.70 o                         
   9   7   3         12.31         13.72         2.14 o                         
  10   7   3          1.37          0.04         1.04 o                         
   0   8   3       6041.56       6939.58       172.80 o                         
   1   8   3        147.28        181.38        13.85 o                         
   2   8   3        355.88        454.02        12.78 o                         
   3   8   3       1730.35       2033.02        25.64 o                         
   4   8   3        260.26        303.00         8.80 o                         
   5   8   3          7.83          9.64         1.14 o                         
   6   8   3        684.31        632.64         8.80 o                         
   7   8   3       2432.65       2498.69        24.32 o                         
   8   8   3        687.35        700.28        11.63 o                         
   9   8   3          2.56          4.42         2.06 o                         
  10   8   3         31.82         27.79         1.86 o                         
   1   9   3       1452.77       1661.76        48.60 o                         
   2   9   3         46.63         54.47         4.80 o                         
   3   9   3        466.95        438.19        11.34 o                         
   4   9   3       1353.22       1418.61        20.16 o                         
   5   9   3          9.68         16.59         1.55 o                         
   6   9   3        905.82        892.98        11.39 o                         
   7   9   3          0.75          0.19         1.68 o                         
   8   9   3         90.60         81.81         3.71 o                         
   9   9   3          1.62          5.65         1.71 o                         
   0  10   3       4325.62       4361.75       132.36 o                         
   1  10   3         70.92         66.80         7.02 o                         
   2  10   3       1437.95       1606.70        28.77 o                         
   3  10   3        547.89        521.00        14.83 o                         
   4  10   3        429.02        440.20         6.45 o                         
   5  10   3       1146.60       1086.81        12.53 o                         
   6  10   3        868.88        857.27        12.73 o                         
   7  10   3         74.51         71.03         3.52 o                         
   8  10   3          6.40          4.64         1.86 o                         
   9  10   3        255.71        270.07         6.78 o                         
   1  11   3        419.66        503.35        19.21 o                         
   2  11   3       3405.14       3885.74        52.27 o                         
   3  11   3        268.45        245.01         5.80 o                         
   4  11   3        865.23        903.05        10.84 o                         
   5  11   3         58.43         55.21         2.74 o                         
   6  11   3         56.84         53.91         3.15 o                         
   7  11   3          7.82         10.21         2.14 o                         
   8  11   3          5.83          6.45         1.81 o                         
   9  11   3        141.51        149.92         4.65 o                         
   0  12   3        261.33        253.41        29.63 o                         
   1  12   3       1242.05       1365.18        37.42 o                         
   2  12   3        853.15        883.86        16.84 o                         
   3  12   3         74.72         71.61         3.14 o                         
   4  12   3         44.73         29.47         1.94 o                         
   5  12   3        721.92        707.80        11.29 o                         
   6  12   3       1238.66       1262.32        17.49 o                         
   7  12   3         77.84         89.04         5.81 o                         
   8  12   3         67.46         75.28         3.56 o                         
   9  12   3         70.00         75.99         2.99 o                         
   1  13   3       1562.11       1568.75        34.58 o                         
   2  13   3        668.41        594.09        12.35 o                         
   3  13   3        155.66        129.53         3.73 o                         
   4  13   3         59.05         50.88         2.57 o                         
   5  13   3        743.77        724.05        12.49 o                         
   6  13   3         35.70         36.89         3.01 o                         
   7  13   3         12.26          8.09         1.64 o                         
   8  13   3         18.21         18.75         1.88 o                         
   0  14   3       1032.26       1006.33        24.18 o                         
   1  14   3       1069.06       1067.48        16.01 o                         
   2  14   3         67.14         81.48         4.63 o                         
   3  14   3          9.88         12.19         1.79 o                         
   4  14   3        132.95        127.84         5.06 o                         
   5  14   3         27.05         25.08         2.55 o                         
   6  14   3        757.85        784.14        12.50 o                         
   7  14   3        147.68        145.38         4.58 o                         
   8  14   3          5.68          5.13         1.29 o                         
   1  15   3        593.26        587.28        11.63 o                         
   2  15   3        237.38        237.48         7.25 o                         
   3  15   3       2584.92       2591.50        25.06 o                         
   4  15   3        156.82        159.51         4.82 o                         
   5  15   3          0.91          2.79         1.68 o                         
   6  15   3        107.83        110.50         4.23 o                         
   7  15   3         85.27         97.68         3.49 o                         
   8  15   3        281.71        265.08         5.19 o                         
   0  16   3       3108.79       3052.66        58.36 o                         
   1  16   3         51.40         42.39         3.63 o                         
   2  16   3        290.22        255.41         7.12 o                         
   3  16   3        150.94        186.33         5.57 o                         
   4  16   3         56.32         48.87         2.74 o                         
   5  16   3        457.06        517.88        11.92 o                         
   6  16   3        959.23        988.76        18.95 o                         
   7  16   3         46.93         58.91         3.03 o                         
   1  17   3          1.56         -1.04         1.98 o                         
   2  17   3          1.05          1.37         1.70 o                         
   3  17   3         37.08         39.20         2.87 o                         
   4  17   3        171.56        191.24         5.74 o                         
   5  17   3        126.51        135.17         4.10 o                         
   6  17   3         87.35         81.72         3.12 o                         
   7  17   3          0.04          0.40         1.14 o                         
   0  18   3        110.97        132.49         8.90 o                         
   1  18   3        243.84        269.26         7.93 o                         
   2  18   3        473.67        453.48         8.15 o                         
   3  18   3        240.27        261.37         6.32 o                         
   4  18   3        590.28        585.99        11.09 o                         
   5  18   3        401.35        409.93         8.40 o                         
   6  18   3          1.09         -0.85         1.16 o                         
   1  19   3        136.33        137.93         4.59 o                         
   2  19   3        279.81        282.12         6.00 o                         
   3  19   3        357.93        378.16         7.83 o                         
   4  19   3         27.14         33.42         2.31 o                         
   5  19   3        109.47        112.44         3.90 o                         
   0  20   3        674.11        683.51        19.50 o                         
   1  20   3        116.21        122.39         4.32 o                         
   2  20   3        278.25        272.61         5.86 o                         
   3  20   3         32.10         35.53         2.32 o                         
   4  20   3         25.44         16.30         1.99 o                         
   5  20   3          0.80          0.15         0.89 o                         
   1  21   3        166.42        164.84         4.51 o                         
   2  21   3         21.72         20.18         1.44 o                         
   3  21   3        179.24        190.03         4.46 o                         
   4  21   3        567.71        522.52         8.84 o                         
   0  22   3       1120.91       1156.78        14.57 o                         
   1  22   3         45.75         44.02         1.74 o                         
   2  22   3        604.74        580.81         8.89 o                         
   3  22   3          5.25          2.65         0.94 o                         
   0   0   4         39.32         47.55         3.81 o                         
   1   0   4       1329.01       1205.27        11.07 o                         
   2   0   4       1903.00       1644.54        17.91 o                         
   3   0   4         25.37         33.47         2.45 o                         
   4   0   4       2231.54       2514.26        26.53 o                         
   5   0   4       5160.07       5929.70        54.72 o                         
   6   0   4       1350.68       1230.35        21.49 o                         
   7   0   4       1043.76       1065.28        13.82 o                         
   8   0   4        467.80        498.22         9.97 o                         
   9   0   4        549.92        633.76        15.31 o                         
  10   0   4        170.20        218.57        12.46 o                         
   1   1   4         91.02        112.18         2.00 o                         
   2   1   4        340.05        295.18         3.85 o                         
   3   1   4        874.34        841.12         8.92 o                         
   4   1   4        454.43        389.13         6.72 o                         
   5   1   4        633.68        597.56         9.70 o                         
   6   1   4        713.80        697.79         7.16 o                         
   7   1   4        390.66        351.57         5.03 o                         
   8   1   4          7.33          5.67         1.30 o                         
   9   1   4          8.69          9.46         1.60 o                         
  10   1   4         12.18         15.63         2.26 o                         
   0   2   4      17441.68      17028.66       334.66 o                         
   1   2   4          0.32          0.05         0.75 o                         
   2   2   4        558.47        597.51         6.07 o                         
   3   2   4       1521.20       1767.00        15.40 o                         
   4   2   4        196.73        233.01         5.62 o                         
   5   2   4        989.54       1061.56        15.05 o                         
   6   2   4        274.48        269.59         4.02 o                         
   7   2   4        960.77        950.85        10.73 o                         
   8   2   4        123.72        135.85         4.18 o                         
   9   2   4        322.10        423.97         7.41 o                         
  10   2   4          0.73         -0.95         1.52 o                         
   1   3   4        592.35        545.06         9.19 o                         
   2   3   4       1155.42       1285.42        11.82 o                         
   3   3   4       1380.87       1419.24        16.15 o                         
   4   3   4       1412.03       1440.33        15.59 o                         
   5   3   4       1258.74       1186.09        19.57 o                         
   6   3   4       2070.08       1875.41        18.18 o                         
   7   3   4        661.88        597.81         7.52 o                         
   8   3   4       1905.57       2029.59        20.78 o                         
   9   3   4          1.95          0.01         1.81 o                         
  10   3   4        697.48        722.64        13.92 o                         
   0   4   4      17025.20      17006.67       342.92 o                         
   1   4   4        347.93        347.80         7.78 o                         
   2   4   4        247.15        222.59         5.22 o                         
   3   4   4       4223.03       4430.94        33.40 o                         
   4   4   4       5928.03       6533.88        52.36 o                         
   5   4   4        239.19        206.97         8.58 o                         
   6   4   4       2712.93       2614.32        18.45 o                         
   7   4   4        369.82        371.98         6.04 o                         
   8   4   4         44.42         55.36         2.82 o                         
   9   4   4        187.49        198.43         5.66 o                         
  10   4   4         88.37         94.73         4.30 o                         
   1   5   4       8131.34       8306.69        91.44 o                         
   2   5   4         40.27         40.93         2.93 o                         
   3   5   4       1675.72       1772.59        19.03 o                         
   4   5   4        885.84        878.87        16.07 o                         
   5   5   4       1053.50        948.99        20.62 o                         
   6   5   4       1450.99       1369.70        11.99 o                         
   7   5   4       2375.00       2288.13        19.69 o                         
   8   5   4        148.66        152.05         4.95 o                         
   9   5   4          7.84          8.99         1.72 o                         
  10   5   4         65.74         66.50         3.47 o                         
   0   6   4      12221.02      12496.03       268.92 o                         
   1   6   4         49.57         55.60         4.73 o                         
   2   6   4       3267.67       3667.03        41.23 o                         
   3   6   4        281.46        335.25         7.75 o                         
   4   6   4        251.58        284.08         7.90 o                         
   5   6   4        152.98        141.83         6.69 o                         
   6   6   4        399.69        367.70         6.37 o                         
   7   6   4        449.45        466.92         8.48 o                         
   8   6   4        497.45        476.11         8.90 o                         
   9   6   4          0.72          1.52         2.08 o                         
  10   6   4        143.45        144.73         6.11 o                         
   1   7   4        286.47        310.69        11.51 o                         
   2   7   4          3.37          4.36         2.19 o                         
   3   7   4        599.44        687.37        11.93 o                         
   4   7   4         29.54         30.38         3.15 o                         
   5   7   4       1136.18       1023.09        13.15 o                         
   6   7   4         44.15         33.72         2.00 o                         
   7   7   4         26.09         26.79         2.23 o                         
   8   7   4        107.68        101.21         3.99 o                         
   9   7   4         13.16          8.45         2.13 o                         
  10   7   4         19.60         24.50         3.31 o                         
   0   8   4       3500.74       3929.69       114.82 o                         
   1   8   4       1757.55       1857.57        34.04 o                         
   2   8   4        158.86        163.71         7.64 o                         
   3   8   4         14.71         29.49         2.80 o                         
   4   8   4         88.41         94.74         5.35 o                         
   5   8   4        282.89        274.92         5.29 o                         
   6   8   4         93.32         87.17         3.20 o                         
   7   8   4         77.43         77.76         3.90 o                         
   8   8   4         11.42         17.23         2.09 o                         
   9   8   4        403.50        454.94         9.49 o                         
   1   9   4       4162.46       4579.22        65.26 o                         
   2   9   4       1705.30       1989.92        31.44 o                         
   3   9   4         81.81         68.64         4.72 o                         
   4   9   4        151.17        139.24         4.08 o                         
   5   9   4          4.08          5.14         1.23 o                         
   6   9   4        447.35        423.53         7.10 o                         
   7   9   4        381.79        397.95         8.17 o                         
   8   9   4         44.85         40.56         2.65 o                         
   9   9   4          0.23          1.48         1.63 o                         
   0  10   4        878.86        985.54        53.91 o                         
   1  10   4       2611.42       2953.14        50.57 o                         
   2  10   4         21.50         12.49         3.01 o                         
   3  10   4        110.39        109.15         6.57 o                         
   4  10   4          7.17          2.42         1.07 o                         
   5  10   4       1141.50       1115.58        12.81 o                         
   6  10   4         83.69         91.40         3.97 o                         
   7  10   4        785.27        786.14        11.92 o                         
   8  10   4         76.46         78.19         3.45 o                         
   9  10   4        103.71        104.04         3.99 o                         
   1  11   4        288.89        304.86        15.09 o                         
   2  11   4       4329.38       4549.08        58.52 o                         
   3  11   4        598.44        596.79         8.26 o                         
   4  11   4         44.23         31.69         1.91 o                         
   5  11   4        743.17        704.36         9.88 o                         
   6  11   4        608.70        599.13        10.29 o                         
   7  11   4       1138.49       1229.49        16.64 o                         
   8  11   4          0.55         -0.89         2.24 o                         
   9  11   4         13.38         16.78         1.73 o                         
   0  12   4        864.89       1083.82        63.96 o                         
   1  12   4        321.34        311.05         9.93 o                         
   2  12   4        411.68        391.14         9.24 o                         
   3  12   4       1416.88       1342.28        13.88 o                         
   4  12   4       1138.08       1055.25        10.79 o                         
   5  12   4        984.91        917.89        13.24 o                         
   6  12   4        348.36        357.02         7.62 o                         
   7  12   4        174.35        178.28         5.50 o                         
   8  12   4        330.86        325.16         7.20 o                         
   1  13   4         23.73         27.30         2.26 o                         
   2  13   4        180.14        202.09         7.00 o                         
   3  13   4        677.70        613.55         8.91 o                         
   4  13   4       2480.61       2279.00        18.23 o                         
   5  13   4        893.32        938.13        13.40 o                         
   6  13   4         12.45         16.82         2.03 o                         
   7  13   4         13.52         16.23         1.97 o                         
   8  13   4          1.78          4.40         1.35 o                         
   0  14   4         54.94         61.81         5.57 o                         
   1  14   4         36.37         28.77         2.61 o                         
   2  14   4        459.45        423.88        10.61 o                         
   3  14   4        280.35        307.20         6.23 o                         
   4  14   4        903.49        893.13        12.25 o                         
   5  14   4        134.09        138.22         5.09 o                         
   6  14   4        337.10        339.37         7.76 o                         
   7  14   4        223.46        224.61         5.56 o                         
   8  14   4        112.08         99.60         3.53 o                         
   1  15   4        180.29        190.59         6.39 o                         
   2  15   4        202.43        201.59         6.60 o                         
   3  15   4          2.14          2.58         1.46 o                         
   4  15   4        486.08        473.21         9.71 o                         
   5  15   4        694.96        702.68        11.83 o                         
   6  15   4        123.08        137.44         4.60 o                         
   7  15   4         78.83         76.96         3.10 o                         
   8  15   4         12.44          8.14         2.80 o                         
   0  16   4       1884.87       1960.79        41.54 o                         
   1  16   4        133.96        128.21         6.15 o                         
   2  16   4        547.36        531.10        10.60 o                         
   3  16   4        311.33        314.13         6.76 o                         
   4  16   4         13.48         11.60         2.01 o                         
   5  16   4        154.24        149.95         5.50 o                         
   6  16   4         16.72         18.70         2.04 o                         
   7  16   4        107.03         81.58         3.13 o                         
   1  17   4        660.35        738.62        15.69 o                         
   2  17   4          0.59          0.41         1.80 o                         
   3  17   4        314.45        308.45         7.04 o                         
   4  17   4         24.17         25.24         2.91 o                         
   5  17   4        167.40        188.86         5.82 o                         
   6  17   4          4.12          5.05         1.34 o                         
   7  17   4          2.70          1.74         0.89 o                         
   0  18   4        849.70        872.27        27.02 o                         
   1  18   4         66.91         71.65         4.13 o                         
   2  18   4        337.10        386.08         7.38 o                         
   3  18   4         15.71         16.72         2.27 o                         
   4  18   4        344.90        347.96         7.40 o                         
   5  18   4         63.82         71.77         4.09 o                         
   6  18   4          4.85          6.47         1.29 o                         
   1  19   4         29.99         31.14         2.37 o                         
   2  19   4         78.78         78.06         3.35 o                         
   3  19   4          0.08          0.09         1.40 o                         
   4  19   4        826.24        855.47        13.46 o                         
   5  19   4       1166.99       1081.62        14.04 o                         
   0  20   4        392.79        401.92        16.02 o                         
   1  20   4         10.93         15.48         1.76 o                         
   2  20   4          0.22         -0.50         1.29 o                         
   3  20   4          0.85          0.57         1.54 o                         
   4  20   4          3.88          3.84         1.10 o                         
   5  20   4         26.16         29.23         2.28 o                         
   1  21   4       1177.72       1209.56        17.48 o                         
   2  21   4        333.57        313.63         6.70 o                         
   3  21   4         52.12         43.32         2.09 o                         
   4  21   4       1097.01       1046.13        15.87 o                         
   0  22   4        292.25        290.33         5.47 o                         
   1  22   4         27.03         26.46         1.31 o                         
   2  22   4         14.40         11.95         1.05 o                         
   1   1   5       9156.43       8035.56        51.39 o                         
   2   1   5          1.55          4.11         1.08 o                         
   3   1   5         76.15         56.00         2.26 o                         
   4   1   5        109.74        123.35         3.80 o                         
   5   1   5       1875.83       2049.85        21.19 o                         
   6   1   5         66.29         54.23         1.89 o                         
   7   1   5       1505.70       1482.85        13.09 o                         
   8   1   5        110.70        133.80         3.88 o                         
   9   1   5        175.20        164.54         5.14 o                         
  10   1   5         48.30         40.31         5.28 o                         
   0   2   5      36134.96      34361.09       660.67 o                         
   1   2   5        676.02        673.07         6.90 o                         
   2   2   5        109.28        103.94         2.90 o                         
   3   2   5        233.84        234.58         4.91 o                         
   4   2   5        247.42        276.60         6.18 o                         
   5   2   5         34.17         50.26         3.26 o                         
   6   2   5        159.78        149.46         3.15 o                         
   7   2   5        108.82        112.39         2.99 o                         
   8   2   5        301.73        286.59         6.35 o                         
   9   2   5        144.72        125.84         4.50 o                         
  10   2   5          7.91          5.02         1.66 o                         
   1   3   5        225.26        200.06         4.97 o                         
   2   3   5        626.02        645.54         7.70 o                         
   3   3   5         65.21         85.38         3.60 o                         
   4   3   5       1575.52       1846.25        21.55 o                         
   5   3   5        571.99        632.73        13.94 o                         
   6   3   5        159.74        165.37         3.32 o                         
   7   3   5       1348.94       1316.83        13.06 o                         
   8   3   5        228.37        213.27         5.47 o                         
   9   3   5         53.96         53.52         3.09 o                         
  10   3   5         40.77         34.80         2.81 o                         
   0   4   5      28690.14      29191.56       573.19 o                         
   1   4   5         48.79         38.65         2.74 o                         
   2   4   5         66.44        107.06         3.32 o                         
   3   4   5         10.96          9.57         1.37 o                         
   4   4   5       6519.87       7154.42        60.17 o                         
   5   4   5        462.76        425.69        11.66 o                         
   6   4   5        132.71        137.68         3.19 o                         
   7   4   5          0.26         -0.03         1.31 o                         
   8   4   5         70.19         52.23         3.06 o                         
   9   4   5        533.56        532.57         9.43 o                         
  10   4   5          2.20          3.97         1.42 o                         
   1   5   5       1372.64       1503.12        25.49 o                         
   2   5   5        669.10        742.22        11.91 o                         
   3   5   5       1570.23       1602.96        17.01 o                         
   4   5   5       5336.64       5889.71        55.99 o                         
   5   5   5         54.36         64.37         5.38 o                         
   6   5   5        525.53        504.32         6.85 o                         
   7   5   5        288.87        280.10         6.85 o                         
   8   5   5         18.17         15.44         1.89 o                         
   9   5   5        135.49        136.37         4.51 o                         
  10   5   5         49.24         53.99         3.08 o                         
   0   6   5       1108.10       1034.74        44.12 o                         
   1   6   5          0.68          7.39         2.58 o                         
   2   6   5       2061.90       2397.78        27.91 o                         
   3   6   5       1035.38       1091.59        14.12 o                         
   4   6   5        251.92        263.28         9.16 o                         
   5   6   5         14.23         19.06         1.47 o                         
   6   6   5         32.65         19.53         1.73 o                         
   7   6   5       1252.26       1241.08        15.14 o                         
   8   6   5         43.00         45.34         2.93 o                         
   9   6   5        667.31        661.28        11.26 o                         
  10   6   5         61.74         67.46         3.96 o                         
   1   7   5       1398.23       1391.17        27.25 o                         
   2   7   5       4820.09       5538.97        58.51 o                         
   3   7   5        402.38        446.06         9.67 o                         
   4   7   5       2216.17       2271.20        27.73 o                         
   5   7   5         74.14         83.26         2.88 o                         
   6   7   5       2122.37       2035.07        18.00 o                         
   7   7   5         26.92         22.15         2.10 o                         
   8   7   5        345.26        373.08         7.53 o                         
   9   7   5         16.28         13.20         1.82 o                         
   0   8   5       6501.42       7724.22       191.74 o                         
   1   8   5       1183.63       1226.08        26.73 o                         
   2   8   5       2834.39       3235.79        41.37 o                         
   3   8   5       1265.71       1446.83        19.50 o                         
   4   8   5        244.76        220.00         8.12 o                         
   5   8   5        784.78        728.75         9.11 o                         
   6   8   5        663.99        631.48         8.83 o                         
   7   8   5         48.28         55.68         2.93 o                         
   8   8   5         89.54         78.46         3.71 o                         
   9   8   5          0.33         -1.27         1.27 o                         
   1   9   5       3501.83       3936.95        59.13 o                         
   2   9   5        955.26       1071.95        22.10 o                         
   3   9   5        731.71        824.49        15.66 o                         
   4   9   5         41.24         48.09         2.54 o                         
   5   9   5       1050.58        945.09        10.80 o                         
   6   9   5         54.98         49.12         2.75 o                         
   7   9   5        608.66        644.68        10.69 o                         
   8   9   5         92.34         84.91         3.67 o                         
   9   9   5        363.14        384.42         7.32 o                         
   0  10   5        863.17       1019.74        56.33 o                         
   1  10   5        642.58        654.44        21.29 o                         
   2  10   5        106.99        111.20         7.23 o                         
   3  10   5          0.56         -1.45         2.06 o                         
   4  10   5        133.41        116.78         3.64 o                         
   5  10   5         60.60         46.80         2.47 o                         
   6  10   5          0.05          3.07         2.17 o                         
   7  10   5         47.02         36.26         2.56 o                         
   8  10   5         60.94         53.94         2.86 o                         
   9  10   5          6.60          7.98         1.43 o                         
   1  11   5       1275.18       1182.11        31.22 o                         
   2  11   5        202.61        177.95         7.72 o                         
   3  11   5        333.03        330.10         5.99 o                         
   4  11   5        275.07        248.24         5.49 o                         
   5  11   5        117.09        122.29         3.91 o                         
   6  11   5        524.58        497.58         9.21 o                         
   7  11   5          0.44         -1.60         1.72 o                         
   8  11   5         55.51         42.06         2.58 o                         
   9  11   5         57.26         46.49         2.43 o                         
   0  12   5         10.45          8.14         3.48 o                         
   1  12   5         18.05         17.61         2.28 o                         
   2  12   5        126.80        138.11         5.50 o                         
   3  12   5         59.95         63.59         2.59 o                         
   4  12   5         31.58         28.87         1.91 o                         
   5  12   5          2.01          3.39         1.71 o                         
   6  12   5        673.32        684.84        10.90 o                         
   7  12   5         16.06         16.65         1.86 o                         
   8  12   5         54.25         73.45         3.28 o                         
   1  13   5          0.73          0.87         1.50 o                         
   2  13   5         64.04         64.38         3.93 o                         
   3  13   5        112.17        110.32         3.41 o                         
   4  13   5        561.28        572.83         9.10 o                         
   5  13   5        196.71        193.79         5.55 o                         
   6  13   5        227.65        237.73         5.95 o                         
   7  13   5         13.10         10.49         2.22 o                         
   8  13   5        271.56        279.29         6.04 o                         
   0  14   5          5.18         14.07         3.40 o                         
   1  14   5        208.20        193.71         6.17 o                         
   2  14   5       1389.04       1342.37        20.74 o                         
   3  14   5        105.36        108.49         3.41 o                         
   4  14   5        151.24        147.68         4.85 o                         
   5  14   5         14.84         19.65         2.22 o                         
   6  14   5        146.30        144.13         4.79 o                         
   7  14   5        534.20        523.20         9.63 o                         
   8  14   5         44.55         36.99         2.01 o                         
   1  15   5        750.04        695.77        12.61 o                         
   2  15   5         44.00         42.65         3.03 o                         
   3  15   5          0.58          0.94         1.57 o                         
   4  15   5        135.35        120.81         4.37 o                         
   5  15   5        446.90        457.23        10.04 o                         
   6  15   5          5.08          6.18         1.70 o                         
   7  15   5        330.92        339.49         7.02 o                         
   0  16   5       1009.86       1081.45        28.18 o                         
   1  16   5          0.61         -1.76         2.28 o                         
   2  16   5         23.92         19.15         2.41 o                         
   3  16   5        413.22        429.72         8.49 o                         
   4  16   5        109.34        113.16         4.47 o                         
   5  16   5        494.02        490.91        10.08 o                         
   6  16   5         27.57         23.13         2.21 o                         
   7  16   5         91.45         91.40         3.18 o                         
   1  17   5        299.80        310.77         9.64 o                         
   2  17   5         94.10        109.89         4.01 o                         
   3  17   5        128.94        128.69         4.45 o                         
   4  17   5        395.49        447.19         8.77 o                         
   5  17   5         27.65         30.77         2.58 o                         
   6  17   5        348.31        338.45         6.88 o                         
   7  17   5        157.77        142.15         8.39 o                         
   0  18   5        478.80        566.83        18.74 o                         
   1  18   5        293.04        312.44         7.72 o                         
   2  18   5         12.72         10.07         1.75 o                         
   3  18   5       2095.59       2293.08        25.30 o                         
   4  18   5        265.82        261.32         6.23 o                         
   5  18   5          0.32         -0.90         1.46 o                         
   6  18   5          4.00          7.97         1.80 o                         
   1  19   5         54.27         46.13         3.19 o                         
   2  19   5          5.97          6.42         1.46 o                         
   3  19   5          7.34          5.83         1.58 o                         
   4  19   5        279.02        272.89         6.84 o                         
   5  19   5          1.24          2.26         1.12 o                         
   0  20   5        346.93        344.05         9.06 o                         
   1  20   5          0.07          1.01         1.33 o                         
   2  20   5          1.66          0.98         1.21 o                         
   3  20   5         89.31        104.52         3.53 o                         
   4  20   5          7.07          5.88         1.14 o                         
   1  21   5         96.49        116.30         2.88 o                         
   2  21   5         23.75         22.11         1.54 o                         
   3  21   5         25.04         19.92         1.52 o                         
   0  22   5          7.68         11.34         1.30 o                         
   1  22   5         99.87         92.74         1.97 o                         
   2  22   5         24.88         25.26         1.85 o                         
   0   0   6      26554.87      22000.86       420.61 o                         
   1   0   6       7789.32       7220.93        76.53 o                         
   2   0   6        268.25        209.59         4.72 o                         
   3   0   6       4571.46       4806.63        45.10 o                         
   4   0   6       3039.34       3376.73        35.58 o                         
   5   0   6          0.91         -1.72         2.10 o                         
   6   0   6        469.54        415.93         8.05 o                         
   7   0   6       2936.45       2803.61        29.21 o                         
   8   0   6        103.53        119.36         5.24 o                         
   9   0   6         39.30         27.57         3.20 o                         
  10   0   6          2.06          2.16         2.67 o                         
   1   1   6       1080.80        977.58         9.12 o                         
   2   1   6       1897.79       1823.12        15.18 o                         
   3   1   6         12.08         13.91         1.47 o                         
   4   1   6          0.86         -1.33         1.40 o                         
   5   1   6        208.98        206.46         6.13 o                         
   6   1   6         87.33         69.44         2.09 o                         
   7   1   6        203.33        173.00         4.04 o                         
   8   1   6        174.05        187.01         5.40 o                         
   9   1   6         20.24         15.01         1.82 o                         
  10   1   6          6.16         10.23         2.20 o                         
   0   2   6       5651.96       5001.52        60.50 o                         
   1   2   6        346.42        318.91         4.40 o                         
   2   2   6        986.92        980.25        12.44 o                         
   3   2   6         38.12         45.48         2.39 o                         
   4   2   6        348.31        318.92         7.15 o                         
   5   2   6       1605.04       1766.15        19.80 o                         
   6   2   6        369.52        396.73         5.36 o                         
   7   2   6         50.82         49.98         2.12 o                         
   8   2   6         94.73         97.74         3.72 o                         
   9   2   6          0.01          0.09         1.71 o                         
  10   2   6         11.37         18.70         2.71 o                         
   1   3   6       3492.93       3349.13        38.75 o                         
   2   3   6       2525.75       2564.59        20.71 o                         
   3   3   6        108.19        125.04         4.82 o                         
   4   3   6        591.59        693.51        13.28 o                         
   5   3   6       1468.25       1446.09        22.41 o                         
   6   3   6         76.05         61.44         2.12 o                         
   7   3   6        637.67        600.03         8.57 o                         
   8   3   6         11.13         11.63         1.65 o                         
   9   3   6        189.52        206.16         5.57 o                         
  10   3   6        238.72        254.81        12.59 o                         
   0   4   6      15155.15      14773.79       306.43 o                         
   1   4   6       7820.17       7995.67        70.76 o                         
   2   4   6       1509.80       1551.97        15.76 o                         
   3   4   6       3074.94       3350.83        32.36 o                         
   4   4   6         44.26         52.39         3.81 o                         
   5   4   6        204.05        203.77         6.95 o                         
   6   4   6       2279.44       2228.07        17.45 o                         
   7   4   6         11.93          4.09         1.38 o                         
   8   4   6         29.01         29.66         2.54 o                         
   9   4   6        153.84        155.41         4.76 o                         
  10   4   6        246.98        221.57         6.19 o                         
   1   5   6        709.31        734.52        13.36 o                         
   2   5   6          4.51          2.06         1.35 o                         
   3   5   6          1.66          2.97         1.46 o                         
   4   5   6       2220.98       2226.89        29.13 o                         
   5   5   6       1628.32       1543.65        20.27 o                         
   6   5   6        174.77        149.17         3.46 o                         
   7   5   6        408.40        391.10         8.09 o                         
   8   5   6         83.27         98.68         3.93 o                         
   9   5   6         43.83         48.90         2.80 o                         
  10   5   6          0.13          1.96         1.46 o                         
   0   6   6        533.70        435.62        27.97 o                         
   1   6   6       3570.26       3775.56        41.40 o                         
   2   6   6         64.39         62.74         4.18 o                         
   3   6   6        129.75        125.35         4.91 o                         
   4   6   6          5.03         -0.03         2.21 o                         
   5   6   6         18.74         15.92         1.49 o                         
   6   6   6        647.47        592.33         8.36 o                         
   7   6   6       3261.68       3135.27        30.68 o                         
   8   6   6        382.27        354.01         7.36 o                         
   9   6   6        304.85        285.76         6.77 o                         
   1   7   6       2720.84       3226.26        47.85 o                         
   2   7   6       2056.43       2325.32        31.96 o                         
   3   7   6       1432.79       1612.54        20.03 o                         
   4   7   6       1261.17       1263.42        22.10 o                         
   5   7   6         68.94         62.40         2.52 o                         
   6   7   6        243.90        239.86         5.16 o                         
   7   7   6         92.68         94.05         4.00 o                         
   8   7   6          0.29          1.31         1.42 o                         
   9   7   6        165.30        178.07         5.06 o                         
   0   8   6       1067.89       1263.36        57.98 o                         
   1   8   6        336.13        333.58        13.24 o                         
   2   8   6       1087.58       1098.33        21.28 o                         
   3   8   6        948.65        981.79        16.74 o                         
   4   8   6        191.14        221.68         7.21 o                         
   5   8   6        786.59        697.29         9.20 o                         
   6   8   6        855.12        739.85         9.63 o                         
   7   8   6         40.77         41.09         2.78 o                         
   8   8   6        320.63        329.16         7.37 o                         
   9   8   6         62.56         63.40         2.91 o                         
   1   9   6          0.53          4.93         2.75 o                         
   2   9   6        455.09        525.74        15.16 o                         
   3   9   6        358.37        354.36         9.67 o                         
   4   9   6        444.96        391.41         7.00 o                         
   5   9   6        388.40        366.39         6.31 o                         
   6   9   6        507.59        472.80         9.25 o                         
   7   9   6         17.04         15.87         2.02 o                         
   8   9   6          0.01          1.72         1.36 o                         
   9   9   6        158.18        155.77         5.53 o                         
   0  10   6        889.49        854.96        52.26 o                         
   1  10   6        773.34        854.49        24.99 o                         
   2  10   6        409.40        415.59        14.17 o                         
   3  10   6       1385.68       1473.30        18.92 o                         
   4  10   6        117.64         96.15         3.56 o                         
   5  10   6         13.80         14.03         1.59 o                         
   6  10   6        447.01        425.32         8.47 o                         
   7  10   6        298.34        316.57         7.00 o                         
   8  10   6        418.91        450.88        10.08 o                         
   9  10   6          2.00          7.28         1.34 o                         
   1  11   6        109.18         98.75         7.18 o                         
   2  11   6        851.44        833.80        13.86 o                         
   3  11   6        501.46        549.57         7.37 o                         
   4  11   6        407.84        382.65         7.33 o                         
   5  11   6       1725.73       1637.33        20.73 o                         
   6  11   6         80.73         87.78         3.74 o                         
   7  11   6        108.81        130.10         4.65 o                         
   8  11   6        412.40        430.02         7.64 o                         
   0  12   6         51.75         46.41         4.53 o                         
   1  12   6          0.03          0.97         1.41 o                         
   2  12   6         98.62        104.19         4.79 o                         
   3  12   6        495.73        450.93         6.80 o                         
   4  12   6        386.71        350.51         6.70 o                         
   5  12   6        594.68        593.67        10.98 o                         
   6  12   6         21.56         25.58         2.28 o                         
   7  12   6        654.83        660.57        14.03 o                         
   8  12   6         11.26         11.19         1.48 o                         
   1  13   6        432.13        397.68         8.79 o                         
   2  13   6        202.23        195.05         5.64 o                         
   3  13   6       2204.45       2111.43        17.65 o                         
   4  13   6        223.78        222.43         5.96 o                         
   5  13   6         25.72         26.62         2.40 o                         
   6  13   6        722.81        705.06        11.60 o                         
   7  13   6        341.62        374.07         7.31 o                         
   8  13   6        246.11        211.25         4.96 o                         
   0  14   6        159.21        151.20         7.73 o                         
   1  14   6        314.09        299.73         7.81 o                         
   2  14   6       1913.70       1803.26        20.95 o                         
   3  14   6        596.24        595.89        11.56 o                         
   4  14   6         21.22         21.87         2.13 o                         
   5  14   6        173.82        163.19         5.38 o                         
   6  14   6          1.98          2.69         1.49 o                         
   7  14   6         58.20         54.61         2.84 o                         
   8  14   6         20.94         15.39         3.43 o                         
   1  15   6         55.30         48.46         3.37 o                         
   2  15   6       1407.58       1379.17        20.51 o                         
   3  15   6        163.03        148.19         4.92 o                         
   4  15   6         40.77         25.48         2.13 o                         
   5  15   6         38.61         35.92         2.60 o                         
   6  15   6          3.30          4.15         1.44 o                         
   7  15   6        111.98        110.81         3.70 o                         
   0  16   6       4469.41       4492.88        77.18 o                         
   1  16   6        326.40        354.03        10.36 o                         
   2  16   6        910.46        890.46        14.29 o                         
   3  16   6        130.65        143.59         4.80 o                         
   4  16   6       1969.57       1902.19        26.90 o                         
   5  16   6        178.33        203.23         6.09 o                         
   6  16   6        248.23        212.47         5.60 o                         
   7  16   6        128.02        115.57         3.47 o                         
   1  17   6          0.42          3.02         2.48 o                         
   2  17   6        122.23        134.26         4.63 o                         
   3  17   6        774.53        738.69        11.48 o                         
   4  17   6        159.97        131.03         5.38 o                         
   5  17   6          0.05          0.57         1.53 o                         
   6  17   6          2.75          4.19         1.14 o                         
   0  18   6        173.27        180.30        14.50 o                         
   1  18   6          2.38          2.62         2.06 o                         
   2  18   6        360.70        396.93         7.81 o                         
   3  18   6        120.82        141.90         4.36 o                         
   4  18   6         78.47         84.27         3.43 o                         
   5  18   6         34.99         34.64         2.69 o                         
   6  18   6         35.51         22.12         3.94 o                         
   1  19   6        100.20        123.79         4.09 o                         
   2  19   6         54.28         58.60         2.86 o                         
   3  19   6       2453.92       2548.72        26.07 o                         
   4  19   6          4.69          0.45         1.19 o                         
   5  19   6        588.37        522.16        10.43 o                         
   0  20   6        217.18        224.38         6.94 o                         
   1  20   6         99.83        101.17         3.47 o                         
   2  20   6        233.23        238.88         5.14 o                         
   3  20   6        554.77        485.90         8.91 o                         
   4  20   6         17.51         13.82         1.14 o                         
   1  21   6         33.27         31.43         1.50 o                         
   2  21   6        138.63        132.51         3.30 o                         
   3  21   6        133.70        112.27         2.95 o                         
   0  22   6       1020.16        934.50        15.60 o                         
   1  22   6        237.57        219.43         5.40 o                         
   2  22   6         12.33          5.09         2.03 o                         
   1   1   7       1169.66        974.93        12.35 o                         
   2   1   7        274.68        281.74         4.99 o                         
   3   1   7       1243.73       1368.92        13.96 o                         
   4   1   7         38.02         37.44         2.46 o                         
   5   1   7       1238.31       1281.43        16.50 o                         
   6   1   7          3.68          2.91         0.97 o                         
   7   1   7        299.29        280.39         5.55 o                         
   8   1   7       1448.05       1412.89        21.32 o                         
   9   1   7         34.22         39.45         3.07 o                         
  10   1   7          2.40          1.32         1.66 o                         
   0   2   7      22232.42      17361.81       234.30 o                         
   1   2   7       2136.17       2042.88        26.11 o                         
   2   2   7        263.70        286.38         5.61 o                         
   3   2   7         13.09          7.06         1.57 o                         
   4   2   7        113.50        118.67         5.82 o                         
   5   2   7         85.80         69.77         4.35 o                         
   6   2   7          8.88          5.84         1.05 o                         
   7   2   7         34.64         32.39         2.13 o                         
   8   2   7       1316.07       1352.48        19.05 o                         
   9   2   7         42.24         58.80         3.58 o                         
  10   2   7          9.74         11.54         2.38 o                         
   1   3   7        465.02        499.96         6.42 o                         
   2   3   7        491.27        528.32         8.27 o                         
   3   3   7         15.16         21.77         2.10 o                         
   4   3   7        121.28        114.53         5.35 o                         
   5   3   7       1225.87       1245.41        18.46 o                         
   6   3   7        132.77        114.84         3.09 o                         
   7   3   7        146.07        137.76         4.10 o                         
   8   3   7        162.57        156.94         5.30 o                         
   9   3   7        105.17        109.22         4.79 o                         
  10   3   7         29.32         25.30         4.20 o                         
   0   4   7       3159.37       3307.68        91.42 o                         
   1   4   7       7327.62       7053.43        67.09 o                         
   2   4   7       2809.77       2670.95        22.95 o                         
   3   4   7       3478.50       3930.75        36.58 o                         
   4   4   7       2362.95       2472.61        29.08 o                         
   5   4   7       2015.60       2045.42        29.19 o                         
   6   4   7          0.66          3.51         1.39 o                         
   7   4   7        371.02        343.72         7.48 o                         
   8   4   7        640.53        697.31        12.98 o                         
   9   4   7        236.46        242.33         5.85 o                         
  10   4   7         51.95         33.95         4.45 o                         
   1   5   7       4014.41       4073.36        44.32 o                         
   2   5   7       1891.89       2085.85        25.62 o                         
   3   5   7        144.68        125.87         5.19 o                         
   4   5   7       1746.49       1844.10        26.21 o                         
   5   5   7        118.72        125.10         3.74 o                         
   6   5   7          9.21          8.87         1.27 o                         
   7   5   7        528.84        523.12         9.42 o                         
   8   5   7        214.47        211.52         5.52 o                         
   9   5   7          0.27          3.23         1.30 o                         
  10   5   7          0.30         -1.14         1.91 o                         
   0   6   7         61.07         42.72         9.28 o                         
   1   6   7        393.38        410.85        10.51 o                         
   2   6   7       1870.89       2052.40        22.13 o                         
   3   6   7        392.13        370.60         8.99 o                         
   4   6   7       1109.91       1056.34        19.58 o                         
   5   6   7         11.74          7.31         1.14 o                         
   6   6   7         35.90         37.53         2.02 o                         
   7   6   7        468.99        459.90         8.79 o                         
   8   6   7         35.09         36.31         2.41 o                         
   9   6   7         58.89         60.90         3.06 o                         
   1   7   7         32.37         37.22         3.44 o                         
   2   7   7        597.32        613.43        13.74 o                         
   3   7   7        286.57        367.74         9.39 o                         
   4   7   7        318.07        301.97         8.96 o                         
   5   7   7         40.21         42.84         2.01 o                         
   6   7   7         25.59         14.64         1.52 o                         
   7   7   7         78.54         68.60         3.39 o                         
   8   7   7         96.17         72.18         3.52 o                         
   9   7   7        289.01        243.86         5.77 o                         
   0   8   7       9466.73      10258.06       245.78 o                         
   1   8   7        552.21        538.01        13.93 o                         
   2   8   7        353.99        427.07        12.80 o                         
   3   8   7        478.81        512.68        11.18 o                         
   4   8   7       1446.73       1437.51        21.84 o                         
   5   8   7        296.31        289.81         5.76 o                         
   6   8   7        990.20        900.70        12.74 o                         
   7   8   7        121.87        113.69         4.18 o                         
   8   8   7        121.15         98.57         3.85 o                         
   9   8   7          4.24          6.79         1.32 o                         
   1   9   7       1549.84       1535.73        26.86 o                         
   2   9   7        314.23        294.54        11.30 o                         
   3   9   7       2558.38       2587.33        29.39 o                         
   4   9   7       1202.26       1056.20        16.24 o                         
   5   9   7         44.59         39.88         2.53 o                         
   6   9   7          8.85          4.30         1.48 o                         
   7   9   7        930.96        929.31        13.92 o                         
   8   9   7         76.73         89.58         3.57 o                         
   9   9   7         85.77         79.61         2.83 o                         
   0  10   7          6.23         14.37         9.15 o                         
   1  10   7       2911.27       2975.06        42.45 o                         
   2  10   7       3154.04       3160.90        48.40 o                         
   3  10   7        112.40        103.08         3.11 o                         
   4  10   7        219.37        211.08         5.22 o                         
   5  10   7        200.13        166.62         4.72 o                         
   6  10   7        737.10        693.25        11.04 o                         
   7  10   7        955.97        923.05        13.61 o                         
   8  10   7          2.75          2.81         1.58 o                         
   1  11   7         65.79         75.86         3.92 o                         
   2  11   7        199.21        178.99         5.47 o                         
   3  11   7        189.14        157.49         4.01 o                         
   4  11   7        159.42        132.44         4.24 o                         
   5  11   7          4.40          3.63         1.62 o                         
   6  11   7         12.31          6.96         1.75 o                         
   7  11   7        166.33        195.11         5.50 o                         
   8  11   7         56.86         60.66         2.69 o                         
   0  12   7       1382.04       1301.65        23.93 o                         
   1  12   7        227.88        241.13         6.59 o                         
   2  12   7       2144.22       2036.37        21.84 o                         
   3  12   7        748.81        595.35         8.34 o                         
   4  12   7       1482.15       1338.12        19.79 o                         
   5  12   7         73.61         73.43         3.76 o                         
   6  12   7        878.16        883.54        13.43 o                         
   7  12   7         10.58          8.86         1.63 o                         
   8  12   7        137.43        123.97         4.45 o                         
   1  13   7       2611.14       2563.02        27.27 o                         
   2  13   7       1769.92       1684.01        19.24 o                         
   3  13   7        472.46        427.95         7.11 o                         
   4  13   7       2657.02       2543.85        25.98 o                         
   5  13   7         87.75         94.47         4.13 o                         
   6  13   7        373.07        413.49         8.36 o                         
   7  13   7         47.96         46.13         2.53 o                         
   8  13   7          2.69          0.46         0.95 o                         
   0  14   7        183.63        184.63         9.18 o                         
   1  14   7        875.67        869.19        14.10 o                         
   2  14   7        156.36        178.08         5.85 o                         
   3  14   7        695.12        714.30        11.30 o                         
   4  14   7        606.50        586.19         9.96 o                         
   5  14   7        522.02        550.38        10.04 o                         
   6  14   7        126.24        120.35         4.17 o                         
   7  14   7          1.14          0.90         1.15 o                         
   8  14   7         75.97         66.25         5.72 o                         
   1  15   7        366.23        331.19        18.03 o                         
   2  15   7        281.83        268.77         7.84 o                         
   3  15   7        798.97        705.51        11.21 o                         
   4  15   7        265.44        240.63         5.97 o                         
   5  15   7         86.92         79.78         3.52 o                         
   6  15   7         19.62         16.96         1.67 o                         
   7  15   7         32.93         39.91         2.34 o                         
   0  16   7        624.32        608.92        28.35 o                         
   1  16   7          0.32          3.51         3.05 o                         
   2  16   7       2741.43       2793.51        36.92 o                         
   3  16   7        374.50        379.35         7.72 o                         
   4  16   7         21.47         15.12         1.78 o                         
   5  16   7        290.27        305.26         6.60 o                         
   6  16   7         46.94         39.57         2.39 o                         
   7  16   7         75.03         82.01         6.87 o                         
   1  17   7         55.13         54.13         4.06 o                         
   2  17   7        122.38        107.34         4.07 o                         
   3  17   7         15.44          9.57         1.52 o                         
   4  17   7          2.95          5.47         1.36 o                         
   5  17   7         38.79         36.97         2.40 o                         
   6  17   7          7.33          9.41         1.81 o                         
   0  18   7        482.70        526.53        25.18 o                         
   1  18   7        109.01        112.99         5.45 o                         
   2  18   7         77.39         76.35         3.27 o                         
   3  18   7         28.01         30.32         2.08 o                         
   4  18   7         94.85         90.97         3.36 o                         
   5  18   7         19.80         12.75         1.47 o                         
   6  18   7        266.75        211.96        10.55 o                         
   1  19   7         41.98         46.23         2.56 o                         
   2  19   7        255.16        247.08         5.52 o                         
   3  19   7          2.97          3.28         1.43 o                         
   4  19   7         97.87         98.28         4.29 o                         
   5  19   7        269.07        246.80        12.21 o                         
   0  20   7         94.15        122.39         3.99 o                         
   1  20   7         30.76         23.15         1.47 o                         
   2  20   7        276.20        289.75         5.46 o                         
   3  20   7         86.93         81.76         2.80 o                         
   4  20   7         63.49         40.31         4.83 o                         
   1  21   7         49.77         38.30         1.41 o                         
   2  21   7        185.91        168.37         4.50 o                         
   3  21   7         24.41         16.95         2.25 o                         
   0  22   7         38.83         29.16         2.99 o                         
   1  22   7        139.03        125.95         6.80 o                         
   0   0   8        168.81        147.11         9.15 o                         
   1   0   8        601.01        620.48        19.13 o                         
   2   0   8       2609.34       2683.42        28.11 o                         
   3   0   8          9.82         10.37         1.90 o                         
   4   0   8         45.64         28.31         3.36 o                         
   5   0   8        360.59        377.78         9.49 o                         
   6   0   8        343.39        322.81        11.81 o                         
   7   0   8         42.16         39.23         3.04 o                         
   8   0   8         52.24         46.53         4.72 o                         
   9   0   8        224.91        191.74        13.48 o                         
  10   0   8        291.27        257.61        12.33 o                         
   1   1   8       1693.59       1649.54        62.67 o                         
   2   1   8       1171.09       1184.81        11.91 o                         
   3   1   8        541.21        514.92         8.64 o                         
   4   1   8        574.09        579.90         9.50 o                         
   5   1   8          3.77          3.19         1.25 o                         
   6   1   8         14.45         14.12         2.13 o                         
   7   1   8         21.47         23.90         2.01 o                         
   8   1   8        348.16        353.09         7.82 o                         
   9   1   8        124.67        129.68         5.11 o                         
  10   1   8         28.63         29.82         3.37 o                         
   0   2   8        907.40        853.57        29.50 o                         
   1   2   8       1237.32       1182.61        46.60 o                         
   2   2   8        449.96        372.69         6.50 o                         
   3   2   8       3140.14       3141.91        44.57 o                         
   4   2   8        221.30        219.35         7.20 o                         
   5   2   8         32.77         22.05         1.95 o                         
   6   2   8         32.85         41.84         3.65 o                         
   7   2   8         18.56         22.63         1.92 o                         
   8   2   8          8.29          2.29         1.57 o                         
   9   2   8         19.88         15.57         2.12 o                         
  10   2   8         78.95         84.65         7.88 o                         
   1   3   8         66.56         70.00         2.42 o                         
   2   3   8         55.21         55.12         2.60 o                         
   3   3   8       2796.93       2966.34        31.96 o                         
   4   3   8        460.00        515.20        11.56 o                         
   5   3   8         46.65         32.86         2.43 o                         
   6   3   8         53.50         49.88         2.35 o                         
   7   3   8        249.50        218.36         5.08 o                         
   8   3   8        624.32        609.23        11.55 o                         
   9   3   8          2.19          1.14         1.62 o                         
  10   3   8          3.73         10.30         2.80 o                         
   0   4   8       4975.44       4919.32        89.67 o                         
   1   4   8       2942.04       2997.47        43.71 o                         
   2   4   8         21.84         15.70         1.57 o                         
   3   4   8         12.43         14.24         1.80 o                         
   4   4   8       1918.30       1981.30        25.50 o                         
   5   4   8          6.19          6.32         1.46 o                         
   6   4   8        453.24        427.30         6.84 o                         
   7   4   8       1117.21       1086.79        17.18 o                         
   8   4   8        128.58        146.31         4.87 o                         
   9   4   8          2.86          0.51         1.31 o                         
  10   4   8          1.75          2.54         2.16 o                         
   1   5   8        283.97        252.12         7.52 o                         
   2   5   8         73.39         58.88         2.92 o                         
   3   5   8        887.64        951.43        16.14 o                         
   4   5   8        127.60        118.76         6.19 o                         
   5   5   8        203.66        187.65         5.31 o                         
   6   5   8         80.61         74.83         3.16 o                         
   7   5   8         53.98         66.50         3.30 o                         
   8   5   8        313.91        296.65         6.92 o                         
   9   5   8        160.17        180.29         5.67 o                         
   0   6   8       1476.03       1716.90        65.74 o                         
   1   6   8       4449.88       4525.80        48.03 o                         
   2   6   8          6.08          1.50         1.28 o                         
   3   6   8         23.98         30.05         2.77 o                         
   4   6   8        311.93        280.75         8.38 o                         
   5   6   8         46.01         47.49         2.83 o                         
   6   6   8        687.43        597.79         9.17 o                         
   7   6   8        106.46         87.91         3.72 o                         
   8   6   8         93.23        114.19         3.87 o                         
   9   6   8        446.47        396.25         9.25 o                         
   1   7   8       5999.18       6835.91        73.28 o                         
   2   7   8          4.70         19.85         2.17 o                         
   3   7   8       2348.09       2400.06        27.27 o                         
   4   7   8        283.10        219.65         6.80 o                         
   5   7   8         75.40         69.72         3.60 o                         
   6   7   8        377.12        343.26         6.82 o                         
   7   7   8         93.96         90.97         3.78 o                         
   8   7   8          0.37          2.71         1.21 o                         
   9   7   8        272.11        275.79        14.11 o                         
   0   8   8       2706.49       2745.29        96.76 o                         
   1   8   8         10.32          4.08         2.08 o                         
   2   8   8         14.48         12.87         2.24 o                         
   3   8   8       1556.66       1577.10        23.71 o                         
   4   8   8        631.09        635.75        13.83 o                         
   5   8   8          0.85          3.24         1.36 o                         
   6   8   8       1058.64       1037.01        17.63 o                         
   7   8   8        291.00        249.35         6.03 o                         
   8   8   8        118.07        134.01         5.28 o                         
   9   8   8          5.27         -2.67         2.67 o                         
   1   9   8        149.10        149.03         7.83 o                         
   2   9   8        471.33        461.12        13.41 o                         
   3   9   8        185.44        158.50         5.41 o                         
   4   9   8        157.83        150.02         6.76 o                         
   5   9   8          5.77          4.26         1.28 o                         
   6   9   8        470.27        484.96         9.61 o                         
   7   9   8        550.64        521.43        10.40 o                         
   8   9   8         62.12         82.56         3.25 o                         
   9   9   8         42.45         33.19         4.32 o                         
   0  10   8       1297.03       1258.38        35.61 o                         
   1  10   8         79.16         78.01         6.16 o                         
   2  10   8        734.92        726.18        13.51 o                         
   3  10   8         11.39         11.81         1.75 o                         
   4  10   8         66.22         60.33         3.58 o                         
   5  10   8          0.64          1.75         1.57 o                         
   6  10   8        857.90        841.03        18.92 o                         
   7  10   8         38.87         37.32         2.59 o                         
   8  10   8         31.12         35.98         2.11 o                         
   1  11   8        180.64        201.99         7.19 o                         
   2  11   8         60.85         47.75         3.66 o                         
   3  11   8        129.71        117.96         4.66 o                         
   4  11   8          7.44          6.36         1.65 o                         
   5  11   8        650.28        564.67        10.45 o                         
   6  11   8          1.41          1.71         1.46 o                         
   7  11   8         50.99         53.35         2.86 o                         
   8  11   8         17.40          6.78         2.39 o                         
   0  12   8        969.99        947.51        33.22 o                         
   1  12   8        497.56        438.37        11.29 o                         
   2  12   8        186.33        221.34         7.74 o                         
   3  12   8        166.81        147.52         4.46 o                         
   4  12   8       1074.16       1000.75        16.08 o                         
   5  12   8         33.53         20.52         2.25 o                         
   6  12   8        252.92        256.21         6.46 o                         
   7  12   8         15.79          9.29         1.45 o                         
   8  12   8        152.34        135.49         9.28 o                         
   1  13   8         85.30         77.74         5.20 o                         
   2  13   8       1432.64       1364.94        20.62 o                         
   3  13   8       1172.21       1081.75        14.17 o                         
   4  13   8        127.01        149.37         5.16 o                         
   5  13   8        219.96        203.96         5.84 o                         
   6  13   8          1.16          0.57         1.55 o                         
   7  13   8          1.43         -0.99         1.15 o                         
   8  13   8        100.90        113.67         7.76 o                         
   0  14   8        446.01        477.26        21.63 o                         
   1  14   8        285.49        263.78        11.28 o                         
   2  14   8        269.10        280.89         6.93 o                         
   3  14   8        734.21        700.15        11.11 o                         
   4  14   8         55.17         59.07         3.09 o                         
   5  14   8         19.01         24.09         2.12 o                         
   6  14   8          5.25          3.23         1.37 o                         
   7  14   8        196.20        155.83         7.69 o                         
   1  15   8       6482.48       6700.10       107.03 o                         
   2  15   8         63.14         62.30         3.53 o                         
   3  15   8        786.21        799.33        11.90 o                         
   4  15   8         23.60         29.15         2.44 o                         
   5  15   8       1105.71       1033.18        15.22 o                         
   6  15   8          7.56          3.81         1.14 o                         
   7  15   8        773.70        775.87        25.18 o                         
   0  16   8        332.21        337.20        20.85 o                         
   1  16   8         25.76         18.73         3.30 o                         
   2  16   8        187.70        186.79         5.40 o                         
   3  16   8        330.53        314.36         6.82 o                         
   4  16   8        160.87        171.91         4.69 o                         
   5  16   8         17.51         19.67         1.81 o                         
   6  16   8         32.57         39.67         5.72 o                         
   7  16   8        531.80        485.33        16.91 o                         
   1  17   8        746.40        819.42        25.20 o                         
   2  17   8         14.90         11.27         1.52 o                         
   3  17   8        114.48        120.66         3.72 o                         
   4  17   8         50.36         46.04         3.01 o                         
   5  17   8         10.85         21.75         2.03 o                         
   6  17   8         26.21         18.82         3.94 o                         
   0  18   8         54.39         43.50         4.04 o                         
   1  18   8         15.97         18.91         1.85 o                         
   2  18   8          0.32          2.26         2.71 o                         
   3  18   8         16.04         11.72         1.50 o                         
   4  18   8         84.04         72.87         2.86 o                         
   5  18   8        102.25         91.55         8.01 o                         
   1  19   8         16.77         23.13         2.02 o                         
   2  19   8        167.50        189.55         5.09 o                         
   3  19   8         69.48         70.62         2.56 o                         
   4  19   8         12.97          3.03         5.53 o                         
   5  19   8         99.48         70.44         5.98 o                         
   0  20   8        664.89        679.66        26.51 o                         
   1  20   8        160.35        160.90         3.90 o                         
   2  20   8        370.45        368.97        12.96 o                         
   3  20   8         59.97         68.63         4.69 o                         
   4  20   8          1.17          1.27         2.29 o                         
   1  21   8          7.47         12.26         1.70 o                         
   2  21   8          5.95          5.36         2.16 o                         
   3  21   8          7.87          5.98         2.42 o                         
   0  22   8         42.65         47.30         4.70 o                         
   1   1   9         15.51          8.65         4.09 o                         
   2   1   9        141.25        111.23         5.54 o                         
   3   1   9       3460.96       3848.23        75.80 o                         
   4   1   9       4185.05       4426.70        66.80 o                         
   5   1   9        426.65        402.54         8.86 o                         
   6   1   9        238.15        243.24         8.74 o                         
   7   1   9        480.80        478.97        33.12 o                         
   8   1   9          0.36          1.46         4.90 o                         
   9   1   9         13.33         25.32         3.84 o                         
  10   1   9        122.74        111.50         5.35 o                         
   0   2   9      10867.99      10859.60       416.54 o                         
   1   2   9        652.59        624.60        15.15 o                         
   2   2   9        251.57        292.40         9.26 o                         
   3   2   9       1288.33       1273.23        32.66 o                         
   4   2   9         75.33         57.23         7.70 o                         
   5   2   9        988.96        976.16        19.05 o                         
   6   2   9        314.68        266.31         9.20 o                         
   7   2   9        264.21        285.65        12.94 o                         
   8   2   9        311.38        325.58        13.39 o                         
   9   2   9         23.44         19.43         3.31 o                         
  10   2   9         26.97         20.22         3.69 o                         
   1   3   9       7692.39       8495.63       112.09 o                         
   2   3   9        496.73        495.88        14.99 o                         
   3   3   9          2.26          1.49         5.28 o                         
   4   3   9        389.51        373.25        18.90 o                         
   5   3   9         75.97         66.38         4.43 o                         
   6   3   9         88.28         95.19         5.56 o                         
   7   3   9        687.54        683.01        38.91 o                         
   8   3   9        281.25        264.18        11.95 o                         
   9   3   9          2.52          0.77         2.29 o                         
  10   3   9         81.47         81.63         6.23 o                         
   0   4   9       1563.73       1633.11        61.03 o                         
   1   4   9         27.69         27.71         4.56 o                         
   2   4   9       2915.89       3303.40        70.21 o                         
   3   4   9          0.97          2.26         4.24 o                         
   4   4   9        185.07        197.94        14.32 o                         
   5   4   9       1786.84       1654.71        38.90 o                         
   6   4   9          0.04          2.83         1.91 o                         
   7   4   9          3.57          6.68         3.15 o                         
   8   4   9         43.91         43.05         5.03 o                         
   9   4   9        106.81        117.33         6.87 o                         
   1   5   9      10718.64      12161.51       233.61 o                         
   2   5   9         30.21         36.14         5.52 o                         
   3   5   9       1711.71       2052.52        75.78 o                         
   4   5   9        212.18        203.03        10.94 o                         
   5   5   9       2220.76       2094.47        34.62 o                         
   6   5   9       1178.87       1063.47        18.39 o                         
   7   5   9        791.40        779.51        21.72 o                         
   8   5   9        299.69        268.83        11.73 o                         
   9   5   9          4.47          5.01         2.14 o                         
   0   6   9       1073.49       1344.48        58.74 o                         
   1   6   9        441.85        479.56        23.70 o                         
   2   6   9        612.07        705.92        28.60 o                         
   3   6   9       1265.35       1367.63        47.11 o                         
   4   6   9         45.61         37.93         5.23 o                         
   5   6   9          0.91          4.63         2.48 o                         
   6   6   9        551.20        470.96        11.84 o                         
   7   6   9          0.17          0.01         2.08 o                         
   8   6   9         41.82         40.33         4.76 o                         
   9   6   9        333.82        383.61        17.17 o                         
   1   7   9       1636.05       1485.67        46.47 o                         
   2   7   9       1547.69       1860.08        43.46 o                         
   3   7   9        220.98        312.58        22.11 o                         
   4   7   9         24.87         31.85         4.05 o                         
   5   7   9          2.32          3.54         2.04 o                         
   6   7   9        157.20        174.49         7.26 o                         
   7   7   9        128.83        128.40         6.79 o                         
   8   7   9         57.39         51.79         3.90 o                         
   9   7   9         23.92         24.67         4.58 o                         
   0   8   9      11530.34      12333.53       292.32 o                         
   1   8   9          8.35          7.85         3.93 o                         
   2   8   9        772.88        956.71        28.50 o                         
   3   8   9         34.61         30.70         3.81 o                         
   4   8   9        281.78        291.52        16.95 o                         
   5   8   9         44.24         42.64         3.69 o                         
   6   8   9       3295.59       3015.00        56.43 o                         
   7   8   9         97.68         81.64         5.32 o                         
   8   8   9         21.61         19.46         4.64 o                         
   9   8   9         19.37         12.84         3.31 o                         
   1   9   9       3592.21       3871.68        92.34 o                         
   2   9   9       1501.88       1425.72        33.33 o                         
   3   9   9          1.85          1.38         1.76 o                         
   4   9   9          2.93          1.53         3.36 o                         
   5   9   9         48.05         30.49         3.53 o                         
   6   9   9        632.61        637.32        16.07 o                         
   7   9   9        169.96        200.54        11.63 o                         
   8   9   9          2.54          5.47         2.34 o                         
   9   9   9         44.24         43.87         4.58 o                         
   0  10   9        703.50        659.11        23.69 o                         
   1  10   9        135.77        124.54         6.93 o                         
   2  10   9       1904.90       1889.64        34.08 o                         
   3  10   9        289.85        266.33         8.97 o                         
   4  10   9        593.90        540.48        32.27 o                         
   5  10   9        591.09        525.79        14.45 o                         
   6  10   9        272.28        288.66        12.95 o                         
   7  10   9          5.06          3.95         2.41 o                         
   8  10   9        344.96        288.01        10.43 o                         
   1  11   9       2495.98       2342.79        38.64 o                         
   2  11   9        196.53        177.86         8.23 o                         
   3  11   9         11.69         27.67         3.25 o                         
   4  11   9       1184.23       1116.59        35.99 o                         
   5  11   9         14.14         11.70         3.27 o                         
   6  11   9        553.85        536.12        17.80 o                         
   7  11   9          0.10          6.17         2.77 o                         
   8  11   9         73.22         67.61         4.66 o                         
   0  12   9        647.90        649.96        25.18 o                         
   1  12   9        127.53        127.89         7.62 o                         
   2  12   9        197.32        186.75         8.69 o                         
   3  12   9          1.51          2.22         2.01 o                         
   4  12   9          6.31          1.55         3.13 o                         
   5  12   9        236.12        213.49        11.14 o                         
   6  12   9        143.70        156.62         8.99 o                         
   7  12   9        371.00        427.98        13.89 o                         
   8  12   9         14.77         15.11         3.69 o                         
   1  13   9       2728.46       2570.08        42.87 o                         
   2  13   9          8.54         10.48         2.79 o                         
   3  13   9       3744.82       3570.43        64.37 o                         
   4  13   9        183.40        190.79        11.63 o                         
   5  13   9        227.38        255.55        12.00 o                         
   6  13   9          1.75          1.48         2.84 o                         
   7  13   9         91.80         90.83         5.70 o                         
   0  14   9       2405.87       2487.49        59.98 o                         
   1  14   9        508.46        517.10        16.23 o                         
   2  14   9       1386.40       1413.55        33.26 o                         
   3  14   9        117.95        110.74         6.55 o                         
   4  14   9         58.69         67.40         5.01 o                         
   5  14   9        588.75        592.88        33.12 o                         
   6  14   9          3.38          1.02         2.43 o                         
   7  14   9          0.51         -1.95         1.95 o                         
   1  15   9       1742.06       1756.13        38.53 o                         
   2  15   9          9.24          5.80         2.49 o                         
   3  15   9        381.99        359.85        11.80 o                         
   4  15   9        934.71        968.39        20.05 o                         
   5  15   9        555.88        520.70        23.78 o                         
   6  15   9         72.83         66.46         5.03 o                         
   7  15   9         69.25         54.29         5.47 o                         
   0  16   9       4592.95       4744.34       113.29 o                         
   1  16   9        213.52        242.17        12.13 o                         
   2  16   9        862.61        969.04        21.13 o                         
   3  16   9        446.44        494.99        16.63 o                         
   4  16   9        596.63        534.44        16.16 o                         
   5  16   9        259.59        273.17        23.14 o                         
   6  16   9          4.31          0.81         2.16 o                         
   1  17   9         80.30         92.77         7.45 o                         
   2  17   9          1.83          0.67         2.21 o                         
   3  17   9          7.28          4.56         2.04 o                         
   4  17   9        381.36        337.58        11.55 o                         
   5  17   9          0.02         -0.97         5.02 o                         
   6  17   9         16.88         18.56         3.69 o                         
   0  18   9       2839.09       3199.47        80.49 o                         
   1  18   9         93.23         91.68         5.91 o                         
   2  18   9          6.41         11.28         3.17 o                         
   3  18   9        472.01        448.63        12.59 o                         
   4  18   9        116.97         75.19         4.95 o                         
   5  18   9        267.72        232.56        12.46 o                         
   1  19   9          7.97          7.48         3.57 o                         
   2  19   9         64.31         60.05         3.40 o                         
   3  19   9        101.89         95.53         6.66 o                         
   4  19   9        153.77        154.74        10.04 o                         
   0  20   9       3017.07       3495.58        57.49 o                         
   1  20   9          0.02         -1.91         2.04 o                         
   2  20   9         71.00         82.85         4.24 o                         
   3  20   9        402.40        335.06        30.77 o                         
   1  21   9        116.64        128.26         4.32 o                         
   2  21   9         39.87         43.18         2.78 o                         
   0   0  10       6934.65       7881.76       183.48 o                         
   1   0  10       5546.07       5446.28       207.95 o                         
   2   0  10       2670.78       2700.28        57.00 o                         
   3   0  10        149.36        184.37        14.65 o                         
   4   0  10        283.68        337.89        21.85 o                         
   5   0  10        230.34        243.09         9.73 o                         
   6   0  10        311.93        311.14        16.74 o                         
   7   0  10        647.92        682.79        29.63 o                         
   8   0  10       1071.62       1197.50        40.43 o                         
   9   0  10          6.43          0.25         3.05 o                         
   1   1  10          0.42          1.99         1.68 o                         
   2   1  10        651.94        687.21        17.64 o                         
   3   1  10        451.36        548.05        20.87 o                         
   4   1  10        837.23        804.85        24.60 o                         
   5   1  10        123.73        105.05         4.53 o                         
   6   1  10         13.51         10.59         2.71 o                         
   7   1  10         66.23         63.54         6.87 o                         
   8   1  10          1.53          0.52         2.78 o                         
   9   1  10         77.47         81.49         6.23 o                         
   0   2  10        836.88        779.70        24.01 o                         
   1   2  10         17.01         22.65         4.06 o                         
   2   2  10         63.40         39.50         4.92 o                         
   3   2  10       1664.96       1517.10        37.26 o                         
   4   2  10         10.64          8.97         4.98 o                         
   5   2  10          1.97          3.52         1.69 o                         
   6   2  10          8.96          8.88         2.27 o                         
   7   2  10          0.37          4.84         3.17 o                         
   8   2  10         22.23         19.40         4.00 o                         
   9   2  10         27.94         24.02         3.63 o                         
   1   3  10        236.53        235.59        11.98 o                         
   2   3  10        302.38        397.09        15.32 o                         
   3   3  10        144.66        129.88        10.41 o                         
   4   3  10       1382.53       1279.32        34.01 o                         
   5   3  10         72.34         86.30         5.85 o                         
   6   3  10        182.60        188.56         8.05 o                         
   7   3  10          0.06          2.16         4.39 o                         
   8   3  10        156.68        158.59         8.99 o                         
   9   3  10          3.09          3.94         2.43 o                         
   0   4  10       3756.47       3983.01       112.59 o                         
   1   4  10        279.59        279.19        13.60 o                         
   2   4  10         84.51         75.37         7.44 o                         
   3   4  10        432.48        402.45        27.21 o                         
   4   4  10        331.58        316.56        14.71 o                         
   5   4  10        455.40        394.54        15.83 o                         
   6   4  10         79.63         78.83         5.43 o                         
   7   4  10        871.84        908.84        70.38 o                         
   8   4  10         29.12         35.09         7.37 o                         
   9   4  10         12.24          9.21         2.37 o                         
   1   5  10        212.02        155.89        10.57 o                         
   2   5  10        288.62        385.97        28.37 o                         
   3   5  10         17.80         12.66         5.10 o                         
   4   5  10        265.56        238.54        13.95 o                         
   5   5  10        658.85        594.48        16.43 o                         
   6   5  10         48.70         51.75         4.49 o                         
   7   5  10        595.94        599.27        29.18 o                         
   8   5  10        124.79        120.88         7.50 o                         
   9   5  10        502.63        532.63        20.85 o                         
   0   6  10        812.74        707.21        42.85 o                         
   1   6  10       4007.11       4093.74        71.18 o                         
   2   6  10        214.14        232.31        14.04 o                         
   3   6  10         28.75         34.09         8.01 o                         
   4   6  10        305.95        249.81        10.37 o                         
   5   6  10        538.62        531.28        16.59 o                         
   6   6  10         24.19         20.87         2.80 o                         
   7   6  10        602.63        558.00        23.46 o                         
   8   6  10        109.35        121.35        15.19 o                         
   9   6  10         19.17         25.68         4.58 o                         
   1   7  10        860.07        871.00        28.81 o                         
   2   7  10         65.36         71.28         8.64 o                         
   3   7  10        220.60        194.30         8.27 o                         
   4   7  10         96.11         73.49         4.71 o                         
   5   7  10          0.00          1.40         2.08 o                         
   6   7  10        430.82        419.91        12.75 o                         
   7   7  10        474.92        443.55        15.14 o                         
   8   7  10         98.10         91.93         9.41 o                         
   9   7  10         62.39         78.58         6.87 o                         
   0   8  10       7719.89       7764.28       207.64 o                         
   1   8  10       1183.97       1075.10        42.17 o                         
   2   8  10        685.31        673.54        19.19 o                         
   3   8  10        158.43        158.32         6.61 o                         
   4   8  10        317.87        287.99         9.35 o                         
   5   8  10        169.49        162.14        10.51 o                         
   6   8  10        155.71        159.75         7.64 o                         
   7   8  10         31.86         30.11         4.39 o                         
   8   8  10         29.19         35.09         6.48 o                         
   9   8  10         55.70         39.42         4.70 o                         
   1   9  10        975.21        935.22        20.53 o                         
   2   9  10       1115.66       1021.69        23.85 o                         
   3   9  10          2.93          4.35         1.89 o                         
   4   9  10         22.72         14.40         2.84 o                         
   5   9  10        607.55        616.52        15.88 o                         
   6   9  10         20.00         23.70         3.33 o                         
   7   9  10        186.34        179.50        12.52 o                         
   8   9  10         75.25         52.57         4.42 o                         
   0  10  10         51.89         57.73         7.02 o                         
   1  10  10        118.24        125.66         7.19 o                         
   2  10  10          1.68          4.43         2.43 o                         
   3  10  10        300.30        283.82         9.38 o                         
   4  10  10        160.73        156.47         8.33 o                         
   5  10  10          0.96         -2.69         2.69 o                         
   6  10  10         95.24         82.92         5.37 o                         
   7  10  10        129.01        135.61         7.99 o                         
   8  10  10         22.73         19.54         5.53 o                         
   1  11  10       1696.27       1577.76        30.09 o                         
   2  11  10         35.36         39.55         4.62 o                         
   3  11  10         15.42         22.84         3.08 o                         
   4  11  10        374.99        368.76        15.97 o                         
   5  11  10        228.79        209.73        10.21 o                         
   6  11  10          2.17          2.67         6.10 o                         
   7  11  10        616.18        648.17        42.53 o                         
   8  11  10         74.13         79.85         6.87 o                         
   0  12  10        805.31        568.53        44.69 o                         
   1  12  10       1699.39       1593.37        30.99 o                         
   2  12  10       1759.19       1509.58        31.01 o                         
   3  12  10         72.44         62.33         4.96 o                         
   4  12  10        431.92        397.46        12.61 o                         
   5  12  10         96.94         76.45         9.41 o                         
   6  12  10       1317.56       1316.11        29.80 o                         
   7  12  10         74.58         76.38         5.35 o                         
   8  12  10        471.98        396.33        14.62 o                         
   1  13  10         76.78         69.55         7.60 o                         
   2  13  10        295.95        281.16        12.86 o                         
   3  13  10       1615.13       1480.53        36.56 o                         
   4  13  10         15.31         12.88         3.02 o                         
   5  13  10         25.16         25.46         5.40 o                         
   6  13  10          6.16          1.08         2.51 o                         
   7  13  10        633.82        609.55        15.60 o                         
   0  14  10       7498.02       7395.54       164.15 o                         
   1  14  10        482.65        519.58        18.25 o                         
   2  14  10        682.39        700.64        21.62 o                         
   3  14  10        140.91        138.37         9.43 o                         
   4  14  10        413.31        437.28        15.86 o                         
   5  14  10         19.53         21.64         3.76 o                         
   6  14  10          0.96          3.91         2.67 o                         
   7  14  10        330.86        309.14         9.55 o                         
   1  15  10       1072.96       1212.68        35.79 o                         
   2  15  10        390.86        411.80        13.03 o                         
   3  15  10         94.37        103.14         6.24 o                         
   4  15  10         24.91         14.97         3.88 o                         
   5  15  10        268.93        283.32        12.27 o                         
   6  15  10        130.76        121.51         6.37 o                         
   0  16  10        101.95        132.11        12.97 o                         
   1  16  10         40.96         52.95         7.50 o                         
   2  16  10        538.09        623.55        17.26 o                         
   3  16  10        233.21        237.63         9.04 o                         
   4  16  10         61.30         44.49         4.90 o                         
   5  16  10         47.78         51.90         4.52 o                         
   6  16  10         93.13         89.13        14.94 o                         
   1  17  10        373.10        410.93        15.19 o                         
   2  17  10        191.57        236.48        10.24 o                         
   3  17  10         38.62         29.84         2.74 o                         
   4  17  10          8.64          9.87         6.04 o                         
   5  17  10        552.60        540.36        50.86 o                         
   0  18  10        888.89       1029.40        35.47 o                         
   1  18  10          6.03          8.21         2.43 o                         
   2  18  10         34.99         50.62         4.06 o                         
   3  18  10        160.43        137.80         5.12 o                         
   4  18  10         15.27         11.14         2.41 o                         
   5  18  10        180.14        166.69         9.54 o                         
   1  19  10         31.41         40.38         3.60 o                         
   2  19  10         19.12         23.42         2.26 o                         
   3  19  10        280.85        257.71         7.12 o                         
   4  19  10          0.09         -2.92         2.92 o                         
   0  20  10        263.95        269.11         9.97 o                         
   1  20  10          9.53          8.71         1.86 o                         
   2  20  10         24.40         24.65         2.72 o                         
   3  20  10        404.95        388.32        15.39 o                         
   1  21  10          1.18          1.93         1.06 o                         
   1   1  11       1669.48       1636.33        42.94 o                         
   2   1  11       1282.76       1205.14        36.05 o                         
   3   1  11        257.94        270.74        13.07 o                         
   4   1  11       1278.66       1198.37        26.32 o                         
   5   1  11       2413.55       2255.05        26.29 o                         
   6   1  11        221.29        201.30        10.74 o                         
   7   1  11       1458.61       1503.36        34.16 o                         
   8   1  11         15.17         17.68         3.46 o                         
   9   1  11         73.38         78.27        10.17 o                         
   0   2  11       2768.55       3130.81        96.13 o                         
   1   2  11        778.15        835.22        23.44 o                         
   2   2  11       1146.71       1122.24        29.28 o                         
   3   2  11        532.82        536.48        21.51 o                         
   4   2  11         33.35         16.18         2.46 o                         
   5   2  11        596.67        538.66        10.85 o                         
   6   2  11        514.87        508.28        14.30 o                         
   7   2  11          1.57         -2.30         3.05 o                         
   8   2  11        345.88        368.82        18.18 o                         
   9   2  11         74.69         82.37         6.80 o                         
   1   3  11          7.18         10.32         3.54 o                         
   2   3  11        363.82        327.58        15.36 o                         
   3   3  11       1302.67       1238.06        35.02 o                         
   4   3  11        392.05        368.68        11.32 o                         
   5   3  11          8.00          3.63         1.86 o                         
   6   3  11         52.90         49.06         4.61 o                         
   7   3  11          0.12         -3.19         3.19 o                         
   8   3  11          9.03         13.02         2.87 o                         
   9   3  11          0.02          1.89         2.16 o                         
   0   4  11        220.68        180.96        13.26 o                         
   1   4  11         17.72         13.48         3.45 o                         
   2   4  11         61.66         73.33         8.01 o                         
   3   4  11        170.77        193.63        17.10 o                         
   4   4  11         62.07         48.97         5.88 o                         
   5   4  11        611.10        562.52        12.85 o                         
   6   4  11       1008.02        949.75        21.23 o                         
   7   4  11         38.12         45.23        10.36 o                         
   8   4  11          1.13          0.26         2.37 o                         
   9   4  11          1.04          5.40         1.98 o                         
   1   5  11       3125.53       3119.65        59.92 o                         
   2   5  11         73.80         97.52         9.23 o                         
   3   5  11        790.89        792.86        36.43 o                         
   4   5  11         92.35         87.38         5.93 o                         
   5   5  11       1679.74       1660.00        43.16 o                         
   6   5  11        256.10        220.23        13.67 o                         
   7   5  11          3.64          7.15         3.14 o                         
   8   5  11          0.81         -0.10         2.20 o                         
   9   5  11          0.29          1.78         2.54 o                         
   0   6  11       1708.75       1813.66        76.29 o                         
   1   6  11         55.80         49.52         6.96 o                         
   2   6  11        953.53        931.94        30.27 o                         
   3   6  11         16.20         15.45         3.46 o                         
   4   6  11        135.68        105.02         9.52 o                         
   5   6  11        135.30        132.94         7.66 o                         
   6   6  11         65.51         87.63         7.19 o                         
   7   6  11        174.11        156.90        12.33 o                         
   8   6  11          0.00          5.26         3.88 o                         
   9   6  11          0.22          1.53         2.16 o                         
   1   7  11        133.70        158.31        12.21 o                         
   2   7  11         26.34         26.17         2.89 o                         
   3   7  11        803.50        741.21        32.12 o                         
   4   7  11         67.95         71.91         4.59 o                         
   5   7  11        242.93        222.12        10.62 o                         
   6   7  11          0.87          5.16         2.96 o                         
   7   7  11          0.00         -0.76         3.94 o                         
   8   7  11       1070.57       1144.60        35.98 o                         
   9   7  11         73.12         97.78         7.25 o                         
   0   8  11       2285.69       2068.60       119.14 o                         
   1   8  11        209.40        197.04         6.99 o                         
   2   8  11        372.10        331.10         9.24 o                         
   3   8  11        263.57        245.53         8.54 o                         
   4   8  11         78.46         83.31         4.42 o                         
   5   8  11         62.08         72.78         5.52 o                         
   6   8  11          9.12         22.00         3.36 o                         
   7   8  11       1786.47       1876.73        53.78 o                         
   8   8  11        389.05        403.45        18.44 o                         
   9   8  11        332.80        339.62        13.22 o                         
   1   9  11       1473.01       1491.41        26.22 o                         
   2   9  11       3647.67       3267.11        39.37 o                         
   3   9  11        342.67        308.48         9.82 o                         
   4   9  11        265.59        269.55         8.31 o                         
   5   9  11        291.42        312.95        10.89 o                         
   6   9  11        835.74        699.94        20.27 o                         
   7   9  11         31.23         34.04         4.45 o                         
   8   9  11         29.35         25.43         4.83 o                         
   0  10  11        507.12        416.19        19.37 o                         
   1  10  11         61.84         48.29         4.32 o                         
   2  10  11        596.39        587.10        16.49 o                         
   3  10  11       1217.56       1120.34        20.76 o                         
   4  10  11        700.29        696.80        26.65 o                         
   5  10  11        582.65        567.64        20.00 o                         
   6  10  11         46.00         38.27         4.32 o                         
   7  10  11         43.84         48.77         6.04 o                         
   8  10  11         73.80         65.23         6.48 o                         
   1  11  11          3.78          4.77         2.53 o                         
   2  11  11        330.15        318.13        12.06 o                         
   3  11  11        464.93        469.59        12.73 o                         
   4  11  11       2420.03       2235.22        55.69 o                         
   5  11  11        586.35        535.51        22.31 o                         
   6  11  11         98.15        111.06         7.46 o                         
   7  11  11         13.31         13.18         2.84 o                         
   8  11  11          0.71          2.54         2.16 o                         
   0  12  11       2112.68       2002.17        51.18 o                         
   1  12  11        392.87        354.44        12.31 o                         
   2  12  11        968.32        926.11        22.38 o                         
   3  12  11        105.08         87.22         7.40 o                         
   4  12  11        180.30        169.68         8.13 o                         
   5  12  11         63.57         56.29         4.30 o                         
   6  12  11         52.53         51.49         5.03 o                         
   7  12  11        283.15        263.96         9.66 o                         
   1  13  11       1502.46       1468.99        34.12 o                         
   2  13  11         20.68         19.99         4.51 o                         
   3  13  11       1156.63       1071.44        36.22 o                         
   4  13  11          1.96          7.55         2.88 o                         
   5  13  11         62.67         52.17         5.34 o                         
   6  13  11          0.33         -0.27         2.67 o                         
   7  13  11        334.47        283.51         9.34 o                         
   0  14  11         55.55         54.04         8.39 o                         
   1  14  11         84.71         80.03         8.07 o                         
   2  14  11         10.48          4.81         2.70 o                         
   3  14  11         44.62         29.47         4.30 o                         
   4  14  11        281.81        314.79        10.89 o                         
   5  14  11          9.92         12.91         3.36 o                         
   6  14  11        351.50        359.99        23.46 o                         
   7  14  11          5.48          6.87         2.16 o                         
   1  15  11         67.53         54.79         6.06 o                         
   2  15  11        200.39        236.20         9.56 o                         
   3  15  11         38.09         38.24         3.93 o                         
   4  15  11         43.90         58.22         4.41 o                         
   5  15  11        322.44        362.23        12.72 o                         
   6  15  11        266.58        250.09         8.94 o                         
   0  16  11        972.53        977.40        36.24 o                         
   1  16  11        254.56        283.19        12.68 o                         
   2  16  11         13.85         14.73         3.08 o                         
   3  16  11          0.07         -0.42         2.56 o                         
   4  16  11         61.92         68.87         6.04 o                         
   5  16  11          6.04          5.10         3.75 o                         
   6  16  11          7.11          7.37         2.67 o                         
   1  17  11       1390.86       1490.84        26.84 o                         
   2  17  11         15.92          7.55         3.31 o                         
   3  17  11        945.40       1003.77        28.46 o                         
   4  17  11        271.38        307.98        10.90 o                         
   5  17  11        179.50        173.65        10.49 o                         
   0  18  11        551.17        532.63        23.14 o                         
   1  18  11        471.95        536.14        13.45 o                         
   2  18  11        685.16        713.57        15.45 o                         
   3  18  11         28.51         31.31         2.52 o                         
   4  18  11        147.82        153.52        15.26 o                         
   1  19  11        513.89        549.08        12.67 o                         
   2  19  11        370.82        350.06         9.86 o                         
   3  19  11        135.70        118.80         5.43 o                         
   4  19  11        461.17        453.80        16.15 o                         
   0  20  11        320.17        321.78        10.56 o                         
   1  20  11        351.19        360.72         7.18 o                         
   2  20  11        212.29        196.44         5.89 o                         
   0   0  12         91.40         74.38        12.71 o                         
   1   0  12       2088.82       2221.56        79.79 o                         
   2   0  12       1331.41       1553.52        68.15 o                         
   3   0  12        645.71        621.21        29.33 o                         
   4   0  12        286.16        273.93        15.58 o                         
   5   0  12       2586.27       2305.33        50.95 o                         
   6   0  12        312.57        315.71        19.33 o                         
   7   0  12        292.16        280.11        17.55 o                         
   8   0  12         64.18         59.63         7.63 o                         
   9   0  12         35.35         45.27         5.47 o                         
   1   1  12        995.53        980.15        24.00 o                         
   2   1  12        451.31        444.72        18.91 o                         
   3   1  12       1638.32       1567.40        34.96 o                         
   4   1  12          0.28          4.09         1.75 o                         
   5   1  12        165.75        150.69         5.59 o                         
   6   1  12         81.02         90.58         5.90 o                         
   7   1  12         16.28         16.05         3.84 o                         
   8   1  12        463.57        546.54        16.81 o                         
   9   1  12         22.94         20.75         3.94 o                         
   0   2  12       2446.05       2963.48        96.89 o                         
   1   2  12       3000.22       3128.27        57.01 o                         
   2   2  12        777.55        817.41        31.97 o                         
   3   2  12         41.43         56.79         9.31 o                         
   4   2  12       1487.94       1417.06        25.84 o                         
   5   2  12       1180.32       1152.39        17.25 o                         
   6   2  12        147.70        174.31         8.12 o                         
   7   2  12          0.97          2.65         3.12 o                         
   8   2  12         18.02         14.91         8.01 o                         
   9   2  12         70.21         95.05         5.50 o                         
   1   3  12         47.14         60.37         8.81 o                         
   2   3  12         95.30        121.36        12.55 o                         
   3   3  12       1886.54       1743.94        54.78 o                         
   4   3  12         27.08         18.31         2.37 o                         
   5   3  12        103.97        106.68         6.47 o                         
   6   3  12        603.00        601.05        22.51 o                         
   7   3  12        432.39        442.63        40.94 o                         
   8   3  12         25.19         23.34         5.59 o                         
   9   3  12        332.50        324.65        22.38 o                         
   0   4  12       6890.54       7223.89       189.20 o                         
   1   4  12         47.11         41.39         6.07 o                         
   2   4  12       1408.78       1461.86        47.22 o                         
   3   4  12        121.90        115.18         8.78 o                         
   4   4  12         14.94          8.47         3.91 o                         
   5   4  12        630.96        556.99        13.06 o                         
   6   4  12        420.31        377.21        15.32 o                         
   7   4  12        323.84        382.45        49.59 o                         
   8   4  12         35.81         39.31         4.12 o                         
   9   4  12          5.11         13.73         3.69 o                         
   1   5  12        134.25        120.47        10.19 o                         
   2   5  12          9.43         15.14         5.70 o                         
   3   5  12        257.46        271.41        12.83 o                         
   4   5  12        381.75        387.74        12.88 o                         
   5   5  12        227.57        211.96         9.49 o                         
   6   5  12         18.41         36.22         5.13 o                         
   7   5  12         27.15         24.96         4.29 o                         
   8   5  12        124.82        118.49         6.88 o                         
   9   5  12          0.09          1.27         2.29 o                         
   0   6  12       7610.26       7692.31       206.24 o                         
   1   6  12        524.26        532.31        22.67 o                         
   2   6  12       1111.63       1111.66        31.41 o                         
   3   6  12        191.23        197.67        11.00 o                         
   4   6  12         72.24         73.69         5.58 o                         
   5   6  12        570.19        528.84        20.37 o                         
   6   6  12       1578.22       1642.41        36.00 o                         
   7   6  12        306.05        322.07        18.56 o                         
   8   6  12         65.98         53.53         6.87 o                         
   9   6  12         21.15         19.96         3.69 o                         
   1   7  12         16.68         15.17         2.15 o                         
   2   7  12       2366.95       2000.20        36.76 o                         
   3   7  12       1110.97        949.36        24.15 o                         
   4   7  12       1179.75       1014.11        20.45 o                         
   5   7  12        171.39        167.60         9.75 o                         
   6   7  12          1.64          2.18         2.68 o                         
   7   7  12         13.41         10.04         4.58 o                         
   8   7  12         59.46         53.78         6.74 o                         
   9   7  12          0.74          0.51         1.78 o                         
   0   8  12          0.19          1.18         2.68 o                         
   1   8  12        324.40        306.48         9.05 o                         
   2   8  12          5.08          7.93         2.26 o                         
   3   8  12        124.89        132.32         7.49 o                         
   4   8  12         60.46         54.80         6.00 o                         
   5   8  12        675.93        693.40        20.93 o                         
   6   8  12       1506.74       1504.40        48.44 o                         
   7   8  12         47.43         54.93         7.88 o                         
   8   8  12          3.57          8.39         3.81 o                         
   1   9  12          0.13         -0.26         2.28 o                         
   2   9  12         44.54         29.97         3.19 o                         
   3   9  12        413.66        406.08        11.78 o                         
   4   9  12        775.46        678.54        20.92 o                         
   5   9  12        397.05        363.20        11.78 o                         
   6   9  12          0.60          4.26         2.79 o                         
   7   9  12          3.74          2.80         3.81 o                         
   8   9  12        179.86        147.62         9.92 o                         
   0  10  12       2309.45       2062.47        51.12 o                         
   1  10  12         19.72         15.45         3.03 o                         
   2  10  12       1520.89       1299.20        26.85 o                         
   3  10  12        187.93        175.42         7.46 o                         
   4  10  12       1262.27       1127.90        28.55 o                         
   5  10  12          0.61          1.58         2.05 o                         
   6  10  12          0.02         -0.52         1.98 o                         
   7  10  12       1085.24       1195.34        37.00 o                         
   8  10  12          0.65          5.59         2.80 o                         
   1  11  12       4372.27       4033.73        67.24 o                         
   2  11  12        925.35        877.06        21.40 o                         
   3  11  12       1295.28       1164.83        23.57 o                         
   4  11  12        443.54        408.26        12.69 o                         
   5  11  12        496.64        464.08        20.50 o                         
   6  11  12        113.41         98.93         5.34 o                         
   7  11  12         20.42         18.56         4.45 o                         
   8  11  12         43.22         38.91         4.32 o                         
   0  12  12        317.90        248.17        15.30 o                         
   1  12  12          2.35          7.22         3.18 o                         
   2  12  12       1800.16       1656.29        68.98 o                         
   3  12  12         40.30         38.98         4.15 o                         
   4  12  12        523.06        482.17        13.79 o                         
   5  12  12         24.31         19.01         2.86 o                         
   6  12  12          1.45         -1.24         4.96 o                         
   7  12  12         81.95         65.23         6.61 o                         
   1  13  12        239.83        230.07        11.78 o                         
   2  13  12          1.12          1.61         2.49 o                         
   3  13  12        184.78        172.22         8.01 o                         
   4  13  12        213.34        205.49        10.40 o                         
   5  13  12         38.88         46.81         3.76 o                         
   6  13  12          2.85          0.71         1.83 o                         
   7  13  12        118.80        110.11         7.63 o                         
   0  14  12        185.54        172.03        14.50 o                         
   1  14  12        518.81        560.69        23.84 o                         
   2  14  12         44.68         37.17         4.23 o                         
   3  14  12        100.05        113.08         9.82 o                         
   4  14  12         66.26         62.65         4.61 o                         
   5  14  12         28.20         29.98         3.81 o                         
   6  14  12          9.38          6.39         2.47 o                         
   1  15  12         85.52        102.81         7.72 o                         
   2  15  12        542.22        584.72        15.40 o                         
   3  15  12        480.12        491.19        13.27 o                         
   4  15  12        186.29        215.05         7.99 o                         
   5  15  12         53.85         34.56         4.07 o                         
   6  15  12        113.39         94.27         6.29 o                         
   0  16  12        388.23        413.87        21.74 o                         
   1  16  12        179.19        188.03         9.93 o                         
   2  16  12         47.56         52.03         4.40 o                         
   3  16  12         50.92         50.38         3.50 o                         
   4  16  12        190.14        210.86         9.35 o                         
   5  16  12         48.25         49.25         3.94 o                         
   1  17  12        519.03        570.74        14.31 o                         
   2  17  12        727.91        756.36        21.42 o                         
   3  17  12         81.83         83.48         4.09 o                         
   4  17  12          2.60         -1.42         2.11 o                         
   5  17  12         68.17         57.85         5.34 o                         
   0  18  12        500.68        535.94        22.63 o                         
   1  18  12         43.41         49.90         3.94 o                         
   2  18  12          0.56          2.64         1.72 o                         
   3  18  12         91.54         92.95         3.83 o                         
   4  18  12         33.40         30.64         2.95 o                         
   1  19  12          6.40         10.42         2.16 o                         
   2  19  12        132.25        126.02         4.36 o                         
   3  19  12         13.90         16.53         3.31 o                         
   0  20  12        273.52        284.79         9.21 o                         
   1  20  12         38.06         36.57         2.29 o                         
   2  20  12          9.93         11.98         2.80 o                         
   1   1  13          8.46         18.98         3.94 o                         
   2   1  13         35.62         58.24         9.52 o                         
   3   1  13         44.34         43.25         5.66 o                         
   4   1  13         26.82         28.69         2.91 o                         
   5   1  13        226.09        218.62         7.01 o                         
   6   1  13         74.77         70.09         5.19 o                         
   7   1  13          0.30         -2.70         2.83 o                         
   8   1  13          2.80          7.00         2.63 o                         
   9   1  13          0.12         -0.67         1.72 o                         
   0   2  13        613.41        644.82        28.86 o                         
   1   2  13        587.94        539.91        18.53 o                         
   2   2  13          2.16         -1.86         4.09 o                         
   3   2  13         58.73         47.98         4.03 o                         
   4   2  13        204.31        191.68         7.15 o                         
   5   2  13        166.00        159.37         6.85 o                         
   6   2  13        538.84        525.29        19.47 o                         
   7   2  13          0.06          5.18         2.87 o                         
   8   2  13        108.01        102.10         7.63 o                         
   9   2  13        277.53        291.17        13.22 o                         
   1   3  13         57.34         44.65         6.13 o                         
   2   3  13         48.65         47.68        12.84 o                         
   3   3  13        531.25        519.50        27.35 o                         
   4   3  13         39.62         34.19         3.14 o                         
   5   3  13          0.65          0.63         2.66 o                         
   6   3  13        478.04        515.79        12.17 o                         
   7   3  13         20.40         15.98         3.38 o                         
   8   3  13        175.89        155.99         7.85 o                         
   9   3  13          1.49          0.64         2.16 o                         
   0   4  13         82.63         72.98        15.51 o                         
   1   4  13        602.23        534.87        28.20 o                         
   2   4  13        339.27        275.88        14.01 o                         
   3   4  13        436.09        439.49        14.29 o                         
   4   4  13        122.52        126.17         6.78 o                         
   5   4  13         19.49         13.73         2.70 o                         
   6   4  13       2276.98       2352.46        46.61 o                         
   7   4  13        190.44        184.21        19.64 o                         
   8   4  13         63.87         65.24         5.03 o                         
   9   4  13         56.53         56.33         5.47 o                         
   1   5  13       2262.05       2133.80        44.30 o                         
   2   5  13         41.73         42.39         5.90 o                         
   3   5  13        119.00        108.28        10.24 o                         
   4   5  13       1414.06       1312.10        26.47 o                         
   5   5  13          0.01          0.03         2.22 o                         
   6   5  13          7.84          7.76         3.15 o                         
   7   5  13         70.86         76.29         8.90 o                         
   8   5  13          5.56         -1.14         3.43 o                         
   9   5  13        133.06        145.33         8.39 o                         
   0   6  13        465.67        392.42        17.56 o                         
   1   6  13        641.72        579.45        17.54 o                         
   2   6  13         16.15          7.80         3.01 o                         
   3   6  13        114.95        102.12         8.43 o                         
   4   6  13         24.15         33.94         4.39 o                         
   5   6  13        272.81        284.93         8.99 o                         
   6   6  13        773.06        809.77        22.78 o                         
   7   6  13        684.81        787.06        30.39 o                         
   8   6  13        207.68        223.91        13.22 o                         
   1   7  13        274.76        240.07         8.26 o                         
   2   7  13         23.81         20.35         3.08 o                         
   3   7  13       1155.51       1039.17        22.99 o                         
   4   7  13         87.14         88.56         5.36 o                         
   5   7  13        159.73        156.70         6.50 o                         
   6   7  13         58.57         72.39         6.52 o                         
   7   7  13          4.60          5.59         3.94 o                         
   8   7  13         25.67         32.04         5.34 o                         
   0   8  13       2306.18       1967.35        64.02 o                         
   1   8  13       3108.82       2884.05        38.45 o                         
   2   8  13          1.74          2.93         2.16 o                         
   3   8  13        198.84        158.63         8.24 o                         
   4   8  13        134.94        160.37         8.50 o                         
   5   8  13       1658.12       1638.62        69.81 o                         
   6   8  13         17.09         24.70         4.36 o                         
   7   8  13       1321.08       1448.36        43.23 o                         
   8   8  13         95.64        111.38         8.52 o                         
   1   9  13        503.07        492.01        15.06 o                         
   2   9  13        128.13        113.30         6.04 o                         
   3   9  13       1676.67       1498.13        29.74 o                         
   4   9  13        538.86        581.52        47.81 o                         
   5   9  13        215.50        211.33        10.90 o                         
   6   9  13         43.36         54.70         5.43 o                         
   7   9  13        122.11        137.32        10.68 o                         
   8   9  13        137.77        134.78         8.90 o                         
   0  10  13        180.17        149.83        16.91 o                         
   1  10  13       1440.95       1344.94        27.74 o                         
   2  10  13          6.74          5.36         2.28 o                         
   3  10  13       3090.61       2877.38        54.03 o                         
   4  10  13          1.34          0.97         2.33 o                         
   5  10  13       1501.87       1574.80        56.65 o                         
   6  10  13        103.70         96.00         6.59 o                         
   7  10  13        251.58        255.70        14.24 o                         
   8  10  13         30.94         27.85         3.69 o                         
   1  11  13        398.27        373.34        15.51 o                         
   2  11  13         32.24         34.13         3.76 o                         
   3  11  13         39.35         33.95         3.94 o                         
   4  11  13        386.16        361.06        17.79 o                         
   5  11  13        166.08        141.53         7.61 o                         
   6  11  13          3.87          6.68         2.35 o                         
   7  11  13         40.56         37.76         5.72 o                         
   0  12  13       1073.01        998.51        37.64 o                         
   1  12  13       1007.42        955.31        38.59 o                         
   2  12  13         14.67         22.46         3.50 o                         
   3  12  13        248.26        249.92         9.63 o                         
   4  12  13        300.83        282.38        16.57 o                         
   5  12  13        117.93         82.92         6.02 o                         
   6  12  13         35.22         31.66         5.85 o                         
   7  12  13        196.27        178.90        10.30 o                         
   1  13  13       1001.63        953.55        25.89 o                         
   2  13  13         38.23         46.07         4.45 o                         
   3  13  13        389.26        337.29        14.84 o                         
   4  13  13         25.95         29.11         3.30 o                         
   5  13  13         71.95         88.28         5.01 o                         
   6  13  13        323.23        343.30        16.28 o                         
   7  13  13         62.09         72.73         5.85 o                         
   0  14  13       2456.45       2745.55        73.87 o                         
   1  14  13        534.24        560.47        18.61 o                         
   2  14  13          4.99          5.02         2.56 o                         
   3  14  13        103.81        117.77         7.86 o                         
   4  14  13         28.56         16.21         3.24 o                         
   5  14  13         37.10         36.62         9.85 o                         
   6  14  13         32.54         22.63         3.94 o                         
   1  15  13        829.93        779.21        21.94 o                         
   2  15  13        460.56        509.90        13.76 o                         
   3  15  13          3.73          3.88         1.62 o                         
   4  15  13         48.74         48.65         3.08 o                         
   5  15  13        230.53        212.96        12.91 o                         
   6  15  13         91.62         94.60         6.48 o                         
   0  16  13       1478.68       1640.23        49.21 o                         
   1  16  13          5.18          3.12         2.38 o                         
   2  16  13        421.44        435.95        12.10 o                         
   3  16  13         59.68         71.14         3.89 o                         
   4  16  13        410.36        427.31        40.43 o                         
   5  16  13          9.67          9.49         4.90 o                         
   1  17  13         69.42         69.21         4.67 o                         
   2  17  13        172.21        191.02         7.29 o                         
   3  17  13         97.94         79.74         4.79 o                         
   4  17  13         20.48         19.95         9.35 o                         
   0  18  13         18.37         28.61         3.64 o                         
   1  18  13        173.56        171.51         6.56 o                         
   2  18  13         20.67         22.28         2.39 o                         
   3  18  13        127.92        121.59         4.56 o                         
   1  19  13        114.29        111.37         4.13 o                         
   2  19  13          4.67          6.57         1.56 o                         
   0  20  13          3.13          4.70         2.29 o                         
   0   0  14         15.05         26.70         9.03 o                         
   1   0  14       2330.10       2152.79        59.77 o                         
   2   0  14        602.66        641.22        46.03 o                         
   3   0  14       3001.69       2744.23        59.25 o                         
   4   0  14         40.59         35.70         9.15 o                         
   5   0  14        613.36        546.50        42.91 o                         
   6   0  14         28.10         17.67         4.96 o                         
   7   0  14          1.50          5.37         2.72 o                         
   8   0  14          6.78          4.70         3.05 o                         
   1   1  14        117.16        118.30         8.76 o                         
   2   1  14         59.38         53.63         5.75 o                         
   3   1  14       1811.54       1617.49        47.73 o                         
   4   1  14         18.22         11.27         2.75 o                         
   5   1  14       4029.73       3870.82       113.64 o                         
   6   1  14          4.55          4.98         2.46 o                         
   7   1  14        527.00        514.76        16.39 o                         
   8   1  14        209.75        211.20        10.49 o                         
   0   2  14        887.86        882.31        36.48 o                         
   1   2  14         52.20         47.26         5.63 o                         
   2   2  14         59.32         42.58         5.11 o                         
   3   2  14       1271.14       1150.69        63.02 o                         
   4   2  14        211.11        217.02         8.08 o                         
   5   2  14        395.73        358.29        15.96 o                         
   6   2  14        231.53        236.06         7.91 o                         
   7   2  14       1709.04       1648.78       111.13 o                         
   8   2  14          0.40          2.27         2.48 o                         
   1   3  14        469.34        448.86        12.38 o                         
   2   3  14        164.35        212.11        24.29 o                         
   3   3  14        220.47        216.24        11.20 o                         
   4   3  14       1051.80       1041.25        19.62 o                         
   5   3  14        353.46        362.53        11.84 o                         
   6   3  14        939.77       1006.29        32.75 o                         
   7   3  14          3.43          1.81         3.31 o                         
   8   3  14         36.96         32.30         5.34 o                         
   0   4  14          3.33          8.77         4.64 o                         
   1   4  14        437.58        408.14        12.52 o                         
   2   4  14        343.18        317.06        15.73 o                         
   3   4  14        115.72        105.11         5.76 o                         
   4   4  14       1992.55       1886.59        28.81 o                         
   5   4  14       1765.99       1753.49        30.70 o                         
   6   4  14        173.58        184.47         8.00 o                         
   7   4  14        137.13        151.31        12.33 o                         
   8   4  14        564.39        625.07        23.27 o                         
   1   5  14        133.72        106.70         6.19 o                         
   2   5  14        148.40        127.51         9.93 o                         
   3   5  14          8.43          9.67         3.14 o                         
   4   5  14        383.47        356.46        12.67 o                         
   5   5  14         35.59         43.94         3.69 o                         
   6   5  14        704.84        794.19        22.47 o                         
   7   5  14        309.94        357.04        18.69 o                         
   8   5  14          0.08         -1.14         2.67 o                         
   0   6  14         23.66         23.62         3.86 o                         
   1   6  14        417.20        353.70        12.05 o                         
   2   6  14         45.55         37.59         4.38 o                         
   3   6  14        130.47        124.82        10.71 o                         
   4   6  14          0.17         -1.09         2.10 o                         
   5   6  14         50.11         52.33         4.00 o                         
   6   6  14        571.44        593.17        22.06 o                         
   7   6  14        145.90        134.14        11.06 o                         
   8   6  14        214.82        270.19        13.73 o                         
   1   7  14          4.49          2.65         2.50 o                         
   2   7  14        154.54        141.23         7.59 o                         
   3   7  14        111.85        109.71         7.95 o                         
   4   7  14        465.53        480.21        17.31 o                         
   5   7  14        587.77        526.01        15.14 o                         
   6   7  14        213.79        252.75        11.59 o                         
   7   7  14        361.37        400.52        19.33 o                         
   8   7  14         79.45         72.73         6.87 o                         
   0   8  14        629.28        606.76        30.77 o                         
   1   8  14         14.52         10.42         2.67 o                         
   2   8  14        605.50        560.31        16.41 o                         
   3   8  14        115.32         99.07         8.99 o                         
   4   8  14        470.78        476.65        13.94 o                         
   5   8  14        126.06        101.41         5.17 o                         
   6   8  14          0.25          1.23         3.23 o                         
   7   8  14          0.53         10.43         4.45 o                         
   8   8  14         40.49         33.19         4.45 o                         
   1   9  14       1887.56       1806.30        41.51 o                         
   2   9  14         83.82         89.28         6.67 o                         
   3   9  14        218.76        170.84        10.15 o                         
   4   9  14        239.45        267.34        16.28 o                         
   5   9  14         70.11         62.25         4.73 o                         
   6   9  14         52.11         50.70         8.26 o                         
   7   9  14        118.60        121.43         9.79 o                         
   8   9  14          5.37          6.36         2.67 o                         
   0  10  14       1478.54       1378.16        69.42 o                         
   1  10  14         17.23         10.79         3.14 o                         
   2  10  14        422.16        361.05        22.57 o                         
   3  10  14        305.57        308.85        19.58 o                         
   4  10  14          1.52         -1.65         3.39 o                         
   5  10  14        197.48        208.28        10.48 o                         
   6  10  14          3.00          9.28         3.12 o                         
   7  10  14        252.07        276.55        14.11 o                         
   1  11  14       2115.92       2088.12        43.16 o                         
   2  11  14         17.21         10.98         2.66 o                         
   3  11  14        752.91        718.66        17.41 o                         
   4  11  14        295.21        296.72        12.75 o                         
   5  11  14        395.30        406.66        20.79 o                         
   6  11  14        100.44        103.01         6.26 o                         
   7  11  14         65.01         52.51         5.85 o                         
   0  12  14       1847.58       1776.66        54.80 o                         
   1  12  14         23.20         25.67         4.34 o                         
   2  12  14         55.03         59.34         4.86 o                         
   3  12  14        312.81        284.51        10.03 o                         
   4  12  14         99.84        102.93         5.78 o                         
   5  12  14        118.60        122.16         7.26 o                         
   6  12  14        534.53        337.63       276.68 o                         
   7  12  14         22.14         29.88         3.94 o                         
   1  13  14        116.98        145.97         9.12 o                         
   2  13  14        421.72        419.49        12.69 o                         
   3  13  14          0.04          1.68         2.04 o                         
   4  13  14         74.10         76.28         4.86 o                         
   5  13  14        142.36        148.71        21.62 o                         
   6  13  14          0.85         -2.80         2.80 o                         
   0  14  14        136.39        153.72        13.10 o                         
   1  14  14         56.48         70.48         6.34 o                         
   2  14  14        117.72        128.67         6.70 o                         
   3  14  14          0.30         -1.40         1.68 o                         
   4  14  14        158.77        125.34         7.07 o                         
   5  14  14        122.67        140.75        10.30 o                         
   6  14  14         53.71         69.93         6.10 o                         
   1  15  14         25.31         26.68         3.45 o                         
   2  15  14        223.39        217.29         8.36 o                         
   3  15  14          2.04         -0.45         1.62 o                         
   4  15  14        206.74        203.05         5.91 o                         
   5  15  14          1.37          5.34         3.05 o                         
   0  16  14       1422.42       1558.09        46.16 o                         
   1  16  14         11.42         19.23         3.02 o                         
   2  16  14         12.73         11.48         2.59 o                         
   3  16  14          9.79          8.92         1.79 o                         
   4  16  14         11.17          3.84         1.89 o                         
   5  16  14        379.98        367.08        13.99 o                         
   1  17  14         87.81        102.20         5.26 o                         
   2  17  14         79.86         90.93         4.67 o                         
   3  17  14          0.23          0.61         1.04 o                         
   4  17  14         96.37         94.47         6.87 o                         
   0  18  14         68.02         67.96         4.90 o                         
   1  18  14          4.99          7.13         2.81 o                         
   2  18  14          1.10         -1.22         1.22 o                         
   3  18  14        163.48        165.93         9.03 o                         
   1  19  14          4.22          0.68         0.85 o                         
   1   1  15         32.33         24.72         3.86 o                         
   2   1  15          1.63          3.13         4.07 o                         
   3   1  15        792.94        757.09        18.63 o                         
   4   1  15        310.79        301.81        11.68 o                         
   5   1  15        464.80        463.51        14.16 o                         
   6   1  15          0.97          0.64         3.69 o                         
   7   1  15        307.80        289.27         8.91 o                         
   8   1  15         38.66         37.80         3.44 o                         
   0   2  15        849.14        741.88        22.23 o                         
   1   2  15       1281.10       1232.36        47.83 o                         
   2   2  15         20.17         13.14         3.26 o                         
   3   2  15         90.82         89.26         7.70 o                         
   4   2  15         43.30         45.98         3.93 o                         
   5   2  15        411.19        413.58        21.93 o                         
   6   2  15         45.35         42.05         4.11 o                         
   7   2  15        292.58        280.75        16.02 o                         
   8   2  15          2.90          5.34         3.05 o                         
   1   3  15        510.56        467.87        13.87 o                         
   2   3  15         29.31         37.04         5.45 o                         
   3   3  15       1231.19       1190.21        23.93 o                         
   4   3  15        355.07        354.28        12.99 o                         
   5   3  15       1404.20       1467.32        27.87 o                         
   6   3  15        165.80        144.18         7.10 o                         
   7   3  15        293.39        292.32        16.40 o                         
   8   3  15        350.41        351.31        15.64 o                         
   0   4  15        909.79        910.18        25.84 o                         
   1   4  15        405.88        420.92        14.24 o                         
   2   4  15          0.05          7.37         3.53 o                         
   3   4  15        505.05        477.45        12.28 o                         
   4   4  15        496.68        491.66        17.15 o                         
   5   4  15        104.19        101.27         6.23 o                         
   6   4  15         26.16         26.59         3.27 o                         
   7   4  15         78.92         68.92         8.26 o                         
   8   4  15         97.10        105.79         8.14 o                         
   1   5  15        364.04        349.08        10.91 o                         
   2   5  15        285.29        262.29        11.02 o                         
   3   5  15       1015.55        953.05        23.42 o                         
   4   5  15       2010.76       2026.95        34.09 o                         
   5   5  15         11.10         10.31         2.34 o                         
   6   5  15         57.63         60.77         4.45 o                         
   7   5  15          2.29          4.58         3.43 o                         
   8   5  15         85.21         77.05         6.87 o                         
   0   6  15        855.61        796.25        20.95 o                         
   1   6  15         34.52         37.38         4.60 o                         
   2   6  15       1326.56       1246.38        33.70 o                         
   3   6  15        204.99        188.92        10.60 o                         
   4   6  15        375.40        423.84        13.06 o                         
   5   6  15          5.26          9.24         2.70 o                         
   6   6  15          0.18          6.42         5.53 o                         
   7   6  15         36.74         38.91         6.23 o                         
   8   6  15        103.16        130.96         8.65 o                         
   1   7  15         63.46         61.52         4.53 o                         
   2   7  15       1451.74       1353.18        24.60 o                         
   3   7  15          0.93          4.20         5.34 o                         
   4   7  15       1325.91       1322.90        26.10 o                         
   5   7  15         61.11         57.59         4.03 o                         
   6   7  15         81.08         85.95         6.47 o                         
   7   7  15        345.66        385.26        18.06 o                         
   8   7  15         68.08         73.75         6.10 o                         
   0   8  15         14.81         32.43         5.93 o                         
   1   8  15        340.09        295.31        10.31 o                         
   2   8  15       2067.79       1772.36        46.25 o                         
   3   8  15        111.13         96.20         7.72 o                         
   4   8  15        125.82        133.39         8.75 o                         
   5   8  15          0.09          0.78         3.00 o                         
   6   8  15        181.07        194.55        11.95 o                         
   7   8  15        192.59        203.57        12.33 o                         
   1   9  15        846.23        822.38        23.51 o                         
   2   9  15        662.63        681.53        20.89 o                         
   3   9  15        329.73        349.79        20.73 o                         
   4   9  15        233.06        228.29        11.42 o                         
   5   9  15         11.95         13.76         2.86 o                         
   6   9  15        469.66        498.07        15.70 o                         
   7   9  15          9.35          6.87         3.05 o                         
   0  10  15       5769.84       5660.45       130.84 o                         
   1  10  15         74.65         97.72         7.73 o                         
   2  10  15         42.99         29.58         4.61 o                         
   3  10  15         79.88         58.62         8.77 o                         
   4  10  15        578.84        604.86        32.04 o                         
   5  10  15         12.15         16.64         3.72 o                         
   6  10  15         84.82         92.67         6.13 o                         
   7  10  15        149.73        189.58        10.68 o                         
   1  11  15       1137.60       1119.11        28.50 o                         
   2  11  15        214.88        175.46        10.02 o                         
   3  11  15       1382.97       1409.96        46.28 o                         
   4  11  15         32.65         22.44         3.82 o                         
   5  11  15        111.85        118.58        11.38 o                         
   6  11  15         77.50         74.20        10.17 o                         
   7  11  15          9.49          6.23         2.42 o                         
   0  12  15       2425.10       2460.35        68.15 o                         
   1  12  15         60.60         49.39         5.55 o                         
   2  12  15        452.34        432.28        13.28 o                         
   3  12  15         89.13         72.14         9.54 o                         
   4  12  15          1.12          1.69         2.11 o                         
   5  12  15        140.23        138.26        11.82 o                         
   6  12  15        123.08        117.87         8.77 o                         
   1  13  15         67.03         91.91         5.84 o                         
   2  13  15        208.80        210.92         8.46 o                         
   3  13  15          0.01          2.37         1.71 o                         
   4  13  15         50.98         45.38         3.66 o                         
   5  13  15          1.16         -0.21         1.72 o                         
   6  13  15          0.59          3.94         2.54 o                         
   0  14  15         38.36         40.69         6.74 o                         
   1  14  15        176.82        186.62         8.00 o                         
   2  14  15        563.88        569.72        16.13 o                         
   3  14  15         46.12         44.32         3.10 o                         
   4  14  15          3.61          7.13         1.69 o                         
   5  14  15         54.71         46.66         5.47 o                         
   1  15  15         41.05         25.28         3.63 o                         
   2  15  15         79.11         92.33         5.19 o                         
   3  15  15          2.68          5.30         1.57 o                         
   4  15  15        145.73        127.47         5.93 o                         
   5  15  15         12.27         14.75         3.31 o                         
   0  16  15        135.43        160.26         8.14 o                         
   1  16  15        156.54        173.49         7.15 o                         
   2  16  15         61.00         58.66         3.88 o                         
   3  16  15          4.25          0.69         1.19 o                         
   4  16  15          8.08          4.70         2.67 o                         
   1  17  15        257.60        245.96         7.60 o                         
   2  17  15         91.90        103.03         3.96 o                         
   3  17  15         50.32         35.07         3.05 o                         
   0  18  15         44.79         33.05         5.66 o                         
   1  18  15          0.00          0.73         1.15 o                         
   2  18  15         14.07          9.54         1.86 o                         
   0   0  16       1975.61       1942.30        46.45 o                         
   1   0  16        905.73        740.24        27.59 o                         
   2   0  16       3020.45       2666.69        67.26 o                         
   3   0  16       1521.73       1442.03        39.77 o                         
   4   0  16         20.68         16.15         5.34 o                         
   5   0  16       2472.58       2676.25        72.86 o                         
   6   0  16       3182.31       3021.97        74.51 o                         
   7   0  16        133.30        127.46         6.65 o                         
   1   1  16         47.19         38.85         4.50 o                         
   2   1  16         34.22         26.73         4.36 o                         
   3   1  16        837.04        754.75        19.00 o                         
   4   1  16        165.51        175.54        10.07 o                         
   5   1  16          1.41          1.77         2.47 o                         
   6   1  16        176.24        161.88        22.89 o                         
   7   1  16         44.13         52.75         3.57 o                         
   8   1  16         19.93         13.48         2.92 o                         
   0   2  16        322.69        319.13        21.97 o                         
   1   2  16        697.29        640.36        16.80 o                         
   2   2  16         18.66         15.34         2.84 o                         
   3   2  16       2697.89       2603.60        53.81 o                         
   4   2  16       2141.91       1957.37        41.39 o                         
   5   2  16          6.30          4.28         2.35 o                         
   6   2  16        309.24        342.75        13.08 o                         
   7   2  16        254.72        247.17         9.70 o                         
   8   2  16        179.47        158.43         8.90 o                         
   1   3  16          0.00          0.82         2.37 o                         
   2   3  16        259.18        312.45        14.84 o                         
   3   3  16         61.33         71.30         4.58 o                         
   4   3  16          0.65          1.45         2.37 o                         
   5   3  16        220.35        233.85         9.31 o                         
   6   3  16         39.37         43.30         3.93 o                         
   7   3  16        169.37        162.50        11.44 o                         
   8   3  16          0.00          3.81         2.16 o                         
   0   4  16         39.57         40.73         5.27 o                         
   1   4  16        522.00        487.70        20.11 o                         
   2   4  16       2245.32       2068.70        45.06 o                         
   3   4  16        739.83        709.73        18.55 o                         
   4   4  16         30.70         30.94         3.75 o                         
   5   4  16        213.71        228.23         9.17 o                         
   6   4  16         87.42         84.72         5.26 o                         
   7   4  16        122.34        122.57         9.79 o                         
   8   4  16         89.79         93.46         6.74 o                         
   1   5  16        728.26        608.34        16.89 o                         
   2   5  16       1673.97       1641.16        30.74 o                         
   3   5  16       1486.42       1327.32        41.96 o                         
   4   5  16        653.10        643.77        16.36 o                         
   5   5  16        207.59        199.88         7.31 o                         
   6   5  16        534.08        540.85        13.61 o                         
   7   5  16          0.01         -2.80         2.80 o                         
   0   6  16        133.11        116.10         7.95 o                         
   1   6  16        252.22        207.55        10.15 o                         
   2   6  16        399.83        392.15        14.06 o                         
   3   6  16          8.97          3.31         2.97 o                         
   4   6  16          0.31          2.93         2.08 o                         
   5   6  16        382.15        402.64        13.16 o                         
   6   6  16        272.18        320.32        12.45 o                         
   7   6  16         98.23         84.30         7.88 o                         
   1   7  16       1688.04       1632.65        28.24 o                         
   2   7  16        324.72        362.23        15.43 o                         
   3   7  16       2308.70       2282.98        37.55 o                         
   4   7  16         12.58         11.69         2.61 o                         
   5   7  16         36.89         31.00         3.13 o                         
   6   7  16         52.28         58.68         5.30 o                         
   7   7  16         14.43         10.93         3.69 o                         
   0   8  16       1001.97        938.11        35.98 o                         
   1   8  16        229.14        244.55        11.85 o                         
   2   8  16       1344.86       1151.42        26.80 o                         
   3   8  16        102.47         76.08         5.76 o                         
   4   8  16       2095.73       2166.55        30.80 o                         
   5   8  16         16.05          8.61         2.69 o                         
   6   8  16        317.33        312.76        17.61 o                         
   7   8  16        185.97        217.17        11.95 o                         
   1   9  16         44.72         40.61         5.28 o                         
   2   9  16          4.00          7.29         2.80 o                         
   3   9  16        585.14        608.29        19.51 o                         
   4   9  16          1.76          2.54         2.73 o                         
   5   9  16         38.31         34.04         3.42 o                         
   6   9  16         69.16         81.05         5.62 o                         
   7   9  16         12.87         14.37         3.31 o                         
   0  10  16        361.61        416.03        22.51 o                         
   1  10  16       1011.01        953.89        25.71 o                         
   2  10  16         69.68         55.29         5.67 o                         
   3  10  16        598.97        586.59        19.01 o                         
   4  10  16         60.53         89.50         5.65 o                         
   5  10  16        156.05        134.23         6.12 o                         
   6  10  16          3.52          3.19         2.02 o                         
   7  10  16        151.33        153.09         8.65 o                         
   1  11  16        190.71        225.28        11.41 o                         
   2  11  16        593.56        628.54        21.49 o                         
   3  11  16        174.64        156.72        13.10 o                         
   4  11  16         26.11         30.72         3.49 o                         
   5  11  16          0.02          0.84         2.14 o                         
   6  11  16         64.77         66.14         4.83 o                         
   0  12  16        346.23        400.78        21.74 o                         
   1  12  16         68.60         65.67         7.31 o                         
   2  12  16        331.09        338.03        13.33 o                         
   3  12  16        666.04        725.65        29.82 o                         
   4  12  16         61.80         68.94         4.64 o                         
   5  12  16        310.28        305.04        22.06 o                         
   6  12  16         11.34          4.70         2.29 o                         
   1  13  16        147.74        168.74         9.38 o                         
   2  13  16          0.03         -0.87         3.56 o                         
   3  13  16        191.32        223.64        10.15 o                         
   4  13  16        254.23        279.70         8.60 o                         
   5  13  16         53.87         73.25         4.67 o                         
   0  14  16         13.21          0.51         4.07 o                         
   1  14  16         70.89         73.90         4.73 o                         
   2  14  16        142.38        133.69         7.63 o                         
   3  14  16          7.90          5.74         2.99 o                         
   4  14  16         11.25         13.30         2.00 o                         
   5  14  16          0.03         -1.02         2.29 o                         
   1  15  16          8.60          7.00         2.13 o                         
   2  15  16          3.02          4.64         3.24 o                         
   3  15  16         84.81        111.55         6.29 o                         
   4  15  16          0.18          1.27         1.42 o                         
   0  16  16        656.33        774.75        53.98 o                         
   1  16  16         13.42          9.55         2.55 o                         
   2  16  16        283.76        337.14        11.06 o                         
   3  16  16         97.71         97.74         4.16 o                         
   4  16  16        124.62        121.81         7.37 o                         
   1  17  16        108.68        109.56         4.42 o                         
   2  17  16         41.82         46.50         3.62 o                         
   0  18  16         33.61         38.40         4.20 o                         
   1  18  16          0.78         -1.35         1.35 o                         
   1   1  17        365.03        328.94        16.26 o                         
   2   1  17         11.55         16.22         3.09 o                         
   3   1  17          3.37          3.57         2.89 o                         
   4   1  17         10.65         11.55         2.91 o                         
   5   1  17        386.41        415.64        15.51 o                         
   6   1  17        383.85        425.95        20.34 o                         
   7   1  17        220.73        212.11         8.18 o                         
   0   2  17       1936.17       1760.39        33.92 o                         
   1   2  17        244.65        259.46        10.54 o                         
   2   2  17       2773.77       2663.39        53.81 o                         
   3   2  17        695.15        644.10        18.32 o                         
   4   2  17       2159.41       2207.47        57.03 o                         
   5   2  17         15.05         19.21         3.06 o                         
   6   2  17        279.93        269.07         8.80 o                         
   7   2  17        347.94        357.34        11.06 o                         
   1   3  17        745.25        770.99        19.51 o                         
   2   3  17        192.52        156.15        10.59 o                         
   3   3  17        119.55        103.87         6.24 o                         
   4   3  17         21.20         16.44         3.06 o                         
   5   3  17        122.86        138.80         6.89 o                         
   6   3  17          9.10          8.14         2.52 o                         
   7   3  17         47.36         60.15         4.41 o                         
   0   4  17       1087.65       1078.04        34.16 o                         
   1   4  17       1483.65       1414.89        24.23 o                         
   2   4  17        355.75        357.04        20.73 o                         
   3   4  17         84.72         86.09        14.88 o                         
   4   4  17         95.33        104.98         6.24 o                         
   5   4  17         69.02         64.78         4.14 o                         
   6   4  17         22.25         28.31         3.01 o                         
   7   4  17         42.89         30.39         4.70 o                         
   1   5  17         91.36         91.15         6.48 o                         
   2   5  17        171.59        186.11        10.06 o                         
   3   5  17        448.18        470.58        16.70 o                         
   4   5  17        466.29        522.11        16.16 o                         
   5   5  17        147.57        161.50         6.41 o                         
   6   5  17          0.93         -0.67         1.96 o                         
   7   5  17         16.65         10.93         2.92 o                         
   0   6  17         27.19         14.31         6.42 o                         
   1   6  17        578.94        557.00        17.00 o                         
   2   6  17        139.06        127.82         6.97 o                         
   3   6  17          3.17          4.60         2.54 o                         
   4   6  17         90.79         94.64         5.69 o                         
   5   6  17        441.38        458.74        11.06 o                         
   6   6  17         14.47         22.46         3.55 o                         
   7   6  17         31.21         39.16         5.09 o                         
   1   7  17        639.32        644.12        16.73 o                         
   2   7  17          0.00         -2.41         2.41 o                         
   3   7  17          0.28          4.08         2.74 o                         
   4   7  17        311.08        371.83        10.27 o                         
   5   7  17        538.22        567.84        12.25 o                         
   6   7  17         74.38         73.45         5.48 o                         
   7   7  17         13.84         13.99         3.31 o                         
   0   8  17        374.68        312.92        19.33 o                         
   1   8  17         19.13         12.59         3.55 o                         
   2   8  17         24.88         27.54         4.52 o                         
   3   8  17        499.94        527.86        14.68 o                         
   4   8  17        135.33        162.28         7.46 o                         
   5   8  17         43.29         43.27         3.76 o                         
   6   8  17          6.35          3.13         1.93 o                         
   7   8  17        117.05        111.64         7.37 o                         
   1   9  17          0.34          1.97         2.97 o                         
   2   9  17         57.26         57.13         5.79 o                         
   3   9  17         54.14         39.98         5.03 o                         
   4   9  17          0.14          2.05         2.39 o                         
   5   9  17         22.70         23.94         2.97 o                         
   6   9  17          8.73         11.93         2.51 o                         
   0  10  17         13.22          9.66         4.83 o                         
   1  10  17         22.62         18.26         3.69 o                         
   2  10  17        194.76        240.93        18.75 o                         
   3  10  17        589.77        603.20        18.79 o                         
   4  10  17          8.82          1.42         2.15 o                         
   5  10  17          0.99          0.88         2.63 o                         
   6  10  17        130.40        139.74         9.15 o                         
   1  11  17       1193.40       1260.68        40.12 o                         
   2  11  17        161.83        166.10         9.14 o                         
   3  11  17        182.94        180.17         9.53 o                         
   4  11  17          8.14         10.31         2.45 o                         
   5  11  17        118.81        139.16         7.01 o                         
   6  11  17        149.33        170.13         9.66 o                         
   0  12  17          0.84          3.43         3.81 o                         
   1  12  17        287.61        283.46        13.80 o                         
   2  12  17          0.48         -1.81         2.29 o                         
   3  12  17         19.49         23.63         3.71 o                         
   4  12  17        148.82        185.09         6.95 o                         
   5  12  17         34.31         38.69         3.58 o                         
   1  13  17         28.60         18.59         3.81 o                         
   2  13  17         26.64         28.00         3.95 o                         
   3  13  17         89.15        101.74         6.60 o                         
   4  13  17          0.00          2.91         2.37 o                         
   5  13  17         43.70         45.65         5.21 o                         
   0  14  17        689.19        756.03        28.23 o                         
   1  14  17        461.88        489.62        18.44 o                         
   2  14  17        798.85        828.44        20.36 o                         
   3  14  17         11.40         14.83         3.12 o                         
   4  14  17        401.35        405.97        13.52 o                         
   1  15  17         46.43         49.25         4.41 o                         
   2  15  17          3.60          5.30         1.68 o                         
   3  15  17         74.50         88.74         4.12 o                         
   4  15  17         10.16          4.20         1.91 o                         
   0  16  17          6.20         16.15         3.81 o                         
   1  16  17         57.64         56.99         4.21 o                         
   2  16  17         36.23         26.07         2.78 o                         
   3  16  17        190.22        167.71         9.03 o                         
   1  17  17         22.62         36.17         2.39 o                         
   0   0  18        177.56        161.23        12.84 o                         
   1   0  18         32.51         34.00        11.44 o                         
   2   0  18         56.97         74.91         8.96 o                         
   3   0  18       1586.20       1470.74        46.66 o                         
   4   0  18          2.65          3.31         4.20 o                         
   5   0  18       1215.55       1447.60        45.39 o                         
   6   0  18        499.27        565.31        23.27 o                         
   7   0  18        780.45        687.75        21.87 o                         
   1   1  18       2629.95       2494.26        76.54 o                         
   2   1  18          8.93          7.50         2.45 o                         
   3   1  18        654.55        696.52        17.05 o                         
   4   1  18        161.92        202.52         8.71 o                         
   5   1  18          0.04          0.85         3.22 o                         
   6   1  18        118.68        136.11         7.64 o                         
   7   1  18         38.12         40.91         3.32 o                         
   0   2  18          4.55          3.16         2.23 o                         
   1   2  18         14.33         21.40         4.11 o                         
   2   2  18          4.11          7.27         3.88 o                         
   3   2  18        450.72        532.38        18.95 o                         
   4   2  18         48.48         57.62         6.20 o                         
   5   2  18        112.75        107.20         7.60 o                         
   6   2  18        200.97        210.18        11.18 o                         
   7   2  18          0.00          0.13         2.03 o                         
   1   3  18       4255.01       4048.88       163.77 o                         
   2   3  18        202.68        209.29        15.64 o                         
   3   3  18         40.06         42.68         5.39 o                         
   4   3  18        730.00        740.48        21.80 o                         
   5   3  18         42.68         41.99         5.09 o                         
   6   3  18        172.26        137.84         7.13 o                         
   7   3  18         17.43         20.73         3.69 o                         
   0   4  18        547.70        550.05        26.57 o                         
   1   4  18        336.65        309.91        13.39 o                         
   2   4  18         17.56         20.85         5.98 o                         
   3   4  18        168.41        166.11         9.80 o                         
   4   4  18        406.65        423.11        15.50 o                         
   5   4  18          4.06          0.08         2.20 o                         
   6   4  18         27.84         30.24         3.44 o                         
   7   4  18         78.74         84.17         6.48 o                         
   1   5  18       2653.22       2489.36        89.20 o                         
   2   5  18         42.83         39.03         7.37 o                         
   3   5  18        964.30       1024.06        26.24 o                         
   4   5  18         15.57         20.32         2.86 o                         
   5   5  18         54.54         46.34         3.41 o                         
   6   5  18        115.28        111.64         6.38 o                         
   7   5  18         45.24         42.34         4.70 o                         
   0   6  18        576.42        631.30        28.48 o                         
   1   6  18        454.98        482.46        14.67 o                         
   2   6  18        532.44        512.36        12.72 o                         
   3   6  18         75.85         67.83         5.16 o                         
   4   6  18        266.83        273.52        10.16 o                         
   5   6  18        217.61        217.20         7.08 o                         
   6   6  18         14.69          4.20         2.42 o                         
   7   6  18          4.16          4.45         2.03 o                         
   1   7  18       2177.96       1972.59        92.69 o                         
   2   7  18        259.86        274.74         8.67 o                         
   3   7  18       1295.22       1250.85        34.54 o                         
   4   7  18         49.20         53.62         3.92 o                         
   5   7  18         54.03         56.36         4.92 o                         
   6   7  18          6.39          9.15         2.92 o                         
   0   8  18         47.15         60.78         8.77 o                         
   1   8  18        376.04        384.42        14.97 o                         
   2   8  18        268.54        239.21         9.11 o                         
   3   8  18         63.63         59.66         5.92 o                         
   4   8  18        248.15        284.85         9.64 o                         
   5   8  18         15.39         19.51         2.66 o                         
   6   8  18         11.04         10.43         3.05 o                         
   1   9  18        233.44        181.52         9.92 o                         
   2   9  18         68.97         55.03         5.45 o                         
   3   9  18         79.60         80.89         9.85 o                         
   4   9  18        577.21        652.81        15.07 o                         
   5   9  18        121.22        128.13         5.58 o                         
   6   9  18         51.46         60.40         5.98 o                         
   0  10  18       1093.18       1081.28        38.27 o                         
   1  10  18         59.32         52.94         5.48 o                         
   2  10  18        108.98         95.68         8.52 o                         
   3  10  18         24.17         21.87         3.88 o                         
   4  10  18         70.77         73.99         4.77 o                         
   5  10  18          4.39          5.07         1.91 o                         
   6  10  18        242.23        225.18        10.55 o                         
   1  11  18        704.22        714.28        25.49 o                         
   2  11  18         32.18         37.89         3.65 o                         
   3  11  18        303.33        287.10        11.55 o                         
   4  11  18         70.54         55.55         3.86 o                         
   5  11  18        298.35        322.29        10.25 o                         
   0  12  18        672.26        767.48        29.37 o                         
   1  12  18        104.85        102.30         6.88 o                         
   2  12  18        344.26        359.57        15.05 o                         
   3  12  18        174.86        196.51         9.13 o                         
   4  12  18         18.27         14.53         2.16 o                         
   5  12  18         96.24        101.69         4.97 o                         
   1  13  18        385.49        486.10        21.93 o                         
   2  13  18         54.58         56.63         3.85 o                         
   3  13  18        355.60        407.99        10.33 o                         
   4  13  18        142.59        163.04         5.52 o                         
   0  14  18       1212.02       1219.24        36.87 o                         
   1  14  18        198.55        188.50         8.48 o                         
   2  14  18         50.67         47.34         3.76 o                         
   3  14  18        568.47        579.37        11.89 o                         
   4  14  18          2.41          4.32         2.54 o                         
   1  15  18         49.80         84.15         4.25 o                         
   2  15  18          5.10          5.14         1.83 o                         
   3  15  18         13.75         18.56         3.56 o                         
   0  16  18        478.31        427.10        16.15 o                         
   1  16  18        428.35        422.94        12.97 o                         
   1   1  19         51.22         51.45         4.28 o                         
   2   1  19        965.46       1069.56        26.66 o                         
   3   1  19         11.49         11.22         2.63 o                         
   4   1  19        250.92        291.42        11.48 o                         
   5   1  19         98.22        108.02         7.24 o                         
   6   1  19        528.79        593.72        19.20 o                         
   0   2  19          8.42          3.74         2.50 o                         
   1   2  19        357.89        373.23        11.85 o                         
   2   2  19        158.77        175.60         9.68 o                         
   3   2  19        680.42        712.43        19.18 o                         
   4   2  19        215.42        260.91        11.82 o                         
   5   2  19         69.65         76.20         4.86 o                         
   6   2  19         54.60         55.52         3.73 o                         
   1   3  19        762.72        706.75        17.04 o                         
   2   3  19          0.67          4.83         6.23 o                         
   3   3  19       1046.62       1118.58        42.79 o                         
   4   3  19        262.42        272.98        12.18 o                         
   5   3  19         20.19         22.79         2.96 o                         
   6   3  19         34.03         49.14         6.74 o                         
   0   4  19        149.36        133.26         9.54 o                         
   1   4  19          0.67          5.12         2.96 o                         
   2   4  19        645.48        631.30        28.23 o                         
   3   4  19         41.66         43.87         5.34 o                         
   4   4  19        232.55        252.92         9.47 o                         
   5   4  19         96.47        108.29         5.72 o                         
   6   4  19        100.65        106.47         6.02 o                         
   1   5  19         94.68         97.55         6.24 o                         
   2   5  19        398.69        467.55        17.04 o                         
   3   5  19        635.83        725.41        17.42 o                         
   4   5  19         17.45         19.58         3.49 o                         
   5   5  19         45.28         43.81         3.05 o                         
   6   5  19          0.24         -2.03         2.42 o                         
   0   6  19         12.06          9.66         4.96 o                         
   1   6  19          4.71          2.99         2.45 o                         
   2   6  19         51.41         43.26         5.26 o                         
   3   6  19        372.83        450.16        16.94 o                         
   4   6  19        273.24        292.65        11.69 o                         
   5   6  19         63.82         61.04         5.61 o                         
   6   6  19        801.03        707.72        22.12 o                         
   1   7  19        194.98        185.35        10.05 o                         
   2   7  19         84.96         71.02         4.92 o                         
   3   7  19          0.37          1.02         2.21 o                         
   4   7  19        294.94        284.60        12.61 o                         
   5   7  19         62.97         49.13         3.49 o                         
   6   7  19         10.28          7.50         2.42 o                         
   0   8  19          3.32          6.61         4.20 o                         
   1   8  19        407.08        418.68        15.26 o                         
   2   8  19          1.20          1.19         2.44 o                         
   3   8  19          0.01          1.61         2.09 o                         
   4   8  19        662.01        760.60        19.82 o                         
   5   8  19        187.51        220.94         7.32 o                         
   1   9  19          3.28         -2.96         2.96 o                         
   2   9  19          0.91          3.20         1.84 o                         
   3   9  19          4.14          1.97         1.93 o                         
   4   9  19         15.32         18.62         2.66 o                         
   5   9  19          1.46          5.07         1.61 o                         
   0  10  19        236.83        224.29        15.00 o                         
   1  10  19          0.11         -2.70         2.70 o                         
   2  10  19          0.14         -0.40         1.89 o                         
   3  10  19         59.85         54.46         3.94 o                         
   4  10  19         45.45         34.60         3.06 o                         
   5  10  19        136.46        151.47         6.52 o                         
   1  11  19         43.13         29.55         3.95 o                         
   2  11  19         65.89         88.54         4.92 o                         
   3  11  19         22.83         34.72         3.26 o                         
   4  11  19         28.37         31.19         2.81 o                         
   5  11  19         91.60        115.20         7.37 o                         
   0  12  19        440.58        509.62        21.87 o                         
   1  12  19         22.81         23.57         3.50 o                         
   2  12  19         50.40         49.58         3.56 o                         
   3  12  19         27.68         22.32         2.61 o                         
   4  12  19        230.77        191.82         7.89 o                         
   1  13  19         61.56         64.36         4.03 o                         
   2  13  19         90.01         71.53         4.85 o                         
   3  13  19         84.25         73.46         3.81 o                         
   0  14  19         62.48         46.66         5.72 o                         
   1  14  19        283.05        266.48        10.20 o                         
   2  14  19         58.55         70.01         4.48 o                         
   3  14  19         66.81         57.79         3.69 o                         
   1  15  19        201.27        210.12        10.24 o                         
   2  15  19        497.22        541.53        17.93 o                         
   0   0  20        779.61        651.26        27.59 o                         
   1   0  20       2213.64       2199.31        61.54 o                         
   2   0  20        971.48       1067.93        37.76 o                         
   3   0  20        934.04        964.34        59.32 o                         
   4   0  20        195.12        254.43        15.89 o                         
   5   0  20        617.42        622.78        24.79 o                         
   6   0  20        283.08        294.22        12.33 o                         
   1   1  20        273.94        253.85        13.14 o                         
   2   1  20         70.06         73.74         5.10 o                         
   3   1  20         21.29         20.99         2.86 o                         
   4   1  20        114.34        128.31         6.47 o                         
   5   1  20         12.33         14.63         3.05 o                         
   6   1  20         12.10          9.92         1.47 o                         
   0   2  20        819.96        812.59        22.11 o                         
   1   2  20         78.72         87.71         4.73 o                         
   2   2  20        245.44        208.44         8.59 o                         
   3   2  20        342.09        370.29        13.04 o                         
   4   2  20         88.06         95.29         5.67 o                         
   5   2  20          1.36          1.81         1.94 o                         
   6   2  20        230.88        262.16         9.17 o                         
   1   3  20       1036.52        940.86        19.71 o                         
   2   3  20        141.33        135.28         6.85 o                         
   3   3  20        718.97        773.32        21.57 o                         
   4   3  20        246.95        272.18        11.64 o                         
   5   3  20        423.69        504.55        15.01 o                         
   6   3  20        135.07        156.03        11.63 o                         
   0   4  20       3082.49       3208.32        58.40 o                         
   1   4  20        125.75        117.31         5.59 o                         
   2   4  20       2402.47       2533.12        49.46 o                         
   3   4  20         62.83         71.42         5.15 o                         
   4   4  20        166.74        192.51         7.91 o                         
   5   4  20          3.03          2.25         1.96 o                         
   6   4  20        164.62        157.28         9.54 o                         
   1   5  20        847.00        814.87        26.59 o                         
   2   5  20        765.32        822.81        21.67 o                         
   3   5  20        756.59        797.31        17.86 o                         
   4   5  20        741.51        883.31        18.39 o                         
   5   5  20         77.39        101.10         5.10 o                         
   6   5  20        120.79        150.42         9.03 o                         
   0   6  20         64.30         42.60         7.63 o                         
   1   6  20        182.80        181.66         7.66 o                         
   2   6  20         59.04         45.95         6.55 o                         
   3   6  20         68.09         75.74         5.21 o                         
   4   6  20         74.71         69.21         4.67 o                         
   5   6  20        485.10        515.69        18.88 o                         
   6   6  20          9.42         14.50         3.05 o                         
   1   7  20          8.80          2.26         2.81 o                         
   2   7  20        239.88        266.38        16.53 o                         
   3   7  20         44.12         46.67         3.79 o                         
   4   7  20        170.76        170.06         9.35 o                         
   5   7  20         40.63         30.52         3.83 o                         
   0   8  20         12.07         15.51         4.32 o                         
   1   8  20         10.52         10.90         2.60 o                         
   2   8  20        100.20         97.21        17.93 o                         
   3   8  20        488.09        569.15        16.59 o                         
   4   8  20        134.18        138.09         6.92 o                         
   5   8  20         33.72         26.60         2.99 o                         
   1   9  20         53.33         55.11         5.83 o                         
   2   9  20          0.75         -2.38         2.38 o                         
   3   9  20         47.61         39.88         4.52 o                         
   4   9  20        417.23        433.68        14.54 o                         
   5   9  20        473.36        513.81        18.44 o                         
   0  10  20        110.47         91.80         9.03 o                         
   1  10  20        101.48        101.96         5.69 o                         
   2  10  20         48.44         53.20         8.65 o                         
   3  10  20          0.03          1.25         1.55 o                         
   4  10  20         34.49         42.77         2.94 o                         
   1  11  20        105.18        100.77         5.00 o                         
   2  11  20         92.55         93.97         5.77 o                         
   3  11  20         15.08         15.78         2.16 o                         
   4  11  20          4.84          2.50         1.37 o                         
   0  12  20         38.08         63.57         7.12 o                         
   1  12  20         88.39        106.19         4.86 o                         
   2  12  20         37.86         31.67         4.51 o                         
   3  12  20        201.12        235.60         6.71 o                         
   1  13  20         84.46         94.28         4.27 o                         
   2  13  20         83.10         96.70         4.19 o                         
   3  13  20         67.06         72.86         5.72 o                         
   0  14  20         84.98         88.62         6.61 o                         
   1  14  20         63.65         63.57         5.72 o                         
   1   1  21          6.50          0.85         1.96 o                         
   2   1  21        363.92        397.61        16.60 o                         
   3   1  21        308.79        309.00        13.90 o                         
   4   1  21         18.27         17.81         3.50 o                         
   5   1  21        767.78        953.19        19.16 o                         
   6   1  21        325.07        322.00         9.49 o                         
   0   2  21         18.89         21.35         3.54 o                         
   1   2  21         14.14          9.83         2.54 o                         
   2   2  21         78.76         80.21         5.10 o                         
   3   2  21        368.17        375.37        13.18 o                         
   4   2  21          3.81          6.09         2.15 o                         
   5   2  21        133.08        147.61         6.01 o                         
   6   2  21         46.09         44.12         4.70 o                         
   1   3  21          1.23          0.84         1.52 o                         
   2   3  21         19.78         27.40         4.54 o                         
   3   3  21         34.25         30.94         2.97 o                         
   4   3  21         96.38        102.04         4.73 o                         
   5   3  21        105.74        102.40         5.53 o                         
   6   3  21         22.63         24.79         3.43 o                         
   0   4  21        210.69        203.31        14.50 o                         
   1   4  21          5.02          5.10         1.63 o                         
   2   4  21          0.06          3.16         1.89 o                         
   3   4  21         88.77         92.40         4.67 o                         
   4   4  21         26.31         15.22         2.18 o                         
   5   4  21         40.33         43.53         3.14 o                         
   1   5  21        308.96        351.66        12.12 o                         
   2   5  21         12.22         12.12         2.31 o                         
   3   5  21        549.94        583.27        12.13 o                         
   4   5  21        349.63        402.01         9.32 o                         
   5   5  21          0.10          2.52         1.97 o                         
   0   6  21       1027.61       1126.17        37.89 o                         
   1   6  21        298.10        301.63        12.21 o                         
   2   6  21        217.87        264.39        10.36 o                         
   3   6  21         48.27         57.34         4.09 o                         
   4   6  21        318.86        380.75        10.08 o                         
   5   6  21         12.08         16.51         2.46 o                         
   1   7  21         26.55         23.75         3.64 o                         
   2   7  21         22.94         15.80         2.43 o                         
   3   7  21       1019.69       1032.89        27.95 o                         
   4   7  21         23.91         26.06         2.66 o                         
   5   7  21        102.98        109.98         7.37 o                         
   0   8  21         13.57          8.26         3.43 o                         
   1   8  21         12.76          6.50         2.51 o                         
   2   8  21         29.51         31.20         2.97 o                         
   3   8  21         60.08         51.22         3.55 o                         
   4   8  21         58.61         57.65         3.47 o                         
   1   9  21         77.93         88.48         5.86 o                         
   2   9  21          2.08         -1.80         2.15 o                         
   3   9  21          0.09         -1.04         1.49 o                         
   4   9  21         61.50         57.66         3.22 o                         
   0  10  21         90.72        119.65         9.41 o                         
   1  10  21         94.80         86.46         6.93 o                         
   2  10  21          1.79          1.56         2.14 o                         
   3  10  21         31.65         31.59         3.37 o                         
   4  10  21        182.90        209.16        10.43 o                         
   1  11  21          0.85          0.86         1.42 o                         
   2  11  21          0.74          5.49         1.53 o                         
   3  11  21        262.77        252.11         8.45 o                         
   0  12  21        619.52        686.99        22.63 o                         
   1  12  21        265.64        244.00        23.46 o                         
   2  12  21        141.00        159.67        10.74 o                         
   1  13  21        758.57        757.57        15.96 o                         
   0   0  22          0.35          2.03         2.92 o                         
   1   0  22        284.06        239.93        15.00 o                         
   2   0  22         56.11         80.10         8.77 o                         
   3   0  22        114.48        158.56        11.82 o                         
   4   0  22        177.66        185.00        11.95 o                         
   5   0  22          1.18          3.92         2.42 o                         
   1   1  22        144.08        144.96         6.50 o                         
   2   1  22          0.07         -0.10         2.56 o                         
   3   1  22         20.34         23.77         3.80 o                         
   4   1  22        266.20        296.29         8.88 o                         
   5   1  22         61.46         62.36         3.06 o                         
   0   2  22        171.60        127.79        10.81 o                         
   1   2  22        442.12        431.69        17.75 o                         
   2   2  22         10.22         15.26         3.37 o                         
   3   2  22         44.40         31.54         2.73 o                         
   4   2  22        126.93        152.13         6.21 o                         
   5   2  22        307.44        329.20         8.28 o                         
   1   3  22         64.14         54.77         4.15 o                         
   2   3  22        600.33        617.05        16.26 o                         
   3   3  22        374.43        367.88        12.11 o                         
   4   3  22        234.68        249.74         7.90 o                         
   5   3  22         17.90         11.99         2.28 o                         
   0   4  22        481.69        488.51        21.87 o                         
   1   4  22         25.70         23.17         4.17 o                         
   2   4  22        142.13        147.66         7.89 o                         
   3   4  22          4.38          0.67         1.53 o                         
   4   4  22        180.20        181.43         5.66 o                         
   5   4  22         32.72         26.32         3.94 o                         
   1   5  22         28.64         28.22         2.85 o                         
   2   5  22        106.44         96.03         4.93 o                         
   3   5  22        124.36        137.48         5.81 o                         
   4   5  22         75.49         84.85         4.23 o                         
   5   5  22         16.36         16.91         3.18 o                         
   0   6  22        235.52        271.46        26.83 o                         
   1   6  22          9.79          9.25         2.02 o                         
   2   6  22          0.42          0.15         1.59 o                         
   3   6  22        106.18         87.14         4.53 o                         
   4   6  22        121.40        111.67         4.72 o                         
   1   7  22         31.31         30.20         2.91 o                         
   2   7  22        247.18        230.11        14.11 o                         
   3   7  22         74.20         62.52         5.16 o                         
   4   7  22        860.89        953.31        15.94 o                         
   0   8  22        146.87        158.94        10.81 o                         
   1   8  22          9.21         10.55         1.92 o                         
   2   8  22         92.03         90.03         5.52 o                         
   3   8  22         59.63         63.78         4.63 o                         
   4   8  22        378.13        390.60        15.00 o                         
   1   9  22         12.89          7.44         1.76 o                         
   2   9  22         99.46         91.12         5.35 o                         
   3   9  22         33.23         40.64         3.50 o                         
   0  10  22        188.45        178.26        10.43 o                         
   1  10  22         53.17         57.69         4.13 o                         
   2  10  22         12.94         14.42         2.20 o                         
   3  10  22          2.43          0.57         2.03 o                         
   1  11  22        181.10        225.90         9.22 o                         
   2  11  22        290.64        306.82         8.95 o                         
   1   1  23        148.87        130.85         5.89 o                         
   2   1  23          3.08          4.36         2.78 o                         
   3   1  23        283.92        286.57         8.53 o                         
   4   1  23          7.57          8.48         2.27 o                         
   0   2  23         54.01         40.05         5.72 o                         
   1   2  23          1.35          4.39         2.24 o                         
   2   2  23         14.36         19.61         3.05 o                         
   3   2  23          5.74          4.00         1.87 o                         
   4   2  23        137.05        141.30         5.33 o                         
   1   3  23          1.29         -1.98         1.98 o                         
   2   3  23        350.93        359.67        24.35 o                         
   3   3  23         95.21        125.47         5.39 o                         
   4   3  23        189.72        204.89         7.78 o                         
   0   4  23        290.16        294.99        15.13 o                         
   1   4  23         57.54         69.55         7.76 o                         
   2   4  23         53.95         63.09         5.37 o                         
   3   4  23         25.12         32.91         2.72 o                         
   4   4  23         92.88        118.85         5.57 o                         
   1   5  23         54.64         90.28         8.39 o                         
   2   5  23         12.03          8.80         3.02 o                         
   3   5  23        177.34        206.81         8.53 o                         
   4   5  23          2.19          2.99         1.47 o                         
   0   6  23        177.53        174.96        10.93 o                         
   1   6  23         89.73        100.78        10.68 o                         
   2   6  23          3.81          1.19         1.58 o                         
   3   6  23         22.78         19.10         2.04 o                         
   1   7  23         65.87         88.33         6.99 o                         
   2   7  23        263.68        243.86         8.61 o                         
   3   7  23          5.84          3.34         1.55 o                         
   0   8  23         40.44         16.02         3.56 o                         
   1   8  23         68.06         76.75         7.31 o                         
   2   8  23         14.56          9.90         2.06 o                         
   3   8  23          1.11         -0.64         1.78 o                         
   1   9  23         13.09         10.97         1.99 o                         
   2   9  23          0.86          2.03         1.91 o                         
   0   0  24          0.17          3.18         2.42 o                         
   1   0  24         57.94         46.66         5.72 o                         
   2   0  24          4.17          1.38         1.80 o                         
   3   0  24         73.06         80.71         4.85 o                         
   1   1  24          0.66         -0.42         1.74 o                         
   2   1  24         11.19          9.12         2.80 o                         
   3   1  24         17.53         18.83         2.08 o                         
   0   2  24        360.82        293.02       119.52 o                         
   1   2  24          6.60          6.10         2.80 o                         
   2   2  24        330.98        338.93        13.54 o                         
   3   2  24          0.06          0.80         3.37 o                         
   1   3  24         13.57          9.28         3.18 o                         
   2   3  24        285.50        281.74        20.73 o                         
   3   3  24        296.95        303.34         9.26 o                         
   0   4  24        289.33        255.32        12.46 o                         
   1   4  24          0.15         -3.05         3.05 o                         
   2   4  24         37.01         13.22        15.13 o                         
   3   4  24         72.72         79.60         6.36 o                         
   1   5  24         59.89         53.66         5.59 o                         
   2   5  24        168.29        153.47         9.28 o                         
   3   5  24         56.04         53.40         4.96 o                         
   0   6  24        123.13        109.86         7.50 o                         
   1   6  24         59.15         57.98         5.59 o                         
   2   6  24         48.61         54.42         5.21 o                         
   1   7  24        256.96        253.79        11.57 o                         
   2   7  24          1.47          0.25         1.65 o                         
   1   1  25         20.19         18.09         2.33 o                         
   2   1  25          2.63          5.27         2.80 o                         
   1   2  25        292.79        284.43        12.08 o                         
   2   2  25        171.67        208.81         7.10 o                         
   1   3  25         23.15         24.54         3.43 o                         
                                                                                
